# Supplementary material for: Targeting endogenous kidney regeneration using anti-IL11 therapy in acute and chronic models of kidney disease
Source: Nat Commun. 2022 Dec 5;13:7497. doi: 10.1038/s41467-022-35306-1 (PMC9723120; doi:10.1038/s41467-022-35306-1)
Supplement: Supplementary file 2 — Supplementary Dataset 1 [file 41467_2022_35306_MOESM2_ESM.xls]

## Sheet: DEGs_1h_up
Gene ID	baseMean	log2FoldChange	lfcSE	pvalue	padj	Gene symbol
ENSG00000138166	793.54	4.94542	0.0986296	2.22507e-308	2.22507e-308	DUSP5
ENSG00000125968	710.988	4.91241	0.0943168	2.22507e-308	2.22507e-308	ID1
ENSG00000162496	4537.68	4.37164	0.0520095	2.22507e-308	2.22507e-308	DHRS3
ENSG00000116285	9932.26	4.33181	0.0562497	2.22507e-308	2.22507e-308	ERRFI1
ENSG00000137868	1102.61	3.99792	0.0927638	2.22507e-308	2.22507e-308	STRA6
ENSG00000106366	44769	3.6461	0.0407234	2.22507e-308	2.22507e-308	SERPINE1
ENSG00000113739	667.16	3.63235	0.0832519	2.22507e-308	2.22507e-308	STC2
ENSG00000117525	1965.13	3.37891	0.0731336	2.22507e-308	2.22507e-308	F3
ENSG00000117318	1851.24	3.2559	0.0625304	2.22507e-308	2.22507e-308	ID3
ENSG00000135069	1308.31	3.08207	0.0690284	2.22507e-308	2.22507e-308	PSAT1
ENSG00000103196	2559.8	3.04672	0.0692226	2.22507e-308	2.22507e-308	CRISPLD2
ENSG00000140105	3888.87	2.97706	0.0638878	2.22507e-308	2.22507e-308	WARS1
ENSG00000187678	1079.86	2.84274	0.0551117	2.22507e-308	2.22507e-308	SPRY4
ENSG00000070669	1164.61	2.79533	0.0696586	2.22507e-308	2.22507e-308	ASNS
ENSG00000185215	1515.67	2.79285	0.0669346	2.22507e-308	2.22507e-308	TNFAIP2
ENSG00000103257	3202.09	2.66988	0.0533874	2.22507e-308	2.22507e-308	SLC7A5
ENSG00000118503	1991.49	2.61297	0.0553935	2.22507e-308	2.22507e-308	TNFAIP3
ENSG00000167779	1485.03	2.57937	0.0641713	2.22507e-308	2.22507e-308	IGFBP6
ENSG00000144136	10095.6	2.37441	0.0378197	2.22507e-308	2.22507e-308	SLC20A1
ENSG00000128342	3963.14	2.36242	0.0449614	2.22507e-308	2.22507e-308	LIF
ENSG00000079257	1408.73	2.36232	0.0544225	2.22507e-308	2.22507e-308	LXN
ENSG00000146411	1104.72	2.26555	0.060153	2.22507e-308	2.22507e-308	SLC2A12
ENSG00000125148	4980.81	2.23527	0.0527767	2.22507e-308	2.22507e-308	MT2A
ENSG00000205403	3364.29	2.22234	0.0577737	2.22507e-308	2.22507e-308	CFI
ENSG00000155090	2907.26	2.16436	0.0374527	2.22507e-308	2.22507e-308	KLF10
ENSG00000131459	1857.09	2.09141	0.0519168	2.22507e-308	2.22507e-308	GFPT2
ENSG00000104368	23390.9	1.91195	0.0431458	2.22507e-308	2.22507e-308	PLAT
ENSG00000019549	2093.2	1.89324	0.0500656	2.22507e-308	2.22507e-308	SNAI2
ENSG00000124145	4627.27	1.87076	0.048075	2.22507e-308	2.22507e-308	SDC4
ENSG00000179820	6916.78	1.60926	0.0410242	2.22507e-308	2.22507e-308	MYADM
ENSG00000221955	3334.19	1.58112	0.0350162	2.22507e-308	2.22507e-308	SLC12A8
ENSG00000111057	17004.7	1.46991	0.0353302	2.22507e-308	2.22507e-308	KRT18
ENSG00000133816	11111.9	1.31275	0.0298031	2.22507e-308	2.22507e-308	MICAL2
ENSG00000125347	852.688	1.96654	0.0527047	9.09072e-306	5.82101e-303	IRF1
ENSG00000163814	2083.88	1.66252	0.0445429	9.86066e-306	6.14786e-303	CDCP1
ENSG00000075426	4492.75	1.64595	0.0444247	4.77086e-301	2.89824e-298	FOSL2
ENSG00000065911	1598.22	1.93398	0.0522946	3.68652e-300	2.13027e-297	MTHFD2
ENSG00000114115	3351.12	1.59437	0.0432814	3.20172e-298	1.80608e-295	RBP1
ENSG00000162692	1296.61	2.05657	0.0558843	2.74475e-297	1.51229e-294	VCAM1
ENSG00000148677	4519.64	2.4189	0.0662313	3.38698e-293	1.82373e-290	ANKRD1
ENSG00000100234	2100.67	2.60939	0.0715773	2.34516e-292	1.2347e-289	TIMP3
ENSG00000112715	1298.49	1.81498	0.0506638	2.34019e-282	1.17966e-279	VEGFA
ENSG00000148841	1325.16	1.49058	0.0417406	1.0525e-280	5.19495e-278	ITPRIP
ENSG00000162595	682.183	3.05686	0.0862005	2.39821e-276	1.15956e-273	DIRAS3
ENSG00000090530	3935	1.4834	0.0420756	3.04261e-273	1.44171e-270	P3H2
ENSG00000100889	668.446	2.22578	0.0631556	3.72236e-273	1.72922e-270	PCK2
ENSG00000120129	2607.33	2.4385	0.0696424	9.8912e-270	4.42155e-267	DUSP1
ENSG00000114315	434.534	2.78074	0.0795284	6.38016e-269	2.79923e-266	HES1
ENSG00000100906	824.846	2.50196	0.0716206	4.18481e-268	1.80266e-265	NFKBIA
ENSG00000143367	1395.48	1.8185	0.0521835	3.80822e-267	1.61115e-264	TUFT1
ENSG00000099250	8430.55	1.04924	0.0303319	9.29787e-262	3.86465e-259	NRP1
ENSG00000134668	1246.01	2.57351	0.075748	1.59752e-254	6.52558e-252	SPOCD1
ENSG00000073008	1947.98	1.40173	0.0412163	2.2551e-254	9.05556e-252	PVR
ENSG00000003402	3330.39	1.23719	0.0368517	5.9953e-249	2.36734e-246	CFLAR
ENSG00000092621	1708.97	1.42951	0.0431884	3.50683e-241	1.34006e-238	PHGDH
ENSG00000006327	2473	1.26948	0.0383764	7.90355e-241	2.97224e-238	TNFRSF12A
ENSG00000136997	1130.24	1.77154	0.0535882	1.68589e-240	6.24095e-238	MYC
ENSG00000115594	1879.15	1.5037	0.0457284	6.3036e-239	2.2628e-236	IL1R1
ENSG00000115738	589.579	2.05477	0.0630711	4.65018e-234	1.64436e-231	ID2
ENSG00000175592	274.513	4.07117	0.124996	2.10586e-233	7.33707e-231	FOSL1
ENSG00000134684	2209.71	1.38239	0.0426877	3.24185e-231	1.11313e-228	YARS1
ENSG00000197461	678.979	2.10988	0.0652689	1.27145e-230	4.30331e-228	PDGFA
ENSG00000169991	1040.54	1.81554	0.0566927	5.62444e-226	1.87682e-223	IFFO2
ENSG00000142627	3471.33	1.4368	0.0452394	4.51893e-222	1.46661e-219	EPHA2
ENSG00000135074	7327.18	1.14635	0.0361197	8.63196e-222	2.76363e-219	ADAM19
ENSG00000023445	329.884	3.66109	0.115382	1.63623e-221	5.16874e-219	BIRC3
ENSG00000134107	4452.7	1.20782	0.0384163	7.19589e-218	2.24323e-215	BHLHE40
ENSG00000266094	596.114	2.0476	0.0651894	1.21935e-217	3.7518e-215	RASSF5
ENSG00000106003	703.837	1.68629	0.0539633	1.07399e-215	3.26218e-213	LFNG
ENSG00000173848	1479.12	1.60777	0.051483	3.37166e-215	1.01116e-212	NET1
ENSG00000128016	741.06	2.34917	0.0754473	3.5934e-214	1.05105e-211	ZFP36
ENSG00000107738	553.607	2.31484	0.0745553	1.55466e-212	4.43772e-210	VSIR
ENSG00000183098	7922.81	1.09751	0.0354079	1.71503e-211	4.8372e-209	GPC6
ENSG00000105281	2127.99	1.5894	0.0513612	2.09368e-211	5.8357e-209	SLC1A5
ENSG00000006432	1407.28	1.60513	0.0519117	7.89229e-211	2.17423e-208	MAP3K9
ENSG00000119138	1091.35	1.97228	0.0638917	2.02603e-210	5.51732e-208	KLF9
ENSG00000118849	451.281	4.77128	0.154293	3.39416e-210	9.13799e-208	RARRES1
ENSG00000151012	298.752	3.61206	0.117495	3.01257e-208	8.01953e-206	SLC7A11
ENSG00000170421	7471.96	1.25499	0.0410084	1.29165e-206	3.40019e-204	KRT8
ENSG00000182199	2256.49	1.19307	0.0390485	1.45445e-205	3.78668e-203	SHMT2
ENSG00000197442	1024.49	1.50313	0.0497957	3.33088e-201	8.48551e-199	MAP3K5
ENSG00000100311	533.965	2.34935	0.0778983	7.16597e-201	1.80613e-198	PDGFB
ENSG00000031698	3576.87	1.11197	0.0368692	7.86644e-201	1.96181e-198	SARS1
ENSG00000166986	2946.33	1.02594	0.0340791	6.12607e-200	1.51186e-197	MARS1
ENSG00000116717	897.812	1.53359	0.0513381	4.5067e-197	1.08952e-194	GADD45A
ENSG00000149633	713.147	3.27808	0.109971	6.60996e-197	1.58185e-194	KIAA1755
ENSG00000166886	1155.84	1.49457	0.0502839	1.51658e-195	3.59308e-193	NAB2
ENSG00000198959	22639	1.80451	0.060974	1.11204e-193	2.60857e-191	TGM2
ENSG00000185022	243.926	3.9252	0.13251	1.41765e-193	3.29283e-191	MAFF
ENSG00000115457	6866.73	1.257	0.0427646	1.95504e-192	4.49696e-190	IGFBP2
ENSG00000125740	252.826	3.58442	0.121542	6.65564e-192	1.51621e-189	FOSB
ENSG00000100644	18845	1.08856	0.0368951	9.22635e-192	2.08181e-189	HIF1A
ENSG00000179094	795.521	2.20445	0.0749782	3.39384e-191	7.58554e-189	PER1
ENSG00000096060	6906.54	1.81405	0.0619407	1.05339e-189	2.33241e-187	FKBP5
ENSG00000196305	4595.27	1.16899	0.0399794	6.02427e-189	1.30942e-186	IARS1
ENSG00000103876	1163.61	1.56144	0.053442	1.12333e-188	2.41944e-186	FAH
ENSG00000153707	1360.53	1.78225	0.0612628	3.06833e-187	6.49061e-185	PTPRD
ENSG00000167470	1534.53	1.71888	0.0592226	3.46245e-186	7.2595e-184	MIDN
ENSG00000118263	2079.3	1.20079	0.041414	4.26181e-186	8.85708e-184	KLF7
ENSG00000184371	1884.62	1.34764	0.0468025	4.44163e-183	9.07166e-181	CSF1
ENSG00000101255	585.715	2.47926	0.0866488	4.81164e-181	9.74337e-179	TRIB3
ENSG00000176170	505.146	1.9675	0.0696407	1.0126e-176	2.01601e-174	SPHK1
ENSG00000013588	2454.8	1.314	0.0469892	6.71548e-173	1.30412e-170	GPRC5A
ENSG00000106105	4928.2	1.22824	0.0439197	7.28112e-173	1.40247e-170	GARS1
ENSG00000090339	2754.8	1.24211	0.0445531	6.58563e-172	1.25828e-169	ICAM1
ENSG00000106483	1964.46	2.54547	0.092587	1.25161e-167	2.33489e-165	SFRP4
ENSG00000168003	1865.43	1.21884	0.0443512	3.1601e-167	5.84915e-165	SLC3A2
ENSG00000134531	3081.62	1.26621	0.0461722	5.76156e-167	1.05816e-164	EMP1
ENSG00000110619	1392.31	1.13799	0.0414453	9.19303e-167	1.67539e-164	CARS1
ENSG00000102265	11761.2	1.32121	0.0482133	2.24574e-166	4.06153e-164	TIMP1
ENSG00000111859	1311.47	1.65895	0.0605695	4.07409e-166	7.31238e-164	NEDD9
ENSG00000143878	1864.17	1.43023	0.0523836	3.76882e-165	6.7136e-163	RHOB
ENSG00000125384	487.523	2.03092	0.0745113	1.58653e-164	2.80508e-162	PTGER2
ENSG00000162772	182.759	3.75214	0.138255	4.11327e-163	7.21864e-161	ATF3
ENSG00000170525	716.559	1.51119	0.0559646	1.27536e-161	2.20554e-159	PFKFB3
ENSG00000133083	294.237	3.09348	0.114484	2.2369e-161	3.84034e-159	DCLK1
ENSG00000115232	2852.13	1.15083	0.0427078	3.11082e-160	5.26439e-158	ITGA4
ENSG00000113407	2471.11	1.19943	0.0446551	5.27023e-160	8.85548e-158	TARS1
ENSG00000090861	3859.47	0.791115	0.0295044	7.62319e-158	1.27189e-155	AARS1
ENSG00000142871	8789.83	1.38655	0.052066	3.03893e-157	5.03485e-155	CCN1
ENSG00000120889	4798.7	0.929091	0.0350186	1.12019e-155	1.84302e-153	TNFRSF10B
ENSG00000117143	1327.03	1.23007	0.0464774	3.21718e-155	5.25664e-153	UAP1
ENSG00000120738	1076.67	2.32067	0.0879766	8.55973e-155	1.38902e-152	EGR1
ENSG00000187720	4339.37	1.22411	0.0467839	6.73979e-152	1.07891e-149	THSD4
ENSG00000167772	445.884	3.71414	0.142065	3.69894e-151	5.88157e-149	ANGPTL4
ENSG00000136720	1401.17	1.44439	0.0554499	2.40062e-150	3.7917e-148	HS6ST1
ENSG00000116584	1613.95	1.21613	0.0470831	3.92004e-148	6.1101e-146	ARHGEF2
ENSG00000162552	474.539	2.9927	0.116029	4.2967e-148	6.65343e-146	WNT4
ENSG00000196136	230.772	3.92163	0.152165	3.42223e-147	5.23094e-145	SERPINA3
ENSG00000273259	230.302	3.90087	0.151559	8.29609e-147	1.25994e-144
ENSG00000169429	294.739	6.47023	0.251126	1.93469e-146	2.91953e-144	CXCL8
ENSG00000086062	3929.87	0.835896	0.0325254	2.99706e-146	4.49407e-144	B4GALT1
ENSG00000196517	350.515	2.11737	0.0826777	1.28725e-145	1.91808e-143	SLC6A9
ENSG00000141526	2555.29	1.20103	0.0470084	5.1915e-145	7.68732e-143	SLC16A3
ENSG00000008513	1422.99	1.17795	0.0461186	5.77195e-145	8.49373e-143	ST3GAL1
ENSG00000101665	750.292	1.38213	0.0542527	1.30169e-144	1.90368e-142	SMAD7
ENSG00000184575	3167.46	0.971308	0.0383418	1.73102e-142	2.51603e-140	XPOT
ENSG00000176014	5852.16	0.96105	0.0379924	5.87969e-142	8.44252e-140	TUBB6
ENSG00000128165	336.732	2.26283	0.0896712	1.0457e-141	1.49246e-139	ADM2
ENSG00000179833	670.025	1.57216	0.0622996	1.77484e-141	2.51793e-139	SERTAD2
ENSG00000103187	6141.74	0.893004	0.0353876	1.94288e-141	2.73992e-139	COTL1
ENSG00000153879	486.086	1.69411	0.067117	2.34601e-141	3.28886e-139	CEBPG
ENSG00000165732	2570.86	1.06415	0.042222	3.36131e-141	4.68448e-139	DDX21
ENSG00000176595	317.884	2.18633	0.0867641	7.64493e-141	1.0592e-138	KBTBD11
ENSG00000171223	850.022	1.95192	0.0779946	2.41696e-139	3.29095e-137	JUNB
ENSG00000142910	2107.47	1.66599	0.066512	1.68387e-138	2.26672e-136	TINAGL1
ENSG00000111252	891.914	1.18944	0.0476332	1.8384e-138	2.46075e-136	SH2B3
ENSG00000026508	3864.65	0.979221	0.0392141	1.86234e-138	2.47879e-136	CD44
ENSG00000136010	2056.26	1.51233	0.0606837	2.77484e-138	3.67271e-136	ALDH1L2
ENSG00000113070	391.123	2.12733	0.0855473	1.31933e-137	1.73653e-135	HBEGF
ENSG00000158050	130.656	4.32061	0.174015	7.66439e-137	1.00323e-134	DUSP2
ENSG00000168906	6389.09	0.890601	0.0360744	2.8196e-135	3.67044e-133	MAT2A
ENSG00000173917	443.789	1.81816	0.0737936	5.6723e-135	7.34361e-133	HOXB2
ENSG00000173846	830.493	1.52635	0.0620123	7.14961e-135	9.2059e-133	PLK3
ENSG00000175505	343.935	1.87295	0.0767467	1.20124e-132	1.53009e-130	CLCF1
ENSG00000161960	13745.1	0.672612	0.0274722	2.68819e-132	3.4058e-130	EIF4A1
ENSG00000118985	1748.09	1.10988	0.0456347	6.87875e-132	8.66869e-130	ELL2
ENSG00000157557	360.804	1.82028	0.0757171	1.15771e-128	1.4436e-126	ETS2
ENSG00000188522	551.588	1.49586	0.0623217	2.95836e-128	3.66961e-126	FAM83G
ENSG00000176907	252.725	2.37718	0.0993782	1.67624e-127	2.05769e-125	TCIM
ENSG00000133985	487.322	1.70869	0.0716161	8.98136e-127	1.09684e-124	TTC9
ENSG00000144655	515.32	1.50646	0.0632311	1.67229e-126	2.02142e-124	CSRNP1
ENSG00000146674	10678.4	0.928244	0.0389272	2.19578e-126	2.64073e-124	IGFBP3
ENSG00000197183	1537.86	0.99437	0.0417776	3.957e-126	4.73481e-124	NOL4L
ENSG00000156030	1012.26	1.308	0.0550892	2.96917e-125	3.53496e-123	MIDEAS
ENSG00000138623	869.681	1.33136	0.056164	3.14385e-125	3.72421e-123	SEMA7A
ENSG00000107937	1532.12	0.963564	0.0407001	6.33014e-125	7.46138e-123	GTPBP4
ENSG00000139318	937.586	1.2525	0.0529602	2.38122e-124	2.79287e-122	DUSP6
ENSG00000166401	471.683	1.57948	0.0670596	2.34269e-123	2.73414e-121	SERPINB8
ENSG00000077092	297.586	3.29141	0.140099	1.09342e-122	1.26987e-120	RARB
ENSG00000180530	1993.49	1.2258	0.0524649	1.03066e-121	1.19115e-119	NRIP1
ENSG00000124216	232.564	2.36306	0.101382	2.26395e-121	2.59119e-119	SNAI1
ENSG00000111319	195.416	2.71197	0.116157	2.63928e-121	3.00624e-119	SCNN1A
ENSG00000130513	1085.47	1.53783	0.0660118	4.27013e-121	4.81752e-119	GDF15
ENSG00000163739	217.402	2.64502	0.113432	4.57184e-121	5.13346e-119	CXCL1
ENSG00000264772	13631.2	0.660461	0.0283844	1.84868e-120	2.05629e-118
ENSG00000183337	839.066	1.08924	0.0468476	2.90843e-120	3.20496e-118	BCOR
ENSG00000134440	3393.11	0.812478	0.0350887	1.88353e-119	2.06595e-117	NARS1
ENSG00000154553	678.823	1.38923	0.060072	2.4364e-119	2.66005e-117	PDLIM3
ENSG00000163661	1113.33	2.97049	0.128576	3.46989e-119	3.77104e-117	PTX3
ENSG00000139146	1035.45	1.23888	0.053862	6.75018e-118	7.23644e-116	SINHCAF
ENSG00000110092	5510.15	1.01352	0.0439129	1.27423e-117	1.35987e-115	CCND1
ENSG00000112658	2487.73	1.16456	0.0507277	1.3498e-117	1.43405e-115	SRF
ENSG00000133110	42721.1	1.06673	0.0463537	4.71148e-117	4.98324e-115	POSTN
ENSG00000109321	169.568	5.15562	0.227457	3.92264e-114	4.07611e-112	AREG
ENSG00000087303	3019.1	0.807463	0.0357829	2.04524e-113	2.11597e-111	NID2
ENSG00000151726	1835.54	1.00037	0.0444474	7.18423e-113	7.40038e-111	ACSL1
ENSG00000176697	738.106	1.36035	0.0606113	1.638e-112	1.67274e-110	BDNF
ENSG00000106617	689.381	1.54504	0.0690487	5.42375e-112	5.515e-110	PRKAG2
ENSG00000277957	13222.5	0.621828	0.0279503	3.02489e-110	3.0496e-108	SENP3-EIF4A1
ENSG00000100003	768.207	1.42491	0.0643086	1.54541e-109	1.54489e-107	SEC14L2
ENSG00000156273	2567.05	0.910112	0.0411676	5.33944e-109	5.31522e-107	BACH1
ENSG00000078401	233.605	2.46858	0.111826	6.54123e-109	6.4843e-107	EDN1
ENSG00000117394	1162.69	1.05213	0.0476904	1.38575e-108	1.36796e-106	SLC2A1
ENSG00000145390	1673.14	1.09562	0.0498801	8.03959e-108	7.90349e-106	USP53
ENSG00000147872	1501.15	1.04547	0.0476374	1.08799e-107	1.06515e-105	PLIN2
ENSG00000105643	297.248	1.75119	0.0799044	1.50435e-107	1.4607e-105	ARRDC2
ENSG00000123358	228.924	4.7733	0.218938	1.56315e-106	1.50545e-104	NR4A1
ENSG00000138061	3236.32	1.36045	0.0625062	7.41311e-106	7.08191e-104	CYP1B1
ENSG00000183798	1166.45	2.66583	0.122886	9.50145e-106	9.04049e-104	EMILIN3
ENSG00000197019	378.912	1.61917	0.0745517	1.19314e-105	1.13072e-103	SERTAD1
ENSG00000134686	4561.54	0.768696	0.0353418	2.34347e-105	2.18588e-103	PHC2
ENSG00000275993	508.058	1.43275	0.0661235	4.32875e-105	4.02183e-103	SIK1B
ENSG00000186469	658.942	1.4299	0.0660506	5.90218e-105	5.46229e-103	GNG2
ENSG00000163735	258.563	2.22373	0.102664	7.61236e-105	7.01759e-103	CXCL5
ENSG00000256235	861.426	1.44812	0.06748	2.76242e-103	2.5172e-101	SMIM3
ENSG00000068078	132.796	2.77273	0.129193	3.5723e-103	3.24272e-101	FGFR3
ENSG00000198668	4391.23	0.723805	0.0337088	9.99217e-103	9.03567e-101	CALM1
ENSG00000163806	1292.49	1.0082	0.0471768	3.16573e-102	2.83028e-100	SPDYA
ENSG00000137834	271.382	1.66278	0.0779927	7.28042e-102	6.4845e-100	SMAD6
ENSG00000050405	8770.54	0.748921	0.0351178	2.42141e-101	2.1406e-99	LIMA1
ENSG00000132475	5168.91	0.773359	0.0364546	1.61565e-100	1.42297e-98	H3-3B
ENSG00000130164	6574.35	0.929653	0.0440505	9.55045e-100	8.28826e-98	LDLR
ENSG00000125977	2006.93	0.985539	0.0466705	9.61858e-100	8.31691e-98	EIF2S2
ENSG00000164236	176.458	2.28275	0.108097	9.68724e-100	8.34582e-98	ANKRD33B
ENSG00000114019	3006.08	0.930358	0.0440629	1.33485e-99	1.14584e-97	AMOTL2
ENSG00000115363	887.181	1.19908	0.0568549	1.64513e-99	1.40709e-97	EVA1A
ENSG00000183578	404.85	1.85726	0.0885928	1.10187e-98	9.35682e-97	TNFAIP8L3
ENSG00000163874	417.557	1.77564	0.0850508	6.48668e-98	5.46912e-96	ZC3H12A
ENSG00000051108	1922.01	0.880196	0.0421963	1.16665e-97	9.80151e-96	HERPUD1
ENSG00000179388	206.118	7.39004	0.352762	1.55626e-97	1.30286e-95	EGR3
ENSG00000135269	2663.77	0.771658	0.0371944	3.45753e-96	2.88436e-94	TES
ENSG00000176597	558.821	1.36296	0.0658625	3.7096e-96	3.08378e-94	B3GNT5
ENSG00000159200	709.563	1.32001	0.0638956	1.08516e-95	8.98937e-94	RCAN1
ENSG00000150457	1396.47	0.783505	0.0379652	4.80613e-95	3.96748e-93	LATS2
ENSG00000122861	4609.31	0.666465	0.0324842	3.11351e-94	2.56129e-92	PLAU
ENSG00000125266	2282.35	0.912091	0.044538	7.05183e-94	5.78104e-92	EFNB2
ENSG00000123095	392.526	1.51243	0.0740816	1.06969e-93	8.73904e-92	BHLHE41
ENSG00000139514	2283.31	1.0087	0.0496086	4.66941e-93	3.78862e-91	SLC7A1
ENSG00000163435	256.267	1.83325	0.0900923	5.13336e-93	4.15084e-91	ELF3
ENSG00000141448	614.391	1.31343	0.0646591	1.1593e-92	9.34223e-91	GATA6
ENSG00000150907	484.97	1.31232	0.0646283	1.65859e-92	1.32755e-90	FOXO1
ENSG00000006062	476.955	1.5616	0.0770371	1.94763e-92	1.55365e-90	MAP3K14
ENSG00000145685	2092	0.827306	0.0408124	5.14931e-92	4.09387e-90	LHFPL2
ENSG00000168994	1292.42	0.880912	0.0435998	1.75234e-91	1.38388e-89	PXDC1
ENSG00000099998	466.067	1.51318	0.0754393	1.73574e-90	1.36169e-88	GGT5
ENSG00000011422	763.521	1.28149	0.0640611	4.76082e-90	3.71031e-88	PLAUR
ENSG00000187210	400.764	1.5839	0.0793577	1.00051e-89	7.77182e-88	GCNT1
ENSG00000099860	1242.04	0.969688	0.0487621	2.8887e-89	2.23657e-87	GADD45B
ENSG00000100664	3887.95	0.716963	0.0360146	1.07536e-88	8.27186e-87	EIF5
ENSG00000152137	1404.76	0.87924	0.0443228	1.85984e-88	1.42599e-86	HSPB8
ENSG00000088832	3563.66	0.653451	0.0328597	3.33709e-88	2.5504e-86	FKBP1A
ENSG00000091490	1375.39	0.867847	0.0440143	3.04981e-87	2.32334e-85	SEL1L3
ENSG00000198355	368.871	1.624	0.0826801	7.09836e-87	5.35587e-85	PIM3
ENSG00000058085	1433.7	1.22768	0.0624715	9.01253e-87	6.77857e-85	LAMC2
ENSG00000114251	765.999	1.23138	0.0627833	1.56233e-86	1.17135e-84	WNT5A
ENSG00000138386	1073.12	1.12963	0.0576287	1.69692e-86	1.26825e-84	NAB1
ENSG00000137573	21944.8	0.714443	0.0362502	2.11446e-86	1.57534e-84	SULF1
ENSG00000127863	1367.22	0.997586	0.0508988	2.32257e-86	1.72497e-84	TNFRSF19
ENSG00000010818	1050.95	1.00003	0.0510597	4.00863e-86	2.96789e-84	HIVEP2
ENSG00000070404	3658.15	0.940505	0.0480171	4.49117e-86	3.31479e-84	FSTL3
ENSG00000163545	383.062	1.7444	0.0892759	6.7543e-86	4.96965e-84	NUAK2
ENSG00000185483	1446.83	0.792475	0.0405334	1.04063e-85	7.60947e-84	ROR1
ENSG00000169715	589.607	1.27663	0.0654377	1.26769e-85	9.24128e-84	MT1E
ENSG00000174640	133.285	3.62281	0.186396	7.33868e-85	5.33338e-83	SLCO2A1
ENSG00000197249	196.239	2.97027	0.15356	1.15907e-84	8.39778e-83	SERPINA1
ENSG00000137673	355.008	2.18359	0.113101	3.32679e-84	2.3957e-82	MMP7
ENSG00000115758	1597.92	1.00139	0.0517551	4.44888e-84	3.19403e-82	ODC1
ENSG00000073712	5395.31	0.825091	0.042723	8.57271e-84	6.11761e-82	FERMT2
ENSG00000078269	2034.55	0.936636	0.048558	1.17643e-83	8.34492e-82	SYNJ2
ENSG00000071127	11752.2	0.61746	0.0319198	1.18148e-83	8.35568e-82	WDR1
ENSG00000116044	2331.41	0.884975	0.0458931	1.87463e-83	1.32183e-81	NFE2L2
ENSG00000090776	921.814	0.967575	0.0502711	2.50492e-83	1.76102e-81	EFNB1
ENSG00000091136	30733.3	0.488341	0.0254016	8.75724e-83	6.10225e-81	LAMB1
ENSG00000113013	3671.88	0.85247	0.0446179	4.9906e-82	3.44715e-80	HSPA9
ENSG00000181072	267.964	1.86997	0.0983666	1.37599e-81	9.47671e-80	CHRM2
ENSG00000165474	528.473	2.74185	0.144661	1.59659e-81	1.09642e-79	GJB2
ENSG00000160888	770.628	1.2041	0.0636526	5.40786e-81	3.69231e-79	IER2
ENSG00000164823	1034.6	1.24069	0.0656212	8.06135e-81	5.47248e-79	OSGIN2
ENSG00000149177	2569.53	0.89044	0.0471102	1.91168e-80	1.29404e-78	PTPRJ
ENSG00000104635	2102.21	0.918388	0.0485904	2.01925e-80	1.35909e-78	SLC39A14
ENSG00000067082	2785.99	0.80962	0.0428601	2.22752e-80	1.49503e-78	KLF6
ENSG00000188215	601.949	1.09263	0.0581479	6.01245e-80	4.02393e-78	DCUN1D3
ENSG00000135312	213.964	1.79332	0.0953314	6.5735e-80	4.38703e-78	HTR1B
ENSG00000112576	1022.5	1.09869	0.0586224	2.07134e-79	1.37849e-77	CCND3
ENSG00000169926	2740.7	0.656226	0.0348978	2.48438e-79	1.64874e-77	KLF13
ENSG00000164543	1244.28	0.83303	0.0444353	3.94658e-79	2.6118e-77	STK17A
ENSG00000106799	3128.13	0.846297	0.0452234	4.61074e-79	3.04283e-77	TGFBR1
ENSG00000120705	2722.01	0.72739	0.0389015	8.74926e-79	5.74204e-77	ETF1
ENSG00000013297	244.022	2.08368	0.112008	2.78278e-78	1.82126e-76	CLDN11
ENSG00000118523	32878.8	1.00535	0.0539299	7.60626e-78	4.95076e-76	CCN2
ENSG00000100918	1950.39	1.1283	0.0608527	1.23976e-77	8.02642e-76	REC8
ENSG00000104856	301.021	1.58953	0.0857992	1.23994e-77	8.02642e-76	RELB
ENSG00000149090	295.552	1.87298	0.101449	3.7285e-77	2.39392e-75	PAMR1
ENSG00000157514	2028.78	1.10149	0.0598415	1.25006e-76	7.98284e-75	TSC22D3
ENSG00000168710	3492.56	0.567815	0.0306549	1.58119e-76	1.00703e-74	AHCYL1
ENSG00000198900	2371.62	0.744111	0.0403813	1.80202e-76	1.1446e-74	TOP1
ENSG00000139926	2160.92	0.706163	0.0383191	2.26038e-76	1.43189e-74	FRMD6
ENSG00000143322	2275.92	0.827474	0.0450732	6.98764e-76	4.40296e-74	ABL2
ENSG00000133321	577.839	1.25732	0.0686818	7.25191e-76	4.55736e-74	PLAAT4
ENSG00000161638	10676	0.815584	0.0446758	2.24605e-75	1.40035e-73	ITGA5
ENSG00000074590	5235.63	0.752155	0.0412314	6.03937e-75	3.75551e-73	NUAK1
ENSG00000150753	3323.42	0.625024	0.0341518	1.07651e-74	6.67661e-73	CCT5
ENSG00000158710	4986.25	0.702187	0.0385691	1.26503e-74	7.82536e-73	TAGLN2
ENSG00000004455	2171.21	0.687336	0.0379644	5.71107e-74	3.49629e-72	AK2
ENSG00000143127	1346.18	2.06081	0.114744	1.66978e-73	1.01437e-71	ITGA10
ENSG00000183779	931.38	1.14952	0.0639169	2.0866e-73	1.26434e-71	ZNF703
ENSG00000105835	815.536	1.0753	0.0598125	4.76342e-73	2.87895e-71	NAMPT
ENSG00000149798	545.275	1.19892	0.0667379	6.92635e-73	4.1544e-71	CDC42EP2
ENSG00000163697	4736.43	0.544398	0.030263	1.04458e-72	6.23383e-71	APBB2
ENSG00000122035	130.676	2.87534	0.160988	3.26084e-72	1.93624e-70	RASL11A
ENSG00000108960	329.632	1.66702	0.0935209	5.44175e-72	3.22315e-70	MMD
ENSG00000064042	188.324	2.14024	0.120152	5.9261e-72	3.50128e-70	LIMCH1
ENSG00000025708	457.631	3.02424	0.170522	9.15714e-72	5.3834e-70	TYMP
ENSG00000121858	896.046	1.0262	0.0577021	1.16351e-71	6.82323e-70	TNFSF10
ENSG00000259153	155.834	2.69914	0.151694	1.31459e-71	7.69021e-70	MAP3K9-DT
ENSG00000077150	743.035	0.981308	0.0551749	1.76141e-71	1.02786e-69	NFKB2
ENSG00000270299	763.485	1.01229	0.0569457	1.79718e-71	1.04616e-69
ENSG00000162702	1094.25	1.16765	0.0658527	2.70086e-71	1.56452e-69	ZNF281
ENSG00000164741	7106.17	0.568162	0.0319539	4.01681e-71	2.32113e-69	DLC1
ENSG00000119514	226.752	1.94961	0.110164	4.3891e-71	2.53009e-69	GALNT12
ENSG00000101361	2170.28	0.691873	0.0390409	9.04276e-71	5.18744e-69	NOP56
ENSG00000126804	1258.85	0.78414	0.0443833	1.71874e-70	9.81214e-69	ZBTB1
ENSG00000196396	2155.6	0.623222	0.0352849	2.07089e-70	1.17941e-68	PTPN1
ENSG00000124831	2457.15	0.641154	0.0364226	3.37679e-70	1.91853e-68	LRRFIP1
ENSG00000166197	1896.13	0.723436	0.0410678	4.14422e-70	2.34892e-68	NOLC1
ENSG00000271303	769.812	1.01169	0.0575205	4.74458e-70	2.68278e-68	SRXN1
ENSG00000133101	189.999	2.24987	0.128139	6.1816e-70	3.48701e-68	CCNA1
ENSG00000109906	118.424	2.75493	0.157212	7.04842e-70	3.96654e-68	ZBTB16
ENSG00000241978	5870.35	0.636749	0.0364481	5.86903e-69	3.27946e-67	NA
ENSG00000187840	569.256	1.12857	0.0648257	8.63726e-69	4.81491e-67	EIF4EBP1
ENSG00000100647	1795.05	0.71585	0.0411261	1.45352e-68	8.08373e-67	SUSD6
ENSG00000135842	858.328	1.34649	0.077857	5.23455e-68	2.90438e-66	NIBAN1
ENSG00000157654	6003.22	0.619153	0.035932	3.63477e-67	1.99803e-65	PALM2AKAP2
ENSG00000213639	4223.48	0.934194	0.0543083	4.5564e-67	2.49885e-65	PPP1CB
ENSG00000258964	1070.71	1.02447	0.0596078	4.67106e-67	2.55581e-65
ENSG00000006459	257.45	1.52671	0.0889988	5.58235e-67	3.0474e-65	KDM7A
ENSG00000153250	2458.01	0.65482	0.0380593	5.86689e-67	3.19536e-65	RBMS1
ENSG00000136603	2120.21	0.86029	0.0500661	6.19116e-67	3.36424e-65	SKIL
ENSG00000182022	716.728	1.03663	0.0604159	8.78405e-67	4.76228e-65	CHST15
ENSG00000115902	440.215	1.35274	0.0790739	1.04089e-66	5.63032e-65	SLC1A4
ENSG00000086289	1102.34	0.841311	0.0491023	1.64306e-66	8.8673e-65	EPDR1
ENSG00000039560	7440.49	0.53556	0.0312415	2.3831e-66	1.28319e-64	RAI14
ENSG00000134954	2749.17	0.638741	0.0373382	3.31303e-66	1.77987e-64	ETS1
ENSG00000255275	454.395	1.1565	0.0677881	3.89854e-66	2.08969e-64	NA
ENSG00000243509	331.516	2.06459	0.121362	4.48659e-66	2.39946e-64	TNFRSF6B
ENSG00000232956	272.589	1.54872	0.0909535	5.36898e-66	2.85847e-64	SNHG15
ENSG00000272636	218.883	1.87633	0.110277	5.75435e-66	3.05677e-64	DOC2B
ENSG00000110047	1800.03	0.887308	0.0520354	6.57946e-66	3.48726e-64	EHD1
ENSG00000166582	275.405	1.51142	0.0888797	8.72447e-66	4.61384e-64	CENPV
ENSG00000181649	451.88	1.73866	0.102571	1.47278e-65	7.7713e-64	PHLDA2
ENSG00000122877	61.2274	3.5385	0.208624	1.96445e-65	1.03426e-63	EGR2
ENSG00000133706	3106.37	0.641939	0.0379121	5.27506e-65	2.7711e-63	LARS1
ENSG00000117228	2898.66	1.14195	0.0678099	1.53766e-64	8.00663e-63	GBP1
ENSG00000122359	2945.18	0.619047	0.0367081	1.61966e-64	8.41515e-63	ANXA11
ENSG00000213694	380.59	1.5661	0.0933509	2.81247e-64	1.45487e-62	S1PR3
ENSG00000132688	3276.69	0.719137	0.0426963	2.82208e-64	1.45666e-62	NES
ENSG00000168398	118.467	2.42265	0.144519	5.15504e-64	2.65507e-62	BDKRB2
ENSG00000151014	251.24	1.67358	0.100017	9.36052e-64	4.8002e-62	NOCT
ENSG00000131873	1479.91	0.695425	0.0415162	1.53754e-63	7.85072e-62	CHSY1
ENSG00000112081	3310.68	0.724082	0.0432342	1.6806e-63	8.56273e-62	SRSF3
ENSG00000171617	4781.27	0.512187	0.0305496	2.74731e-63	1.38783e-61	ENC1
ENSG00000127124	568.991	1.3272	0.0796497	2.76067e-63	1.39161e-61	HIVEP3
ENSG00000146072	667.092	0.923078	0.0553411	4.00471e-63	2.01443e-61	TNFRSF21
ENSG00000085117	1310.71	0.851046	0.0510991	6.57189e-63	3.29875e-61	CD82
ENSG00000249992	180.069	2.1798	0.131379	7.77796e-63	3.89589e-61	TMEM158
ENSG00000084093	1325.08	0.776978	0.0467172	9.61741e-63	4.79696e-61	REST
ENSG00000152779	142.726	2.06708	0.125296	3.03622e-62	1.5049e-60	SLC16A12
ENSG00000112096	2558.58	0.957714	0.0581511	1.10216e-61	5.41752e-60	SOD2
ENSG00000178695	596.129	0.964846	0.0586588	1.21272e-61	5.94858e-60	KCTD12
ENSG00000270136	2022.08	0.729097	0.0444611	3.65951e-61	1.79135e-59	MICOS10-NBL1
ENSG00000116514	535.267	1.0023	0.061364	7.62954e-61	3.71932e-59	RNF19B
ENSG00000173698	109.979	2.99504	0.183915	2.15083e-60	1.04421e-58	ADGRG2
ENSG00000125753	2064.44	0.799097	0.0491706	4.19101e-60	2.0264e-58	VASP
ENSG00000141582	278.988	1.48144	0.0914423	4.51822e-60	2.18016e-58	CBX4
ENSG00000213859	514.705	0.955134	0.0588498	6.10706e-60	2.93486e-58	KCTD11
ENSG00000104756	967.997	0.768976	0.047525	9.17406e-60	4.39095e-58	KCTD9
ENSG00000159840	10703.2	0.654793	0.0403418	9.93236e-60	4.7443e-58	ZYX
ENSG00000139278	2686.41	0.865039	0.0534383	1.28307e-59	6.10413e-58	GLIPR1
ENSG00000261150	206.838	1.87783	0.116435	1.49182e-59	7.08301e-58	EPPK1
ENSG00000178996	690.495	0.955129	0.0591943	2.83718e-59	1.34437e-57	SNX18
ENSG00000162458	4355.23	0.543676	0.0336325	3.05308e-59	1.44378e-57	FBLIM1
ENSG00000134013	10782.7	0.717771	0.0444454	3.71065e-59	1.75125e-57	LOXL2
ENSG00000130449	711.16	0.935631	0.0581083	5.07592e-59	2.38609e-57	ZSWIM6
ENSG00000166949	1158.69	0.709206	0.0440767	7.11776e-59	3.33269e-57	SMAD3
ENSG00000183691	74.2215	3.22117	0.200769	1.22232e-58	5.70065e-57	NOG
ENSG00000150991	13576.8	0.426114	0.0263977	1.36362e-58	6.34712e-57	UBC
ENSG00000267519	401.622	1.68261	0.105555	2.07716e-58	9.63056e-57	MIR23AHG
ENSG00000253368	601.025	0.948506	0.0593189	2.50089e-58	1.15499e-56	TRNP1
ENSG00000170689	1174.74	0.768908	0.0480996	3.14218e-58	1.44553e-56	HOXB9
ENSG00000177679	74.8939	2.82961	0.178046	5.60401e-58	2.56313e-56	SRRM3
ENSG00000072274	1620.68	0.869936	0.0544765	5.71952e-58	2.61092e-56	TFRC
ENSG00000008517	550.301	1.28549	0.080834	7.38967e-58	3.36685e-56	IL32
ENSG00000111981	86.4991	2.4261	0.152946	8.34008e-58	3.79258e-56	ULBP1
ENSG00000115875	1400.03	0.743519	0.0466713	8.73592e-58	3.96497e-56	SRSF7
ENSG00000221968	813.4	0.905441	0.0569197	1.06381e-57	4.81909e-56	FADS3
ENSG00000158747	1951.15	0.815274	0.0512233	1.18317e-57	5.34954e-56	NBL1
ENSG00000125845	154.291	1.91927	0.12137	2.63137e-57	1.18522e-55	BMP2
ENSG00000035403	16251.8	0.471214	0.0297008	2.86794e-57	1.28932e-55	VCL
ENSG00000125398	611.341	0.912985	0.0577174	4.59054e-57	2.05983e-55	SOX9
ENSG00000110218	975.743	0.858824	0.0543893	7.29972e-57	3.26928e-55	PANX1
ENSG00000074800	13414.6	0.545241	0.03447	7.70764e-57	3.44546e-55	ENO1
ENSG00000145632	8156.29	0.682828	0.043254	9.93205e-57	4.43145e-55	PLK2
ENSG00000130429	2598.04	0.730035	0.0462524	1.06001e-56	4.72063e-55	ARPC1B
ENSG00000162706	393.957	1.33361	0.0849175	1.5214e-56	6.76265e-55	CADM3
ENSG00000120337	114.953	2.91849	0.185474	1.59291e-56	7.05404e-55	TNFSF18
ENSG00000132341	3820.73	0.551544	0.03495	1.69285e-56	7.48265e-55	RAN
ENSG00000158089	546.152	1.08044	0.0688339	2.73188e-56	1.20528e-54	GALNT14
ENSG00000003989	473.811	1.12044	0.0715437	4.94732e-56	2.17866e-54	SLC7A2
ENSG00000187688	801.762	0.924481	0.0592441	1.21622e-55	5.33606e-54	TRPV2
ENSG00000092820	4339.78	0.569181	0.0363459	1.23271e-55	5.39841e-54	EZR
ENSG00000162733	370.556	1.1998	0.0771241	1.43967e-55	6.29312e-54	DDR2
ENSG00000229647	98.4705	2.61383	0.168222	2.28172e-55	9.93721e-54	MYOSLID
ENSG00000172201	94.7506	2.22209	0.143734	4.25147e-55	1.84142e-53	ID4
ENSG00000115414	1.2542e+06	0.662758	0.0426406	5.05135e-55	2.18388e-53	FN1
ENSG00000130147	6207.65	0.585313	0.0375917	5.10892e-55	2.20475e-53	SH3BP4
ENSG00000099822	236.521	1.48949	0.096286	6.09859e-55	2.62705e-53	HCN2
ENSG00000177374	746.588	1.17721	0.0762306	9.44473e-55	4.05371e-53	HIC1
ENSG00000092445	883.647	0.859482	0.0555586	1.00553e-54	4.30797e-53	TYRO3
ENSG00000168209	1818.03	1.11852	0.0722842	1.06812e-54	4.56784e-53	DDIT4
ENSG00000034677	1190	0.878631	0.0568444	1.08445e-54	4.62934e-53	RNF19A
ENSG00000054598	335.792	1.34536	0.0871805	1.42443e-54	6.0697e-53	FOXC1
ENSG00000160200	152.439	1.78715	0.116311	2.90199e-54	1.22995e-52	CBS
ENSG00000108691	62.7637	3.79832	0.246499	3.13154e-54	1.32487e-52	CCL2
ENSG00000138771	452.795	1.06948	0.0695234	3.23831e-54	1.36759e-52	SHROOM3
ENSG00000163659	763.919	0.871659	0.0569838	1.81632e-53	7.64338e-52	TIPARP
ENSG00000171310	388.138	1.05534	0.0692728	2.75908e-53	1.15696e-51	CHST11
ENSG00000143549	5528.54	0.524573	0.0342869	2.89024e-53	1.20982e-51	TPM3
ENSG00000095951	1002.13	0.752891	0.0494811	6.96538e-53	2.91047e-51	HIVEP1
ENSG00000113657	25200.8	0.437009	0.0285439	1.29336e-52	5.39478e-51	DPYSL3
ENSG00000196756	541.219	0.924726	0.0611328	1.81512e-52	7.55777e-51	SNHG17
ENSG00000116761	124.046	1.90367	0.126326	1.83152e-52	7.61269e-51	CTH
ENSG00000158286	1041.49	1.62139	0.107563	2.0256e-52	8.40465e-51	RNF207
ENSG00000132326	212.921	1.51537	0.100641	2.52966e-52	1.04595e-50	PER2
ENSG00000117592	4713.85	0.528199	0.0348613	3.0833e-52	1.27264e-50	PRDX6
ENSG00000134109	1892.18	0.607235	0.0401808	3.21218e-52	1.32353e-50	EDEM1
ENSG00000164733	17198.3	0.439125	0.0289461	3.53967e-52	1.45341e-50	CTSB
ENSG00000173812	7551.77	0.580581	0.0384321	6.63021e-52	2.7177e-50	EIF1
ENSG00000136155	107.237	2.96069	0.197181	1.16744e-51	4.77702e-50	SCEL
ENSG00000129116	10376.7	0.771855	0.0513332	1.38462e-51	5.65595e-50	PALLD
ENSG00000183386	1199.51	0.797975	0.0532367	1.76895e-51	7.18868e-50	FHL3
ENSG00000117586	324.795	1.395	0.0932596	1.78802e-51	7.25372e-50	TNFSF4
ENSG00000004776	488.088	1.10322	0.073819	2.22728e-51	9.02028e-50	HSPB6
ENSG00000171793	983.925	0.768836	0.0513709	2.82243e-51	1.13723e-49	CTPS1
ENSG00000082153	3020.83	0.686258	0.0457357	2.88447e-51	1.16025e-49	BZW1
ENSG00000085415	572.962	0.921192	0.0616722	3.07583e-51	1.23513e-49	SEH1L
ENSG00000185432	277.678	1.24324	0.0834167	3.99147e-51	1.6001e-49	METTL7A
ENSG00000087448	817.439	0.843617	0.0567279	8.38795e-51	3.35122e-49	KLHL42
ENSG00000101384	1275.31	0.871723	0.0586103	9.42636e-51	3.75975e-49	JAG1
ENSG00000018408	2458.74	0.585131	0.039336	1.72617e-50	6.85031e-49	WWTR1
ENSG00000113719	6196.56	0.465598	0.0312559	1.7799e-50	7.05175e-49	ERGIC1
ENSG00000003436	2816.37	0.814576	0.0549685	2.75462e-50	1.08771e-48	TFPI
ENSG00000067182	4064.54	0.519915	0.0350997	3.28385e-50	1.29237e-48	TNFRSF1A
ENSG00000114738	620.777	0.913021	0.0617888	3.46159e-50	1.35781e-48	MAPKAPK3
ENSG00000198648	641.816	0.936959	0.0634996	4.69481e-50	1.8385e-48	STK39
ENSG00000142867	456.071	1.12068	0.0761243	5.78025e-50	2.25611e-48	BCL10
ENSG00000168575	1425.91	0.787669	0.0536659	6.43058e-50	2.5017e-48	SLC20A2
ENSG00000197451	2150.45	0.577253	0.03914	8.41342e-50	3.26772e-48	HNRNPAB
ENSG00000153885	1048.98	0.72674	0.0496475	1.06564e-49	4.12536e-48	KCTD15
ENSG00000181472	380.105	1.0468	0.0713961	1.23297e-49	4.75756e-48	ZBTB2
ENSG00000106484	13522.4	0.603371	0.0409708	1.84927e-49	7.11247e-48	MEST
ENSG00000132467	881.407	0.72575	0.0495259	2.97509e-49	1.13871e-47	UTP3
ENSG00000179348	63.055	2.63541	0.180698	3.24749e-49	1.24096e-47	GATA2
ENSG00000076604	1292.13	0.658425	0.0449463	4.14584e-49	1.58169e-47	TRAF4
ENSG00000026103	508.395	1.02096	0.0699571	4.85194e-49	1.84811e-47	FAS
ENSG00000119669	1198.51	0.834554	0.0575793	8.36405e-49	3.18076e-47	IRF2BPL
ENSG00000263244	824.344	0.850231	0.0583801	1.0606e-48	4.01402e-47
ENSG00000168874	198.229	1.23687	0.0851886	1.10749e-48	4.18479e-47	ATOH8
ENSG00000060982	3932.22	0.761356	0.0522664	1.1389e-48	4.29662e-47	BCAT1
ENSG00000119139	952.747	0.745661	0.0512464	1.51962e-48	5.71474e-47	TJP2
ENSG00000144824	3443.44	0.614944	0.0422918	1.93786e-48	7.26451e-47	PHLDB2
ENSG00000179604	802.69	0.879444	0.0606719	2.40668e-48	8.97937e-47	CDC42EP4
ENSG00000132507	5268.98	0.533154	0.03645	3.14504e-48	1.17158e-46	EIF5A
ENSG00000155096	2678.06	0.590294	0.0407796	3.7741e-48	1.4037e-46	AZIN1
ENSG00000090376	218.501	1.54652	0.107373	4.42004e-48	1.64137e-46	IRAK3
ENSG00000119508	50.8603	6.11377	0.418721	4.49124e-48	1.6652e-46	NR4A3
ENSG00000160818	572.958	0.910787	0.0631086	5.05715e-48	1.87209e-46	GPATCH4
ENSG00000180611	361.933	1.07057	0.074325	5.78699e-48	2.13893e-46	MB21D2
ENSG00000070444	903.705	0.850558	0.0591483	8.57787e-48	3.1606e-46	MNT
ENSG00000185112	121.577	1.81907	0.126753	8.75047e-48	3.21919e-46	FAM43A
ENSG00000169018	1180.71	0.739774	0.0512738	9.39578e-48	3.45124e-46	FEM1B
ENSG00000173276	318.576	1.13139	0.0788071	1.10977e-47	4.07007e-46	ZBTB21
ENSG00000169641	3201.83	0.469555	0.0324785	1.14251e-47	4.18368e-46	LUZP1
ENSG00000154447	803.771	0.708161	0.0492505	1.97698e-47	7.22819e-46	SH3RF1
ENSG00000259207	2209.11	0.783948	0.0546207	2.04925e-47	7.48087e-46	ITGB3
ENSG00000198042	504.575	0.981678	0.0684879	2.20538e-47	8.03846e-46	MAK16
ENSG00000176692	500.158	0.947318	0.0661609	2.69061e-47	9.79199e-46	FOXC2
ENSG00000125772	549.015	1.04659	0.0732659	3.00336e-47	1.08967e-45	GPCPD1
ENSG00000087074	1029.96	0.698197	0.0486508	3.00979e-47	1.09034e-45	PPP1R15A
ENSG00000164171	825.536	0.950633	0.0663491	3.36303e-47	1.21644e-45	ITGA2
ENSG00000134775	1445.69	0.749248	0.0523055	3.6566e-47	1.32061e-45	FHOD3
ENSG00000142002	1952.55	0.714585	0.0499038	4.46714e-47	1.60844e-45	DPP9
ENSG00000012660	2502.35	0.520293	0.0363727	4.56916e-47	1.64268e-45	ELOVL5
ENSG00000154127	560.731	0.986576	0.0691304	4.81628e-47	1.72628e-45	UBASH3B
ENSG00000115310	9096.45	0.525267	0.0366063	5.03053e-47	1.80035e-45	RTN4
ENSG00000244405	1097.55	0.655947	0.0458361	5.37588e-47	1.91815e-45	ETV5
ENSG00000117226	828.1	0.795576	0.0557604	6.49454e-47	2.31381e-45	GBP3
ENSG00000136068	15870.5	0.719352	0.0503849	7.7462e-47	2.7556e-45	FLNB
ENSG00000088387	1522.56	0.605968	0.0423759	7.83042e-47	2.78138e-45	DOCK9
ENSG00000172819	611.015	0.852996	0.0598216	8.02507e-47	2.84626e-45	RARG
ENSG00000128245	2151.83	0.547488	0.0384209	1.67188e-46	5.90317e-45	YWHAH
ENSG00000143384	8344.66	0.587153	0.0413129	2.88073e-46	1.01112e-44	MCL1
ENSG00000106089	229.304	1.38155	0.0981612	5.34964e-46	1.86937e-44	STX1A
ENSG00000120053	625.147	0.849195	0.0600752	5.93751e-46	2.07175e-44	GOT1
ENSG00000170385	1054.81	0.992039	0.0705945	8.37962e-46	2.911e-44	SLC30A1
ENSG00000172939	1623.44	0.566464	0.0401124	9.4404e-46	3.2747e-44	OXSR1
ENSG00000151967	711.705	0.725108	0.0514222	1.05185e-45	3.64334e-44	SCHIP1
ENSG00000158270	87.4227	2.27357	0.162448	1.51003e-45	5.19995e-44	COLEC12
ENSG00000126778	378.202	1.1259	0.0802873	1.82432e-45	6.27312e-44	SIX1
ENSG00000164933	435.488	0.949152	0.0676886	1.97231e-45	6.77216e-44	SLC25A32
ENSG00000118855	1529.36	0.585073	0.04163	2.57783e-45	8.82572e-44	MFSD1
ENSG00000177606	1093.75	0.797648	0.0569305	2.63702e-45	9.01534e-44	JUN
ENSG00000119383	4143.37	0.569493	0.0405027	2.77126e-45	9.4606e-44	PTPA
ENSG00000148840	1556.62	0.617094	0.0439761	2.86483e-45	9.76598e-44	PPRC1
ENSG00000109320	1066.83	0.62557	0.0445983	3.79133e-45	1.28873e-43	NFKB1
ENSG00000139112	2061.51	0.508164	0.0363384	7.34016e-45	2.48788e-43	GABARAPL1
ENSG00000163811	1027.45	0.803328	0.0577366	8.99502e-45	3.04443e-43	WDR43
ENSG00000182742	227.304	1.35816	0.097982	1.1024e-44	3.72054e-43	HOXB4
ENSG00000115221	272.578	1.24691	0.0898629	1.1217e-44	3.78027e-43	ITGB6
ENSG00000123505	1004.72	0.850227	0.0612035	1.4728e-44	4.94945e-43	AMD1
ENSG00000204267	1489.52	0.773397	0.0557892	1.57279e-44	5.27798e-43	TAP2
ENSG00000126391	1075.91	0.678269	0.0487489	1.91158e-44	6.40583e-43	FRMD8
ENSG00000168386	5356.12	0.483565	0.0347105	2.02718e-44	6.78361e-43	FILIP1L
ENSG00000118515	5780.93	0.506695	0.0363776	3.53317e-44	1.17898e-42	SGK1
ENSG00000126822	2087.89	0.702494	0.0507094	3.70125e-44	1.23333e-42	PLEKHG3
ENSG00000163513	5508.85	0.54051	0.0389884	4.21401e-44	1.40223e-42	TGFBR2
ENSG00000142669	3933.28	0.537261	0.0389321	4.4538e-44	1.47786e-42	SH3BGRL3
ENSG00000137807	369.446	1.15627	0.0840358	5.7817e-44	1.91581e-42	KIF23
ENSG00000125089	237.716	1.31758	0.0959527	7.83741e-44	2.58613e-42	SH3TC1
ENSG00000198142	229.746	1.24005	0.0903944	9.02743e-44	2.97466e-42	SOWAHC
ENSG00000163297	3812.79	0.530105	0.0382291	1.60096e-43	5.24618e-42	ANTXR2
ENSG00000155438	607.587	0.796412	0.0580419	1.63811e-43	5.35387e-42	NIFK
ENSG00000166226	2655.83	0.525053	0.0380683	1.63834e-43	5.35387e-42	CCT2
ENSG00000163347	1902.48	1.40988	0.103168	1.72851e-43	5.64074e-42	CLDN1
ENSG00000175866	846.728	0.805072	0.0587031	1.78174e-43	5.80647e-42	BAIAP2
ENSG00000091129	269.747	1.32145	0.0969327	2.67522e-43	8.70623e-42	NRCAM
ENSG00000116667	391.8	1.03632	0.0759081	2.95231e-43	9.58167e-42	C1orf21
ENSG00000198517	828.05	1.01714	0.0746389	3.3874e-43	1.09787e-41	MAFK
ENSG00000110906	2917.56	0.474541	0.0345991	3.93946e-43	1.27505e-41	KCTD10
ENSG00000184292	121.158	2.1402	0.157638	4.66654e-43	1.50832e-41	TACSTD2
ENSG00000164163	1452.24	0.684156	0.0500954	5.15351e-43	1.66345e-41	ABCE1
ENSG00000162426	146.382	1.65853	0.122314	5.81738e-43	1.87518e-41	SLC45A1
ENSG00000278050	597.926	1.84106	0.136171	7.40755e-43	2.38127e-41
ENSG00000121621	168.016	1.46517	0.108316	1.14383e-42	3.66212e-41	KIF18A
ENSG00000145623	4917.73	0.354917	0.0259924	1.2338e-42	3.93953e-41	OSMR
ENSG00000115641	6339.09	0.513369	0.0376723	1.29046e-42	4.10937e-41	FHL2
ENSG00000188112	567.068	0.831561	0.0614305	1.82092e-42	5.78301e-41	C6orf132
ENSG00000146733	293.028	1.14154	0.0844639	1.91127e-42	6.06181e-41	PSPH
ENSG00000170545	320.507	1.07253	0.0793698	2.48006e-42	7.85529e-41	SMAGP
ENSG00000163468	4728.92	0.38102	0.0280814	3.57657e-42	1.12982e-40	CCT3
ENSG00000049323	2352.95	0.544916	0.040359	7.1005e-42	2.23703e-40	LTBP1
ENSG00000048162	280.295	1.20861	0.0900544	7.11991e-42	2.24017e-40	NOP16
ENSG00000178401	285.306	1.13593	0.0849106	1.04544e-41	3.2806e-40	DNAJC22
ENSG00000244462	1926.7	0.537554	0.0400738	1.77764e-41	5.55618e-40	RBM12
ENSG00000249590	352.232	1.04947	0.0787191	2.57598e-41	8.03027e-40
ENSG00000261115	497.59	1.22789	0.0923416	3.04187e-41	9.47016e-40	TMEM178B
ENSG00000145675	2342.82	0.744106	0.0557788	3.14881e-41	9.79023e-40	PIK3R1
ENSG00000105664	74.1995	3.28955	0.247881	5.78513e-41	1.78931e-39	COMP
ENSG00000156466	1079.45	0.76387	0.0575709	7.49353e-41	2.30867e-39	GDF6
ENSG00000166833	1614.65	0.83635	0.0632131	1.19852e-40	3.67814e-39	NAV2
ENSG00000141682	217.828	1.52626	0.115756	1.29166e-40	3.94863e-39	PMAIP1
ENSG00000034152	716.582	0.856933	0.0648759	1.4258e-40	4.35309e-39	MAP2K3
ENSG00000134802	352.286	0.991401	0.0751276	1.47943e-40	4.50523e-39	SLC43A3
ENSG00000130826	902.555	0.736937	0.0558361	1.83901e-40	5.58587e-39	DKC1
ENSG00000239672	1294.28	0.591799	0.0449056	2.30466e-40	6.96453e-39	NME1
ENSG00000070882	1417.42	0.566391	0.0429226	2.99164e-40	9.02905e-39	OSBPL3
ENSG00000081320	910.716	0.890355	0.0677218	2.99718e-40	9.03425e-39	STK17B
ENSG00000164924	10755	0.447175	0.0338073	3.09394e-40	9.31404e-39	YWHAZ
ENSG00000099992	489.678	0.892083	0.0682374	7.54418e-40	2.25393e-38	TBC1D10A
ENSG00000169299	857.464	0.682367	0.0521109	9.87881e-40	2.94401e-38	PGM2
ENSG00000132481	190.291	1.34326	0.103212	1.13156e-39	3.36794e-38	TRIM47
ENSG00000044574	11096.5	0.551903	0.0421578	1.36865e-39	4.06851e-38	HSPA5
ENSG00000006016	91.5608	2.44067	0.187654	1.38554e-39	4.11357e-38	CRLF1
ENSG00000120837	633.353	0.754536	0.0577755	1.4436e-39	4.28056e-38	NFYB
ENSG00000213949	1796.88	0.670266	0.05134	1.48555e-39	4.39396e-38	ITGA1
ENSG00000162614	2402.43	0.583924	0.0446187	1.53101e-39	4.52279e-38	NEXN
ENSG00000130810	360.146	1.0147	0.0779127	1.77261e-39	5.22348e-38	PPAN
ENSG00000177426	926.327	0.619559	0.0476719	2.70276e-39	7.94464e-38	TGIF1
ENSG00000198824	672.828	0.688594	0.05286	2.96967e-39	8.71839e-38	CHAMP1
ENSG00000243207	356.649	1.04416	0.080606	3.25546e-39	9.53379e-38	PPAN-P2RY11
ENSG00000104415	1132.29	1.48723	0.11545	3.30815e-39	9.67614e-38	CCN4
ENSG00000132002	1929.12	0.540399	0.0414259	3.34219e-39	9.76365e-38	DNAJB1
ENSG00000140931	2276.53	0.639814	0.0493029	4.34838e-39	1.26562e-37	CMTM3
ENSG00000072682	3120.39	0.472752	0.036268	4.38106e-39	1.27357e-37	P4HA2
ENSG00000155380	1943.46	0.542449	0.0415638	4.53527e-39	1.31678e-37	SLC16A1
ENSG00000126803	2108.86	0.688886	0.0531764	5.26174e-39	1.52584e-37	HSPA2
ENSG00000163975	406.091	0.95074	0.0735507	5.4833e-39	1.58815e-37	MELTF
ENSG00000107438	2633.02	0.522719	0.0403111	7.83855e-39	2.25926e-37	PDLIM1
ENSG00000131435	1008.54	0.869676	0.0675255	1.03242e-38	2.96845e-37	PDLIM4
ENSG00000149289	383.42	0.957164	0.0745024	1.17667e-38	3.3791e-37	ZC3H12C
ENSG00000146232	227.015	1.26522	0.0984482	1.17923e-38	3.38237e-37	NFKBIE
ENSG00000049449	5535.63	0.528973	0.0409675	1.45849e-38	4.17325e-37	RCN1
ENSG00000099625	141.421	1.49219	0.116577	1.52228e-38	4.35054e-37	CBARP
ENSG00000173166	864.499	0.798188	0.0620223	1.71564e-38	4.89722e-37	RAPH1
ENSG00000101935	580.311	0.826069	0.0644555	2.65339e-38	7.55577e-37	AMMECR1
ENSG00000283154	644.369	0.698731	0.054514	3.42358e-38	9.73728e-37	IQCJ-SCHIP1
ENSG00000283245	643.484	0.69698	0.0544825	4.9926e-38	1.41658e-36	NA
ENSG00000180817	1242.69	0.660874	0.0516787	5.90126e-38	1.6724e-36	PPA1
ENSG00000116183	59.8226	2.67792	0.210985	6.78009e-38	1.91916e-36	PAPPA2
ENSG00000259753	1385.17	0.704498	0.0552514	7.5513e-38	2.13237e-36
ENSG00000088826	563.943	0.813101	0.0638168	7.72373e-38	2.17846e-36	SMOX
ENSG00000124570	1417.65	0.538776	0.042159	7.88816e-38	2.22219e-36	SERPINB6
ENSG00000169129	614.897	0.695915	0.054609	9.16866e-38	2.5768e-36	AFAP1L2
ENSG00000104312	459.483	1.02414	0.0806951	9.74119e-38	2.73446e-36	RIPK2
ENSG00000245532	14498.7	1.62272	0.128591	1.15123e-37	3.22017e-36	NEAT1
ENSG00000102007	1861.5	0.475261	0.0372718	1.5025e-37	4.19779e-36	PLP2
ENSG00000144233	1063.99	0.552465	0.0434409	1.76999e-37	4.93929e-36	AMMECR1L
ENSG00000164683	40.1625	3.52255	0.278843	1.90505e-37	5.30993e-36	HEY1
ENSG00000165527	1988.29	0.499871	0.0394779	4.46364e-37	1.23977e-35	ARF6
ENSG00000068878	2801.82	0.462989	0.0365953	4.67354e-37	1.29503e-35	PSME4
ENSG00000104320	1930.51	0.556554	0.0439699	5.07104e-37	1.40354e-35	NBN
ENSG00000135316	3870.98	0.474919	0.0375014	5.30877e-37	1.46762e-35	SYNCRIP
ENSG00000188211	462.885	0.80275	0.0636801	9.72663e-37	2.68582e-35	NCR3LG1
ENSG00000167034	101.703	1.81012	0.145071	9.88131e-37	2.72535e-35	NKX3-1
ENSG00000170027	5686.27	0.445197	0.0353331	1.00378e-36	2.76531e-35	YWHAG
ENSG00000133107	983.715	0.623921	0.0496209	1.02023e-36	2.80735e-35	TRPC4
ENSG00000143179	939.998	0.638151	0.0507629	1.09721e-36	3.01567e-35	UCK2
ENSG00000135521	477.713	0.828386	0.0663607	1.64356e-36	4.50685e-35	LTV1
ENSG00000240476	109.637	1.97899	0.159087	1.9417e-36	5.30598e-35	LINC00973
ENSG00000108953	8179.77	0.39396	0.031373	2.17096e-36	5.92561e-35	YWHAE
ENSG00000115548	1080.4	0.590595	0.04727	2.97253e-36	8.09486e-35	KDM3A
ENSG00000166170	947.711	0.617645	0.0495401	3.85388e-36	1.04589e-34	BAG5
ENSG00000283143	632.43	0.696801	0.0559742	4.12058e-36	1.11699e-34	NA
ENSG00000158470	1848.98	0.500135	0.0401442	4.37851e-36	1.18555e-34	B4GALT5
ENSG00000100219	1886.14	0.547084	0.0438338	5.12876e-36	1.38711e-34	XBP1
ENSG00000135046	6877.48	0.438223	0.035129	5.17663e-36	1.39846e-34	ANXA1
ENSG00000154856	44.0826	3.79218	0.306425	5.3844e-36	1.45293e-34	APCDD1
ENSG00000103342	2656.32	0.474064	0.0380431	6.20308e-36	1.67004e-34	GSPT1
ENSG00000138356	218.995	1.31217	0.106369	7.02182e-36	1.88832e-34	AOX1
ENSG00000089159	4784.34	0.548112	0.0441327	7.60134e-36	2.03954e-34	PXN
ENSG00000104341	4319.05	0.471315	0.038025	9.99666e-36	2.67315e-34	LAPTM4B
ENSG00000131467	2236.49	0.454616	0.0365921	1.01274e-35	2.70505e-34	PSME3
ENSG00000143153	1392.98	0.619499	0.0500163	1.0689e-35	2.85185e-34	ATP1B1
ENSG00000055483	1180.33	0.583202	0.0471852	1.12159e-35	2.98907e-34	USP36
ENSG00000055044	895.767	0.743226	0.0601805	1.17993e-35	3.14101e-34	NOP58
ENSG00000020577	889.062	0.779784	0.0632267	1.21463e-35	3.22612e-34	SAMD4A
ENSG00000172548	48.6828	2.55236	0.20787	1.29857e-35	3.44522e-34	NIPAL4
ENSG00000249007	71.4889	1.92319	0.15697	1.54892e-35	4.10481e-34
ENSG00000050344	854.337	0.863928	0.070216	1.74874e-35	4.62402e-34	NFE2L3
ENSG00000172432	1608.77	0.548802	0.0445721	2.23617e-35	5.90627e-34	GTPBP2
ENSG00000127314	1927.05	0.605338	0.0491763	2.84319e-35	7.45968e-34	RAP1B
ENSG00000151929	1525.06	0.496766	0.040475	3.28044e-35	8.59735e-34	BAG3
ENSG00000241685	2774.25	0.454298	0.0372233	4.0439e-35	1.05515e-33	ARPC1A
ENSG00000148344	118.842	1.69149	0.138861	4.17594e-35	1.08841e-33	PTGES
ENSG00000065183	846.458	0.664681	0.0542229	4.28537e-35	1.1157e-33	WDR3
ENSG00000183696	177.23	1.27855	0.105091	4.63828e-35	1.20626e-33	UPP1
ENSG00000174574	1294.24	0.551857	0.0450455	5.28712e-35	1.37349e-33	AKIRIN1
ENSG00000117479	241.36	1.05577	0.0866575	5.52034e-35	1.43251e-33	SLC19A2
ENSG00000131979	84.5611	2.02156	0.166353	6.27424e-35	1.62636e-33	GCH1
ENSG00000240694	511.566	0.79504	0.0650981	6.52894e-35	1.69053e-33	PNMA2
ENSG00000049192	440.041	0.793618	0.0651538	7.09692e-35	1.83559e-33	ADAMTS6
ENSG00000283233	388.238	0.864409	0.0711421	1.07239e-34	2.76163e-33	NA
ENSG00000260549	372.79	1.24863	0.103205	1.15341e-34	2.96706e-33	MT1L
ENSG00000166073	1141.32	0.57465	0.0471433	1.19965e-34	3.08265e-33	GPR176
ENSG00000138131	1306.39	0.60064	0.0492516	1.25035e-34	3.20945e-33	LOXL4
ENSG00000106305	382.344	0.96466	0.0794456	1.28214e-34	3.28749e-33	AIMP2
ENSG00000116489	3145.47	0.473947	0.0388466	1.35938e-34	3.48178e-33	CAPZA1
ENSG00000167721	1376.21	0.559601	0.0459719	1.49546e-34	3.82206e-33	TSR1
ENSG00000272482	72.6739	4.73266	0.386847	1.53776e-34	3.92593e-33
ENSG00000174306	1925.69	0.544219	0.0446816	1.54129e-34	3.93072e-33	ZHX3
ENSG00000080608	736.238	0.722121	0.0594927	1.61954e-34	4.12581e-33	PUM3
ENSG00000270132	178.967	1.36321	0.113471	2.89349e-34	7.35542e-33	NA
ENSG00000147650	1070.9	0.589048	0.0485094	3.01411e-34	7.65385e-33	LRP12
ENSG00000124571	1285.61	0.560703	0.0462741	3.221e-34	8.17044e-33	XPO5
ENSG00000108518	10474.8	0.414946	0.0341921	5.24275e-34	1.32421e-32	PFN1
ENSG00000253304	132.751	1.33033	0.111187	5.6257e-34	1.41792e-32	TMEM200B
ENSG00000171867	2664.02	0.458048	0.0379028	5.65541e-34	1.42389e-32	PRNP
ENSG00000106070	1144.81	0.618491	0.0513059	5.99953e-34	1.50662e-32	GRB10
ENSG00000189403	3226.34	0.43319	0.0357963	6.00308e-34	1.50662e-32	HMGB1
ENSG00000183671	232.958	1.17998	0.0986896	6.48512e-34	1.62244e-32	CMKLR2
ENSG00000167173	617.684	0.86721	0.0726198	9.89371e-34	2.4622e-32	C15orf39
ENSG00000091972	507.709	0.787205	0.0657729	1.12504e-33	2.79691e-32	CD200
ENSG00000108561	954.566	0.587462	0.0490153	1.51751e-33	3.75683e-32	C1QBP
ENSG00000114098	859.561	0.644053	0.054049	1.74166e-33	4.30724e-32	ARMC8
ENSG00000115053	8974.46	0.343517	0.0285809	1.78318e-33	4.40533e-32	NCL
ENSG00000137825	37.4052	3.97393	0.333604	2.49208e-33	6.12474e-32	ITPKA
ENSG00000174564	60.8411	2.15227	0.182522	3.29825e-33	8.07254e-32	IL20RB
ENSG00000148426	251.438	1.02109	0.0862265	3.86371e-33	9.42729e-32	PROSER2
ENSG00000112578	324.27	0.975149	0.0825337	5.63952e-33	1.37037e-31	BYSL
ENSG00000178752	52.2222	3.09932	0.262284	5.73792e-33	1.39143e-31	ERFE
ENSG00000136628	3879.08	0.493272	0.0415202	6.69983e-33	1.62224e-31	EPRS1
ENSG00000183955	605.866	0.675808	0.0570142	6.70343e-33	1.62224e-31	KMT5A
ENSG00000130522	1150.26	0.648287	0.0547117	7.16184e-33	1.73141e-31	JUND
ENSG00000085563	250.408	1.20277	0.102226	8.79981e-33	2.12523e-31	ABCB1
ENSG00000153187	7576.54	0.297529	0.0251418	1.03793e-32	2.50159e-31	HNRNPU
ENSG00000117877	254.708	0.986374	0.0839455	1.15358e-32	2.77468e-31	POLR1G
ENSG00000150093	33975.9	0.322538	0.0274358	1.30036e-32	3.12139e-31	ITGB1
ENSG00000126562	574.292	0.972321	0.0829626	1.51822e-32	3.64066e-31	WNK4
ENSG00000089195	243.567	1.09429	0.0933806	1.61204e-32	3.86172e-31	TRMT6
ENSG00000102359	613.482	0.938676	0.0802841	2.32333e-32	5.53766e-31	SRPX2
ENSG00000104695	1992.89	0.475855	0.040512	2.99867e-32	7.13298e-31	PPP2CB
ENSG00000170515	2017.97	0.529485	0.0449662	3.10836e-32	7.38648e-31	PA2G4
ENSG00000134352	4410.19	0.648437	0.0554014	3.74247e-32	8.88442e-31	IL6ST
ENSG00000189362	266.009	0.986324	0.084912	4.45919e-32	1.05542e-30	NEMP2
ENSG00000196365	1610.72	0.636671	0.0545552	5.40583e-32	1.27819e-30	LONP1
ENSG00000119900	1241.77	0.832272	0.0715229	5.66858e-32	1.33898e-30	OGFRL1
ENSG00000144959	424.025	1.04911	0.0903781	5.70017e-32	1.3451e-30	NCEH1
ENSG00000101040	1442.56	0.519365	0.0444144	5.84412e-32	1.3777e-30	ZMYND8
ENSG00000115963	2063.45	0.661025	0.0565581	6.29222e-32	1.48186e-30	RND3
ENSG00000213585	2987.29	0.407598	0.0348402	6.78899e-32	1.59568e-30	VDAC1
ENSG00000161547	2224.92	0.456695	0.0390673	7.20966e-32	1.6912e-30	SRSF2
ENSG00000143079	1385.93	0.527557	0.0452824	8.09581e-32	1.89532e-30	CTTNBP2NL
ENSG00000168028	10477.9	0.386737	0.032983	9.02625e-32	2.10897e-30	RPSA
ENSG00000177706	970.394	0.749903	0.0647072	1.13884e-31	2.65564e-30	FAM20C
ENSG00000111266	514.922	0.683256	0.058961	1.2707e-31	2.95732e-30	DUSP16
ENSG00000085721	737.957	0.581621	0.0502092	1.72145e-31	3.9985e-30	RRN3
ENSG00000105976	2699.1	0.644135	0.0557499	1.73203e-31	4.01912e-30	MET
ENSG00000176845	321.65	1.11273	0.0968721	1.94839e-31	4.51235e-30	METRNL
ENSG00000250264	932.424	0.71849	0.0621495	2.03715e-31	4.7087e-30
ENSG00000131016	10766.3	0.438706	0.0379176	2.12233e-31	4.9008e-30	AKAP12
ENSG00000056097	2647.17	0.411182	0.0354107	2.57619e-31	5.93726e-30	ZFR
ENSG00000100285	172.465	1.30399	0.114019	2.81059e-31	6.45237e-30	NEFH
ENSG00000155158	460.39	0.734746	0.0639586	3.82659e-31	8.77634e-30	TTC39B
ENSG00000011105	2497.23	0.509276	0.0442317	5.16085e-31	1.17568e-29	TSPAN9
ENSG00000171552	2356.4	0.611053	0.0531985	5.27939e-31	1.20153e-29	BCL2L1
ENSG00000130600	977.109	0.913936	0.0800627	8.42244e-31	1.90769e-29	H19
ENSG00000113712	4093.73	0.428685	0.0373518	9.13928e-31	2.06808e-29	CSNK1A1
ENSG00000101773	649.965	0.695045	0.0607927	9.77603e-31	2.20795e-29	RBBP8
ENSG00000143575	787.963	0.615846	0.0539305	1.02743e-30	2.31827e-29	HAX1
ENSG00000156515	2630.99	0.395405	0.0344982	1.04796e-30	2.36234e-29	HK1
ENSG00000178773	2157.58	0.814637	0.0716275	1.10464e-30	2.48776e-29	CPNE7
ENSG00000163171	6418.61	0.497729	0.0435764	1.52642e-30	3.42787e-29	CDC42EP3
ENSG00000132603	523.493	0.830295	0.0731466	1.6019e-30	3.59396e-29	NIP7
ENSG00000162889	2424.71	0.364575	0.0318165	1.60718e-30	3.60239e-29	MAPKAPK2
ENSG00000277599	594.66	1.64532	0.146438	1.8798e-30	4.20549e-29
ENSG00000107815	317.739	0.86543	0.0764568	1.91914e-30	4.28946e-29	TWNK
ENSG00000112078	3817.4	0.495405	0.0433243	1.99366e-30	4.44762e-29	KCTD20
ENSG00000179041	271.771	1.04017	0.0921461	2.04921e-30	4.56725e-29	RRS1
ENSG00000197147	215.709	1.04753	0.0927955	2.28685e-30	5.09211e-29	LRRC8B
ENSG00000136826	126.054	1.46248	0.130281	2.35103e-30	5.23011e-29	KLF4
ENSG00000112149	55.3623	2.00414	0.178277	2.44289e-30	5.42428e-29	CD83
ENSG00000253552	153.855	1.35586	0.120804	3.25735e-30	7.2057e-29	HOXA-AS2
ENSG00000128050	1933.49	0.477859	0.0420884	3.30808e-30	7.3111e-29	PAICS
ENSG00000162545	580.051	0.671867	0.0593574	3.42267e-30	7.54325e-29	CAMK2N1
ENSG00000166398	1925.97	0.466024	0.0410781	3.6058e-30	7.93947e-29	GARRE1
ENSG00000127507	81.6408	1.89324	0.168889	3.80342e-30	8.35905e-29	ADGRE2
ENSG00000185950	853.238	0.686655	0.0608044	3.85479e-30	8.45626e-29	IRS2
ENSG00000121236	266.299	1.02461	0.0914064	5.81865e-30	1.2729e-28	TRIM6
ENSG00000133216	3132.02	0.551742	0.0487274	6.17158e-30	1.34762e-28	EPHB2
ENSG00000144468	609.085	0.626005	0.0555711	6.61845e-30	1.44254e-28	RHBDD1
ENSG00000261771	3086.85	0.536694	0.0476619	9.8422e-30	2.13146e-28	DNAAF4-CCPG1
ENSG00000011007	1262.3	0.468632	0.0416044	1.0433e-29	2.25735e-28	ELOA
ENSG00000090924	3240.01	0.643078	0.0574072	1.16288e-29	2.51378e-28	PLEKHG2
ENSG00000057019	21806	0.543882	0.0482418	1.16757e-29	2.52161e-28	DCBLD2
ENSG00000206538	2755.55	0.624519	0.0557932	1.28981e-29	2.7755e-28	VGLL3
ENSG00000187735	912.945	0.590812	0.0526953	1.32745e-29	2.85389e-28	TCEA1
ENSG00000128591	6042.1	0.619229	0.0552951	1.34929e-29	2.89821e-28	FLNC
ENSG00000122482	985.969	0.565763	0.0505319	1.69382e-29	3.63496e-28	ZNF644
ENSG00000153786	1830.64	0.411961	0.0367393	1.80185e-29	3.8633e-28	ZDHHC7
ENSG00000273841	1057.56	0.504222	0.0449997	1.84834e-29	3.9594e-28	TAF9
ENSG00000128272	4553.57	0.385176	0.0341638	1.875e-29	4.01287e-28	ATF4
ENSG00000118804	265.959	1.00318	0.0905151	2.1101e-29	4.50789e-28	STBD1
ENSG00000126524	1699.81	0.495264	0.0443044	2.24379e-29	4.78488e-28	SBDS
ENSG00000198947	3385.27	0.445131	0.0398413	3.07343e-29	6.53055e-28	DMD
ENSG00000138698	1443.57	0.516164	0.0461973	3.1141e-29	6.60512e-28	RAP1GDS1
ENSG00000270647	2817.8	0.422053	0.0376819	3.28368e-29	6.95859e-28	TAF15
ENSG00000167657	1821.58	0.5743	0.0516443	3.33451e-29	7.05368e-28	DAPK3
ENSG00000074935	191.274	1.06565	0.0964714	3.41481e-29	7.2171e-28	TUBE1
ENSG00000091640	906.421	0.539633	0.0484545	3.48468e-29	7.3582e-28	SPAG7
ENSG00000141510	1540.7	0.415204	0.0371982	3.66721e-29	7.73674e-28	TP53
ENSG00000159131	1547.32	0.529562	0.0476211	3.78512e-29	7.9784e-28	GART
ENSG00000254979	212.935	1.06572	0.0967746	3.91755e-29	8.25018e-28
ENSG00000184545	178.685	1.27759	0.116168	4.44826e-29	9.34292e-28	DUSP8
ENSG00000122862	1713.55	0.538233	0.0484349	4.63988e-29	9.72815e-28	SRGN
ENSG00000163082	80.847	1.83834	0.167372	4.86447e-29	1.019e-27	SGPP2
ENSG00000100065	932.394	0.665524	0.0599932	5.24254e-29	1.09723e-27	CARD10
ENSG00000177989	63.9378	2.33465	0.213182	5.55642e-29	1.16087e-27	ODF3B
ENSG00000112245	2790.46	0.549016	0.0495252	5.68625e-29	1.18695e-27	PTP4A1
ENSG00000158615	1014.84	0.542017	0.0489342	7.10912e-29	1.48005e-27	PPP1R15B
ENSG00000116120	608.532	0.649779	0.0589064	7.18365e-29	1.49425e-27	FARSB
ENSG00000233237	130.272	1.32321	0.120881	7.85928e-29	1.63192e-27	LINC00472
ENSG00000146223	2491.57	0.404527	0.0364972	8.14e-29	1.68873e-27	RPL7L1
ENSG00000166165	389.856	0.819758	0.0744865	8.53419e-29	1.76896e-27	CKB
ENSG00000113575	2320.17	0.466051	0.0421204	9.0096e-29	1.86587e-27	PPP2CA
ENSG00000232810	25.4436	4.37638	0.39771	9.41575e-29	1.94828e-27	TNF
ENSG00000101367	2400.38	0.446944	0.0404635	1.02644e-28	2.12018e-27	MAPRE1
ENSG00000166592	119.858	1.45407	0.13344	1.18015e-28	2.43343e-27	RRAD
ENSG00000124882	38.5402	3.01968	0.276737	1.40824e-28	2.89618e-27	EREG
ENSG00000206053	2596.15	0.434304	0.0393669	1.53721e-28	3.15048e-27	JPT2
ENSG00000117152	9608.91	0.582882	0.0531046	1.60961e-28	3.29317e-27	RGS4
ENSG00000162924	224.36	0.941114	0.0862324	1.64339e-28	3.35938e-27	REL
ENSG00000069974	556.357	0.699731	0.0639335	1.70231e-28	3.47383e-27	RAB27A
ENSG00000184205	902.959	0.708224	0.0647398	1.77832e-28	3.62581e-27	TSPYL2
ENSG00000125726	241.758	1.08111	0.0992582	1.8517e-28	3.77218e-27	CD70
ENSG00000170873	156.364	1.1759	0.108126	1.9891e-28	4.03819e-27	MTSS1
ENSG00000105185	724.764	0.597826	0.0545589	2.39214e-28	4.84398e-27	PDCD5
ENSG00000260916	3634.9	0.501768	0.0457474	2.44707e-28	4.95098e-27	CCPG1
ENSG00000116704	920.309	0.603717	0.0550602	2.45071e-28	4.95411e-27	SLC35D1
ENSG00000116273	708.033	0.551789	0.0503821	2.47474e-28	4.99842e-27	PHF13
ENSG00000162616	1202.64	0.74951	0.0687154	2.52327e-28	5.09211e-27	DNAJB4
ENSG00000269343	215.806	0.958417	0.0883473	2.54419e-28	5.12995e-27	ZNF587B
ENSG00000275216	274.799	0.879903	0.0808751	2.63356e-28	5.29663e-27
ENSG00000179841	309.813	0.864248	0.0792132	2.66168e-28	5.34864e-27	AKAP5
ENSG00000161544	169.837	1.1018	0.101396	2.75612e-28	5.53374e-27	CYGB
ENSG00000067225	33150.7	0.401038	0.0365556	2.86688e-28	5.75124e-27	PKM
ENSG00000136244	43.2957	2.30684	0.213884	3.23954e-28	6.48784e-27	IL6
ENSG00000272414	249.929	0.998042	0.0921889	3.72824e-28	7.44767e-27	FAM47E-STBD1
ENSG00000196110	216.042	1.06735	0.0987474	3.94703e-28	7.87147e-27	ZNF699
ENSG00000135480	3313.34	0.906369	0.0836264	4.04167e-28	8.05343e-27	KRT7
ENSG00000119335	6474.31	0.354849	0.0323381	4.36539e-28	8.68387e-27	SET
ENSG00000135624	3588.91	0.343788	0.0313562	4.56583e-28	9.07497e-27	CCT7
ENSG00000170017	4781.95	0.388411	0.0355113	4.84099e-28	9.60576e-27	ALCAM
ENSG00000146373	693.337	0.693567	0.0641001	6.51423e-28	1.28935e-26	RNF217
ENSG00000120254	1363.75	0.458132	0.0420941	6.71922e-28	1.32881e-26	MTHFD1L
ENSG00000136938	1599.75	0.513852	0.0471867	7.15186e-28	1.41202e-26	ANP32B
ENSG00000186283	1058.93	0.56557	0.0521786	7.31627e-28	1.44327e-26	TOR3A
ENSG00000182704	1286.12	0.549334	0.0506816	7.96971e-28	1.56826e-26	TSKU
ENSG00000163734	25.5005	3.93915	0.365014	8.83249e-28	1.73515e-26	CXCL3
ENSG00000187193	138.659	1.39644	0.130289	8.88832e-28	1.74323e-26	MT1X
ENSG00000181061	1054.24	0.548384	0.0505915	8.97658e-28	1.75908e-26	HIGD1A
ENSG00000163235	101.376	1.58501	0.148262	9.39498e-28	1.83652e-26	TGFA
ENSG00000136436	1588.25	0.546242	0.0505246	1.10387e-27	2.1525e-26	CALCOCO2
ENSG00000130202	5183.42	0.412972	0.0380615	1.15411e-27	2.24678e-26	NECTIN2
ENSG00000137033	90.2029	2.68301	0.251401	1.17741e-27	2.29025e-26	IL33
ENSG00000068366	1814.61	0.524655	0.0486856	1.5632e-27	3.03817e-26	ACSL4
ENSG00000100139	1289.4	0.487745	0.045189	1.67542e-27	3.25361e-26	MICALL1
ENSG00000128965	92.634	1.60002	0.150234	1.9651e-27	3.80058e-26	CHAC1
ENSG00000149218	2195.77	0.501462	0.0466044	2.23819e-27	4.3217e-26	ENDOD1
ENSG00000134070	116.158	1.33045	0.125094	2.39018e-27	4.60766e-26	IRAK2
ENSG00000117298	4846.97	0.456031	0.0425065	2.63451e-27	5.07042e-26	ECE1
ENSG00000138363	1478.86	0.434781	0.0404246	2.97021e-27	5.70724e-26	ATIC
ENSG00000119326	1208.23	0.603966	0.0564325	2.99904e-27	5.7533e-26	CTNNAL1
ENSG00000119314	2000.11	0.547718	0.0511074	3.72414e-27	7.127e-26	PTBP3
ENSG00000105825	2687.51	1.06064	0.100036	3.74462e-27	7.16041e-26	TFPI2
ENSG00000143398	1839.3	0.448903	0.0418642	3.97983e-27	7.60404e-26	PIP5K1A
ENSG00000069399	478.021	0.806668	0.0757804	4.11416e-27	7.85437e-26	BCL3
ENSG00000167553	4247.87	0.441257	0.0412674	4.98963e-27	9.5104e-26	TUBA1C
ENSG00000105854	3169.48	0.37524	0.0350099	5.21887e-27	9.93137e-26	PON2
ENSG00000139269	30.6644	6.06174	0.559943	5.50659e-27	1.04705e-25	INHBE
ENSG00000172292	1303.11	0.534012	0.0500496	5.54997e-27	1.05445e-25	CERS6
ENSG00000169180	2445.85	0.386688	0.0360451	6.17353e-27	1.17104e-25	XPO6
ENSG00000037474	1136.05	0.483255	0.0453437	6.99624e-27	1.32604e-25	NSUN2
ENSG00000175352	109.702	1.40506	0.133453	7.9554e-27	1.50663e-25	NRIP3
ENSG00000166750	2557.86	0.958871	0.0909458	8.70203e-27	1.64278e-25	SLFN5
ENSG00000154262	168.783	1.17778	0.112007	9.00721e-27	1.69904e-25	ABCA6
ENSG00000106615	1211.5	0.512385	0.0481988	9.27807e-27	1.74874e-25	RHEB
ENSG00000115091	5831.91	0.401149	0.0376375	9.45554e-27	1.78077e-25	ACTR3
ENSG00000146242	1259.26	0.448484	0.0421595	9.56234e-27	1.79945e-25	TPBG
ENSG00000146112	2919.3	0.34152	0.0320949	1.17409e-26	2.20592e-25	PPP1R18
ENSG00000135338	294.256	0.870797	0.0827932	1.2621e-26	2.36939e-25	LCA5
ENSG00000156599	2838.3	0.343303	0.0322112	1.26468e-26	2.37234e-25	ZDHHC5
ENSG00000075711	3051.32	0.447483	0.0421782	1.40688e-26	2.63702e-25	DLG1
ENSG00000166068	1098.64	0.573801	0.0542807	1.46708e-26	2.74333e-25	SPRED1
ENSG00000186594	2058.85	0.530568	0.050327	1.92947e-26	3.60229e-25	MIR22HG
ENSG00000135763	333.893	0.902689	0.0861741	1.94033e-26	3.61972e-25	URB2
ENSG00000124440	359.116	1.09062	0.104901	2.91982e-26	5.42986e-25	HIF3A
ENSG00000167995	63.7821	1.70011	0.16378	2.9608e-26	5.50174e-25	BEST1
ENSG00000143507	129.521	1.28624	0.123696	2.99674e-26	5.56416e-25	DUSP10
ENSG00000100462	1240.92	0.471847	0.0448909	3.67676e-26	6.79484e-25	PRMT5
ENSG00000075643	210.952	0.987726	0.0950535	3.87626e-26	7.15793e-25	MOCOS
ENSG00000106263	3205.66	0.356865	0.0339195	3.90006e-26	7.19627e-25	EIF3B
ENSG00000118246	626.726	0.578369	0.0551711	3.96916e-26	7.31809e-25	FASTKD2
ENSG00000183287	792.05	0.751954	0.0720156	4.31877e-26	7.95648e-25	CCBE1
ENSG00000180921	462.041	0.691588	0.0662848	4.40285e-26	8.09878e-25	FAM83H
ENSG00000171490	1993.65	0.45471	0.0432736	4.46793e-26	8.21211e-25	RSL1D1
ENSG00000148719	1215.63	0.440025	0.0421095	6.21223e-26	1.13653e-24	DNAJB12
ENSG00000151694	1887.47	0.378993	0.0361371	6.37387e-26	1.1652e-24	ADAM17
ENSG00000108551	23.6916	4.70392	0.448614	6.68e-26	1.22022e-24	RASD1
ENSG00000132003	602.553	0.649083	0.0621976	7.24148e-26	1.32177e-24	ZSWIM4
ENSG00000205937	1777.11	0.381847	0.036495	8.17315e-26	1.48952e-24	RNPS1
ENSG00000156011	2345.23	0.466095	0.0447732	1.05996e-25	1.93025e-24	PSD3
ENSG00000081041	22.6481	3.4824	0.337224	1.06481e-25	1.93759e-24	CXCL2
ENSG00000178607	309.978	0.828243	0.080382	1.218e-25	2.21126e-24	ERN1
ENSG00000111341	769.181	0.762161	0.0738784	1.29969e-25	2.35595e-24	MGP
ENSG00000166483	707.508	0.604127	0.0581762	1.32073e-25	2.39225e-24	WEE1
ENSG00000169071	496.799	0.802602	0.0778825	1.36132e-25	2.4639e-24	ROR2
ENSG00000224531	423.23	0.735625	0.0713567	1.65334e-25	2.98104e-24	SMIM13
ENSG00000115604	97.2514	1.46912	0.143727	1.67771e-25	3.02039e-24	IL18R1
ENSG00000124120	737.631	0.536693	0.0518088	1.73566e-25	3.11997e-24	TTPAL
ENSG00000167604	96.5044	1.42935	0.140226	1.80641e-25	3.24469e-24	NFKBID
ENSG00000183778	250.847	0.992425	0.0967654	1.81926e-25	3.2653e-24	B3GALT5
ENSG00000183688	2469.5	0.354713	0.0341738	1.86739e-25	3.34914e-24	RFLNB
ENSG00000184007	3018.37	0.441741	0.0426791	1.94512e-25	3.48592e-24	PTP4A2
ENSG00000100522	857.95	0.59932	0.0580133	2.00075e-25	3.58291e-24	GNPNAT1
ENSG00000234431	106.328	1.32232	0.129454	2.01594e-25	3.60738e-24
ENSG00000189120	270.28	0.803112	0.078198	2.09065e-25	3.73542e-24	SP6
ENSG00000099821	741.466	0.643871	0.0625904	2.28185e-25	4.07397e-24	POLRMT
ENSG00000278144	293.382	1.66868	0.164515	2.70753e-25	4.82307e-24
ENSG00000109519	477.344	0.733829	0.0716242	2.9091e-25	5.17825e-24	GRPEL1
ENSG00000140332	851.901	0.57167	0.0555527	3.03868e-25	5.40078e-24	TLE3
ENSG00000197457	824.014	0.5463	0.0532031	3.70633e-25	6.5628e-24	STMN3
ENSG00000132965	87.6494	1.7375	0.171857	4.04296e-25	7.15354e-24	ALOX5AP
ENSG00000137449	458.077	0.695187	0.0680856	4.25283e-25	7.51926e-24	CPEB2
ENSG00000111696	678.085	0.650943	0.0639259	5.42725e-25	9.56003e-24	NT5DC3
ENSG00000161091	1517.99	0.488823	0.0478044	5.46809e-25	9.62481e-24	MFSD12
ENSG00000153936	1577.45	0.497437	0.0486343	5.63228e-25	9.8991e-24	HS2ST1
ENSG00000179295	3213.21	0.404671	0.0394668	6.55093e-25	1.14966e-23	PTPN11
ENSG00000167178	28.604	4.38503	0.428154	6.78327e-25	1.18956e-23	ISLR2
ENSG00000166224	2542.98	0.385577	0.0376721	7.16664e-25	1.25586e-23	SGPL1
ENSG00000026559	104.499	1.44008	0.142861	7.30099e-25	1.27657e-23	KCNG1
ENSG00000168297	491.876	0.804631	0.079367	7.5573e-25	1.31749e-23	PXK
ENSG00000127666	274.816	0.791004	0.0780725	8.42694e-25	1.46802e-23	TICAM1
ENSG00000163466	6271.25	0.330996	0.0322527	9.32234e-25	1.61924e-23	ARPC2
ENSG00000101096	110.583	1.46353	0.144909	1.04127e-24	1.80599e-23	NFATC2
ENSG00000101938	231.775	0.97442	0.096617	1.04287e-24	1.80744e-23	CHRDL1
ENSG00000134001	1460.06	0.503423	0.0495726	1.26953e-24	2.19545e-23	EIF2S1
ENSG00000141543	1510.65	0.449756	0.0441988	1.29518e-24	2.23654e-23	EIF4A3
ENSG00000152518	509.943	0.638168	0.0632367	1.59134e-24	2.73599e-23	ZFP36L2
ENSG00000175040	337.415	0.805347	0.0800709	2.00372e-24	3.43503e-23	CHST2
ENSG00000115993	1884.46	0.376747	0.0371338	2.2114e-24	3.78285e-23	TRAK2
ENSG00000124191	139.654	1.29075	0.129517	2.39004e-24	4.08254e-23	TOX2
ENSG00000163602	938.508	0.534143	0.0529454	2.43301e-24	4.14996e-23	RYBP
ENSG00000111641	789.123	0.540125	0.0536856	3.46211e-24	5.90102e-23	NOP2
ENSG00000049249	40.0628	2.8407	0.286087	3.61549e-24	6.15803e-23	TNFRSF9
ENSG00000180957	1259.53	0.482915	0.0480187	3.82236e-24	6.49171e-23	PITPNB
ENSG00000223930	53.7183	2.30888	0.2328	3.86282e-24	6.55104e-23
ENSG00000159784	152.598	1.03898	0.104548	4.39736e-24	7.45223e-23	FAM131B
ENSG00000101439	3177.23	0.485443	0.0485544	5.39264e-24	9.09988e-23	CST3
ENSG00000118680	6513.68	0.366499	0.0364171	5.70335e-24	9.61736e-23	MYL12B
ENSG00000108588	1368.87	0.461057	0.0460801	6.42567e-24	1.08277e-22	CCDC47
ENSG00000073921	5350.81	0.413231	0.0412814	6.65538e-24	1.12068e-22	PICALM
ENSG00000156510	270.908	0.912677	0.0921967	7.74263e-24	1.30283e-22	HKDC1
ENSG00000125812	434.775	0.652597	0.0657232	8.87675e-24	1.4926e-22	GZF1
ENSG00000242372	1981.06	0.407077	0.0408484	9.23275e-24	1.54917e-22	EIF6
ENSG00000138279	1867.67	0.383414	0.0383515	9.4153e-24	1.57868e-22	ANXA7
ENSG00000054967	73.6771	1.66353	0.170834	1.41651e-23	2.36338e-22	RELT
ENSG00000197182	107.584	1.3062	0.13396	1.82732e-23	3.0445e-22	MIRLET7BHG
ENSG00000041357	1779.86	0.426386	0.0430932	2.15285e-23	3.57932e-22	PSMA4
ENSG00000104689	183.891	1.0887	0.111821	2.86915e-23	4.76355e-22	TNFRSF10A
ENSG00000164338	307.488	0.77659	0.0793129	2.93727e-23	4.87324e-22	UTP15
ENSG00000064666	13445.3	0.336599	0.0339446	3.02252e-23	5.00767e-22	CNN2
ENSG00000171606	565.967	0.558496	0.0567796	3.11516e-23	5.15035e-22	ZNF274
ENSG00000214289	161.052	0.97209	0.0997949	3.12988e-23	5.17106e-22	RPL39P5
ENSG00000101558	1934.62	0.3905	0.0394338	3.1656e-23	5.22281e-22	VAPA
ENSG00000105887	4141.11	0.440419	0.0445724	3.51378e-23	5.78115e-22	MTPN
ENSG00000104131	1357.56	0.497831	0.0506305	3.82791e-23	6.2936e-22	EIF3J
ENSG00000146909	625.242	0.549071	0.0559206	3.84292e-23	6.3139e-22	NOM1
ENSG00000169504	10633.6	0.493976	0.0500422	3.97141e-23	6.52048e-22	CLIC4
ENSG00000205730	2154.8	0.544268	0.0555389	4.00998e-23	6.57926e-22	ITPRIPL2
ENSG00000095739	207.876	0.837395	0.0859071	4.24208e-23	6.94564e-22	BAMBI
ENSG00000197646	81.3144	1.67796	0.173529	4.35918e-23	7.12752e-22	PDCD1LG2
ENSG00000169891	249.638	0.847117	0.0870264	4.68342e-23	7.64184e-22	REPS2
ENSG00000244509	1511.39	0.445687	0.0454063	5.16183e-23	8.39933e-22	APOBEC3C
ENSG00000057294	855.825	0.508905	0.0518914	5.53698e-23	8.97279e-22	PKP2
ENSG00000249673	289.468	0.817453	0.0842831	6.17108e-23	9.99352e-22	NOP14-AS1
ENSG00000235288	668.406	0.560273	0.0574842	7.01179e-23	1.13317e-21
ENSG00000095015	314.885	0.743381	0.0767016	7.53994e-23	1.2177e-21	MAP3K1
ENSG00000162433	611.491	0.55987	0.0574114	7.86401e-23	1.26917e-21	AK4
ENSG00000116455	684.319	0.550156	0.0566204	8.18173e-23	1.31955e-21	WDR77
ENSG00000149115	5224.26	0.389666	0.0397819	8.45218e-23	1.36214e-21	TNKS1BP1
ENSG00000171865	509.269	0.582952	0.0599859	8.82332e-23	1.41916e-21	RNASEH1
ENSG00000143256	546.838	0.610498	0.0628324	8.86941e-23	1.4256e-21	PFDN2
ENSG00000255330	366.721	0.764672	0.0791768	1.04287e-22	1.67396e-21
ENSG00000198838	52.9391	2.08966	0.218809	1.42808e-22	2.28147e-21	RYR3
ENSG00000156463	324.746	0.774537	0.0805601	1.43333e-22	2.28831e-21	SH3RF2
ENSG00000225614	1523.47	0.626035	0.0648014	1.48695e-22	2.37071e-21	ZNF469
ENSG00000262655	190.933	1.07558	0.112429	1.56027e-22	2.48428e-21	SPON1
ENSG00000128594	19.6174	3.10136	0.32526	1.74703e-22	2.77045e-21	LRRC4
ENSG00000116194	33.5521	3.30205	0.345173	1.89937e-22	3.00601e-21	ANGPTL1
ENSG00000173674	745.473	0.513526	0.0531108	1.92038e-22	3.03722e-21	EIF1AX
ENSG00000132382	1469.13	0.431597	0.044639	2.15424e-22	3.40028e-21	MYBBP1A
ENSG00000196449	244.714	0.833448	0.087237	2.52327e-22	3.97747e-21	YRDC
ENSG00000115866	1069.23	0.425233	0.0440636	2.60762e-22	4.1077e-21	DARS1
ENSG00000080031	40.0451	2.65562	0.279672	2.73608e-22	4.30432e-21	PTPRH
ENSG00000172348	210.659	1.07024	0.112446	2.74836e-22	4.32078e-21	RCAN2
ENSG00000167641	120.48	1.34678	0.1423	3.38694e-22	5.31062e-21	PPP1R14A
ENSG00000131149	731.895	0.490533	0.0511427	3.52967e-22	5.52709e-21	GSE1
ENSG00000166889	1413.83	0.392298	0.0407072	3.78543e-22	5.92367e-21	PATL1
ENSG00000075420	5557.85	0.322821	0.0336088	3.87392e-22	6.05414e-21	FNDC3B
ENSG00000117395	708.676	0.543333	0.056812	4.3566e-22	6.7995e-21	EBNA1BP2
ENSG00000270069	146.849	1.31143	0.139268	4.71982e-22	7.35187e-21	MIR222HG
ENSG00000186432	2322.73	0.389804	0.04067	5.06604e-22	7.88598e-21	KPNA4
ENSG00000079156	253.412	0.849327	0.0897164	5.26118e-22	8.17364e-21	OSBPL6
ENSG00000168175	1682.82	0.446388	0.04667	5.33796e-22	8.28747e-21	MAPK1IP1L
ENSG00000173530	1579.32	0.740118	0.0781264	6.59911e-22	1.02254e-20	TNFRSF10D
ENSG00000179431	200.702	0.879439	0.093211	7.16167e-22	1.10826e-20	FJX1
ENSG00000115170	1432.88	0.376062	0.0393698	7.31974e-22	1.13124e-20	ACVR1
ENSG00000178882	914.491	0.554601	0.0584122	8.06256e-22	1.2428e-20	RFLNA
ENSG00000234741	2615.96	0.369751	0.0387881	9.13385e-22	1.40428e-20	GAS5
ENSG00000137936	947.644	0.51947	0.0544486	9.26061e-22	1.42192e-20	BCAR3
ENSG00000011295	716.88	0.540494	0.0569193	9.34597e-22	1.4341e-20	TTC19
ENSG00000047634	283.046	0.780465	0.0828346	9.75428e-22	1.49482e-20	SCML1
ENSG00000180801	1141.3	0.543264	0.057367	1.10039e-21	1.68304e-20	ARSJ
ENSG00000106591	549.632	0.559867	0.0591109	1.14737e-21	1.75265e-20	MRPL32
ENSG00000178726	115.741	1.31517	0.140838	1.17573e-21	1.7948e-20	THBD
ENSG00000033050	1550.45	0.390314	0.0411149	1.18305e-21	1.80481e-20	ABCF2
ENSG00000111371	3554.48	0.421144	0.0443918	1.36777e-21	2.07993e-20	SLC38A1
ENSG00000140450	681.629	0.587265	0.0622913	1.40375e-21	2.13326e-20	ARRDC4
ENSG00000198796	640.522	0.646224	0.0686783	1.4049e-21	2.13365e-20	ALPK2
ENSG00000088205	1408.58	0.415131	0.0438836	1.57118e-21	2.3816e-20	DDX18
ENSG00000115368	892.756	0.479982	0.0508072	1.59172e-21	2.41119e-20	WDR75
ENSG00000077942	831.582	0.546805	0.0580523	1.78034e-21	2.6952e-20	FBLN1
ENSG00000109193	182.978	1.01288	0.108595	1.86091e-21	2.81537e-20	SULT1E1
ENSG00000164253	1219.39	0.409811	0.0433853	1.98693e-21	3.00219e-20	WDR41
ENSG00000137478	772.851	0.512952	0.0545664	2.06542e-21	3.11681e-20	FCHSD2
ENSG00000051523	1377.33	0.583069	0.0622641	2.20075e-21	3.31891e-20	CYBA
ENSG00000099783	2313.26	0.332311	0.0351338	2.2676e-21	3.41756e-20	HNRNPM
ENSG00000121931	293.061	0.715801	0.0766337	2.31403e-21	3.48531e-20	LRIF1
ENSG00000140406	184.038	0.997329	0.107424	2.40206e-21	3.61561e-20	TLNRD1
ENSG00000173432	34.8255	2.85392	0.30779	2.6653e-21	4.00928e-20	SAA1
ENSG00000101557	1850.81	0.348769	0.0370089	2.87655e-21	4.32431e-20	USP14
ENSG00000138071	7629.04	0.370467	0.0393471	2.97393e-21	4.46504e-20	ACTR2
ENSG00000122863	2425.96	0.345179	0.0367108	2.97865e-21	4.46929e-20	CHST3
ENSG00000146416	501.515	0.56114	0.0599192	3.01292e-21	4.51785e-20	AIG1
ENSG00000226479	591.63	0.609583	0.0652925	3.06157e-21	4.58791e-20	TMEM185B
ENSG00000161203	9454	0.252921	0.0267938	3.0702e-21	4.59792e-20	AP2M1
ENSG00000159166	161.221	1.13393	0.12268	3.36533e-21	5.0272e-20	LAD1
ENSG00000166546	84.8555	1.47647	0.160304	3.38151e-21	5.04818e-20	BEAN1
ENSG00000163660	1261.26	0.510058	0.0546556	3.40117e-21	5.07434e-20	CCNL1
ENSG00000187260	58.4263	1.78415	0.194112	3.85175e-21	5.73574e-20	WDR86
ENSG00000181852	1212.24	0.427413	0.0456877	4.39226e-21	6.52423e-20	RNF41
ENSG00000114790	195.82	0.901667	0.0976248	4.57112e-21	6.78564e-20	ARHGEF26
ENSG00000182831	2086.89	0.453448	0.048519	5.1772e-21	7.67093e-20	C16orf72
ENSG00000162413	1650.61	0.349348	0.0373505	5.47808e-21	8.10154e-20	KLHL21
ENSG00000271605	84.1965	1.41733	0.154705	5.96505e-21	8.79428e-20	MILR1
ENSG00000133313	1945.44	0.388502	0.0415665	5.99862e-21	8.83826e-20	CNDP2
ENSG00000106211	3833.28	0.510755	0.055014	6.27856e-21	9.24497e-20	HSPB1
ENSG00000123562	7376.67	0.455073	0.0488336	6.31498e-21	9.29283e-20	MORF4L2
ENSG00000126603	2002.88	0.493243	0.0530973	6.93579e-21	1.02e-19	GLIS2
ENSG00000132294	2039.19	0.405145	0.043579	6.94448e-21	1.02065e-19	EFR3A
ENSG00000156697	519.537	0.57674	0.0623038	7.60708e-21	1.11734e-19	UTP14A
ENSG00000072832	375.595	0.689404	0.0747369	7.78756e-21	1.14243e-19	CRMP1
ENSG00000166913	6049.41	0.285271	0.0306176	9.05699e-21	1.32619e-19	YWHAB
ENSG00000143382	177.484	0.906785	0.0989178	9.69787e-21	1.41909e-19	ADAMTSL4
ENSG00000235513	18.9834	3.23289	0.354353	9.7034e-21	1.41909e-19	L3MBTL2-AS1
ENSG00000125821	740.01	0.492482	0.0532211	1.05242e-20	1.53639e-19	DTD1
ENSG00000170852	908.185	0.470115	0.0508466	1.06989e-20	1.56082e-19	KBTBD2
ENSG00000136404	27.7285	2.47423	0.271518	1.08342e-20	1.57959e-19	TM6SF1
ENSG00000151576	404.735	0.622472	0.0676211	1.13062e-20	1.64638e-19	QTRT2
ENSG00000109794	137.407	1.01997	0.111924	1.24649e-20	1.81288e-19	FAM149A
ENSG00000124225	1726.75	0.439776	0.0476149	1.25747e-20	1.82773e-19	PMEPA1
ENSG00000114767	332.52	0.699456	0.0763361	1.33622e-20	1.93981e-19	RRP9
ENSG00000172732	758.249	0.45384	0.0492466	1.33829e-20	1.94163e-19	MUS81
ENSG00000261373	68.1674	1.70946	0.188849	1.45838e-20	2.11326e-19	VPS9D1-AS1
ENSG00000224189	141.736	1.05093	0.115711	1.49007e-20	2.15787e-19	HAGLR
ENSG00000140044	393.421	0.701094	0.076557	1.59937e-20	2.31473e-19	JDP2
ENSG00000168092	1940.02	0.403233	0.043638	1.65982e-20	2.39929e-19	PAFAH1B2
ENSG00000110713	2178.71	0.337338	0.0365503	1.81313e-20	2.61771e-19	NUP98
ENSG00000023608	381.809	0.68487	0.0750987	2.0157e-20	2.90664e-19	SNAPC1
ENSG00000139178	2599.1	0.381963	0.0414603	2.10122e-20	3.02627e-19	C1RL
ENSG00000132510	857.66	0.532877	0.0583031	2.18613e-20	3.14664e-19	KDM6B
ENSG00000146425	1394.99	0.413728	0.0451785	2.2224e-20	3.19691e-19	DYNLT1
ENSG00000283382	442.601	0.584898	0.0641874	2.53099e-20	3.6386e-19	NA
ENSG00000105894	232.973	0.823248	0.0908686	2.58171e-20	3.70927e-19	PTN
ENSG00000100814	569.411	0.569415	0.062432	2.67469e-20	3.84053e-19	CCNB1IP1
ENSG00000129657	2656.5	0.399974	0.0436188	2.76689e-20	3.97052e-19	SEC14L1
ENSG00000164949	188.375	0.909374	0.100651	3.02076e-20	4.32433e-19	GEM
ENSG00000083454	55.8815	2.00121	0.223088	3.35184e-20	4.7954e-19	P2RX5
ENSG00000188636	1417.06	0.42695	0.0467277	3.50318e-20	5.00889e-19	RTL6
ENSG00000136270	828.045	0.478544	0.0524909	3.67732e-20	5.25471e-19	TBRG4
ENSG00000187583	137.637	1.07087	0.119445	4.02669e-20	5.74701e-19	PLEKHN1
ENSG00000213079	1270.63	0.380091	0.0416149	4.04014e-20	5.76274e-19	SCAF8
ENSG00000174791	186.319	0.906708	0.101029	4.83678e-20	6.87832e-19	RIN1
ENSG00000138385	1914.46	0.410943	0.0451565	5.13987e-20	7.30058e-19	SSB
ENSG00000197860	262.231	0.853867	0.0951115	5.47212e-20	7.76785e-19	SGTB
ENSG00000140941	3070.13	0.403213	0.0442318	5.598e-20	7.93703e-19	MAP1LC3B
ENSG00000155366	5239.68	0.345191	0.0378628	6.00522e-20	8.5093e-19	RHOC
ENSG00000141076	741.92	0.534346	0.0591241	6.15977e-20	8.72309e-19	UTP4
ENSG00000023734	3036.48	0.335902	0.037082	6.75638e-20	9.56225e-19	STRAP
ENSG00000135801	520.364	0.586526	0.0651971	7.02843e-20	9.94135e-19	TAF5L
ENSG00000140743	1286.43	0.513372	0.0568529	7.25877e-20	1.02549e-18	CDR2
ENSG00000137267	1331.2	0.424965	0.0469549	7.46932e-20	1.05461e-18	TUBB2A
ENSG00000124762	7640.89	0.354483	0.0390761	7.59147e-20	1.07122e-18	CDKN1A
ENSG00000115946	375.782	0.766713	0.0856514	7.75353e-20	1.09278e-18	PNO1
ENSG00000118513	24.4044	2.96625	0.332829	9.05845e-20	1.27594e-18	MYB
ENSG00000166479	1397.58	0.446272	0.0494612	9.62154e-20	1.35445e-18	TMX3
ENSG00000078237	464.521	0.680255	0.0760361	9.92821e-20	1.39596e-18	TIGAR
ENSG00000112343	1348.36	0.44865	0.0498227	1.01341e-19	1.42322e-18	TRIM38
ENSG00000128645	38.1548	1.87826	0.212739	1.06461e-19	1.49335e-18	HOXD1
ENSG00000113194	1906.83	0.352018	0.0389856	1.07922e-19	1.51295e-18	FAF2
ENSG00000206560	2801.2	0.288295	0.0318128	1.08932e-19	1.5262e-18	ANKRD28
ENSG00000139722	596.468	0.57968	0.0645003	1.10062e-19	1.54113e-18	VPS37B
ENSG00000107581	7271.16	0.229694	0.0253295	1.2193e-19	1.70428e-18	EIF3A
ENSG00000138835	869.089	0.501728	0.0559202	1.36258e-19	1.90344e-18	RGS3
ENSG00000166579	1277.76	0.396941	0.044152	1.39851e-19	1.95247e-18	NDEL1
ENSG00000117758	1076.21	0.518457	0.0579663	1.47336e-19	2.05334e-18	STX12
ENSG00000122068	1748.52	0.415974	0.0464126	1.62985e-19	2.2661e-18	FYTTD1
ENSG00000163909	36.6302	2.28986	0.261009	1.72117e-19	2.38746e-18	HEYL
ENSG00000136527	1621.68	0.36194	0.040295	1.726e-19	2.39276e-18	TRA2B
ENSG00000143753	2393.83	0.379744	0.0423274	1.81708e-19	2.51756e-18	DEGS1
ENSG00000138758	9598.57	0.299654	0.0333492	1.89705e-19	2.62682e-18	SEPTIN11
ENSG00000137845	5813.5	0.321227	0.0356673	1.96074e-19	2.71184e-18	ADAM10
ENSG00000027075	60.134	2.02817	0.232336	2.02163e-19	2.79442e-18	PRKCH
ENSG00000100994	5149.22	0.343679	0.0383509	2.0298e-19	2.80408e-18	PYGB
ENSG00000250742	103.247	1.19263	0.135779	2.06583e-19	2.8522e-18	LINC02381
ENSG00000000419	471.669	0.583647	0.0656679	2.08894e-19	2.88242e-18	DPM1
ENSG00000108582	4082.62	0.371805	0.0415761	2.12321e-19	2.92801e-18	CPD
ENSG00000148154	1740.24	0.599716	0.0673428	2.25095e-19	3.10055e-18	UGCG
ENSG00000109079	2152.45	0.35575	0.0398122	2.30086e-19	3.16378e-18	TNFAIP1
ENSG00000173145	499.545	0.589071	0.0664317	2.3769e-19	3.26645e-18	NOC3L
ENSG00000121350	196.013	0.844292	0.0959754	2.70294e-19	3.70806e-18	PYROXD1
ENSG00000131669	516.186	0.605237	0.0685079	2.71987e-19	3.72912e-18	NINJ1
ENSG00000268812	27.019	2.2714	0.260349	2.73384e-19	3.7461e-18	LIF-AS2
ENSG00000112297	291.25	0.813586	0.0926186	2.74611e-19	3.76074e-18	CRYBG1
ENSG00000197780	549.228	0.63071	0.0712681	2.85861e-19	3.91255e-18	TAF13
ENSG00000166922	503.601	0.564621	0.0637733	2.9749e-19	4.06936e-18	SCG5
ENSG00000067334	1005.93	0.518456	0.0584081	3.11211e-19	4.25214e-18	DNTTIP2
ENSG00000043514	311.669	0.659485	0.0743766	3.16505e-19	4.32198e-18	TRIT1
ENSG00000169756	3654.66	0.439273	0.0493735	3.23382e-19	4.41334e-18	LIMS1
ENSG00000144381	3513.87	0.366056	0.0411178	3.281e-19	4.47515e-18	HSPD1
ENSG00000068438	1116.1	0.436659	0.0491947	3.48105e-19	4.74256e-18	FTSJ1
ENSG00000159399	240.925	0.811188	0.0924925	3.55678e-19	4.84294e-18	HK2
ENSG00000140157	1147.69	0.429026	0.0485881	4.00072e-19	5.43493e-18	NIPA2
ENSG00000071242	4513.13	0.309786	0.0347954	4.11718e-19	5.58353e-18	RPS6KA2
ENSG00000196182	783.056	0.433801	0.0488033	4.17124e-19	5.65361e-18	STK40
ENSG00000132305	1698.42	0.353796	0.0398687	4.46601e-19	6.04621e-18	IMMT
ENSG00000119285	1254.3	0.436428	0.0493196	4.46898e-19	6.04678e-18	HEATR1
ENSG00000197170	900.177	0.480644	0.0542911	4.52251e-19	6.11222e-18	PSMD12
ENSG00000144063	105.092	1.33905	0.15428	4.74773e-19	6.41295e-18	MALL
ENSG00000010270	847.522	0.522188	0.0594071	5.63279e-19	7.5782e-18	STARD3NL
ENSG00000161896	79.9887	1.31266	0.151923	6.47406e-19	8.70507e-18	IP6K3
ENSG00000135679	2751.43	0.496944	0.056693	6.73254e-19	9.04236e-18	MDM2
ENSG00000111358	584.038	0.544238	0.0620091	6.87103e-19	9.22314e-18	GTF2H3
ENSG00000157551	591.772	0.522438	0.059815	7.11216e-19	9.54141e-18	KCNJ15
ENSG00000168653	1844.28	0.349571	0.0396386	7.39405e-19	9.90837e-18	NDUFS5
ENSG00000167565	454.332	0.578374	0.066192	8.21605e-19	1.0985e-17	SERTAD3
ENSG00000179241	337.171	0.666584	0.076488	8.29129e-19	1.10794e-17	LDLRAD3
ENSG00000197771	1165.73	0.419848	0.0477874	8.92647e-19	1.1908e-17	MCMBP
ENSG00000134153	944.231	0.436467	0.0497679	9.23564e-19	1.23066e-17	EMC7
ENSG00000168899	594.878	0.54111	0.0619411	9.91149e-19	1.31997e-17	VAMP5
ENSG00000109917	687.845	0.482731	0.0552161	1.00925e-18	1.34332e-17	ZPR1
ENSG00000188976	1563.18	0.428831	0.0490572	1.02312e-18	1.36101e-17	NOC2L
ENSG00000187479	22.3813	2.70094	0.3152	1.08453e-18	1.44028e-17	C11orf96
ENSG00000148843	1344.57	0.382386	0.0436922	1.1761e-18	1.56014e-17	PDCD11
ENSG00000187957	51.3364	2.45932	0.286755	1.21636e-18	1.61175e-17	DNER
ENSG00000172985	320.031	0.690527	0.0797888	1.27243e-18	1.68509e-17	SH3RF3
ENSG00000135678	163.902	1.03687	0.120584	1.29521e-18	1.71431e-17	CPM
ENSG00000178913	1962.22	0.370184	0.0423327	1.31137e-18	1.73376e-17	TAF7
ENSG00000053372	603.148	0.512342	0.0589868	1.53507e-18	2.02725e-17	MRTO4
ENSG00000103591	1001.61	0.420862	0.0482571	1.67614e-18	2.21108e-17	AAGAB
ENSG00000101182	2124.92	0.332256	0.0381549	1.89137e-18	2.4867e-17	PSMA7
ENSG00000139174	1143.9	0.420546	0.0483546	2.02173e-18	2.65515e-17	PRICKLE1
ENSG00000227036	83.3933	1.46315	0.172209	2.10292e-18	2.75871e-17	LINC00511
ENSG00000142864	4251.43	0.294979	0.0341	2.14771e-18	2.81436e-17	SERBP1
ENSG00000167088	561.855	0.618238	0.0717177	2.22259e-18	2.90926e-17	SNRPD1
ENSG00000140545	13177.9	0.330227	0.0377873	2.22974e-18	2.9154e-17	MFGE8
ENSG00000133818	727.739	0.524678	0.0606165	2.26566e-18	2.96073e-17	RRAS2
ENSG00000280148	177.281	0.911807	0.10665	2.31839e-18	3.02629e-17
ENSG00000112936	59.8696	1.7061	0.202188	2.69596e-18	3.50949e-17	C7
ENSG00000114107	236.233	0.778813	0.0911219	2.7246e-18	3.54482e-17	CEP70
ENSG00000060138	3819.4	0.258307	0.0297157	2.7805e-18	3.61556e-17	YBX3
ENSG00000259426	123.85	0.942557	0.110933	2.89349e-18	3.76043e-17	KIF23-AS1
ENSG00000170500	57.1025	1.58901	0.188377	2.90681e-18	3.77566e-17	LONRF2
ENSG00000103018	1353.85	0.379806	0.0438829	3.33029e-18	4.31862e-17	CYB5B
ENSG00000198055	482.099	0.602572	0.0702727	3.4264e-18	4.44083e-17	GRK6
ENSG00000114867	11342	0.213619	0.0246626	3.42998e-18	4.44304e-17	EIF4G1
ENSG00000184304	472.604	0.549192	0.064003	3.43698e-18	4.44967e-17	PRKD1
ENSG00000141433	126.291	1.0908	0.128904	3.5123e-18	4.5447e-17	ADCYAP1
ENSG00000095383	1936.64	0.3653	0.0421299	3.75824e-18	4.85498e-17	TBC1D2
ENSG00000271810	2279.13	0.360816	0.0418803	4.30104e-18	5.54711e-17
ENSG00000258947	1960.05	0.466863	0.0544169	4.49097e-18	5.78576e-17	TUBB3
ENSG00000163681	1387.63	0.369175	0.0428028	4.71228e-18	6.06757e-17	SLMAP
ENSG00000072110	23492.9	0.332609	0.0386198	4.92699e-18	6.33371e-17	ACTN1
ENSG00000167193	1836.85	0.414627	0.0483765	4.979e-18	6.3971e-17	CRK
ENSG00000136802	2899.73	0.385045	0.0447209	4.9954e-18	6.41469e-17	LRRC8A
ENSG00000155893	391.557	0.62232	0.0730118	5.00967e-18	6.42953e-17	PXYLP1
ENSG00000099875	1247.07	0.450999	0.0525881	5.70324e-18	7.30385e-17	MKNK2
ENSG00000108854	972.744	0.451614	0.0527409	6.33872e-18	8.08707e-17	SMURF2
ENSG00000276023	404.417	0.56736	0.0667919	7.32583e-18	9.33137e-17	DUSP14
ENSG00000137393	269.378	0.797913	0.0946308	7.54378e-18	9.60383e-17	RNF144B
ENSG00000170006	392.735	0.732299	0.0867284	7.553e-18	9.6104e-17	TMEM154
ENSG00000258790	1998.28	0.340726	0.0400337	8.03875e-18	1.02175e-16
ENSG00000143751	436.976	0.577434	0.0681823	8.74664e-18	1.10994e-16	SDE2
ENSG00000115233	1098.33	0.431191	0.0505303	8.82253e-18	1.11837e-16	PSMD14
ENSG00000229334	44.5808	1.78446	0.214632	9.34139e-18	1.18161e-16
ENSG00000107968	250.864	0.873235	0.10417	9.46826e-18	1.19702e-16	MAP3K8
ENSG00000070831	4730.16	0.315803	0.0370918	1.03879e-17	1.31082e-16	CDC42
ENSG00000204394	1805.79	0.434616	0.0511431	1.07665e-17	1.35578e-16	VARS1
ENSG00000065427	2354.26	0.352742	0.0414542	1.09019e-17	1.37169e-16	KARS1
ENSG00000069956	1794.35	0.409947	0.0483259	1.12669e-17	1.41685e-16	MAPK6
ENSG00000113643	1744.45	0.353787	0.041614	1.16664e-17	1.46554e-16	RARS1
ENSG00000198369	855.92	0.431685	0.0508848	1.17052e-17	1.46963e-16	SPRED2
ENSG00000096717	463.915	0.543644	0.0644636	1.27281e-17	1.59721e-16	SIRT1
ENSG00000188064	100.493	1.3101	0.158031	1.28832e-17	1.61582e-16	WNT7B
ENSG00000137309	3118.4	0.713786	0.0852235	1.34141e-17	1.67974e-16	HMGA1
ENSG00000179456	445.08	0.54813	0.0651248	1.3826e-17	1.7295e-16	ZBTB18
ENSG00000134265	408.298	0.569425	0.0678745	1.64903e-17	2.05625e-16	NAPG
ENSG00000154380	3867.67	0.356425	0.0421831	1.80395e-17	2.24353e-16	ENAH
ENSG00000047849	11121.3	0.215449	0.0253846	1.81386e-17	2.25466e-16	MAP4
ENSG00000257411	599.076	0.5408	0.064468	1.91733e-17	2.38078e-16
ENSG00000170340	338.411	0.656045	0.0785889	2.03163e-17	2.52007e-16	B3GNT2
ENSG00000108312	2678.18	0.281362	0.0332675	2.16893e-17	2.68793e-16	UBTF
ENSG00000171476	69.7699	1.35323	0.16476	2.16923e-17	2.68793e-16	HOPX
ENSG00000100997	995.825	0.400987	0.0476832	2.35288e-17	2.90639e-16	ABHD12
ENSG00000167642	1083.17	0.465196	0.055453	2.38267e-17	2.94165e-16	SPINT2
ENSG00000135540	202.745	0.835599	0.100966	2.43285e-17	3.00047e-16	NHSL1
ENSG00000163293	148.624	1.01644	0.123365	2.44755e-17	3.01703e-16	NIPAL1
ENSG00000145362	896.822	0.460546	0.0551024	2.8701e-17	3.53239e-16	ANK2
ENSG00000272841	70.7137	1.38587	0.16962	3.01268e-17	3.70017e-16	MAP3K4-AS1
ENSG00000147465	35.2784	2.48648	0.304616	3.09615e-17	3.79876e-16	STAR
ENSG00000103855	3183.59	0.347484	0.041523	3.3858e-17	4.14554e-16	CD276
ENSG00000147044	1240.99	0.403549	0.0482219	3.47251e-17	4.24953e-16	CASK
ENSG00000103966	1134.39	0.446588	0.0535005	3.59451e-17	4.39428e-16	EHD4
ENSG00000215012	1006.48	0.427429	0.0511271	3.71127e-17	4.53468e-16	RTL10
ENSG00000156453	46.8695	1.69727	0.208675	4.45344e-17	5.42751e-16	PCDH1
ENSG00000126067	1979.3	0.314812	0.0377769	4.69691e-17	5.7213e-16	PSMB2
ENSG00000186591	4709.36	0.260625	0.0311934	5.32566e-17	6.46391e-16	UBE2H
ENSG00000141564	922.599	0.411984	0.0495857	5.34147e-17	6.47978e-16	RPTOR
ENSG00000131386	544.82	0.57645	0.069964	5.70016e-17	6.90431e-16	GALNT15
ENSG00000132356	1163.48	0.393786	0.0475835	5.8965e-17	7.13847e-16	PRKAA1
ENSG00000163947	564.505	0.528273	0.0639676	5.95952e-17	7.21108e-16	ARHGEF3
ENSG00000100911	1244.22	0.546677	0.0664232	6.19464e-17	7.49176e-16	PSME2
ENSG00000196843	252.838	0.686366	0.0836365	6.24368e-17	7.54721e-16	ARID5A
ENSG00000234127	881.71	0.420279	0.0506753	6.30791e-17	7.62096e-16	TRIM26
ENSG00000100852	3547.5	0.399186	0.0481311	6.32652e-17	7.63954e-16	ARHGAP5
ENSG00000187634	844.427	0.870564	0.106899	6.57253e-17	7.91738e-16	SAMD11
ENSG00000167695	636.462	0.474682	0.0574317	6.57331e-17	7.91738e-16	TLCD3A
ENSG00000184640	7422.01	0.305333	0.0368032	6.64541e-17	8.00015e-16	SEPTIN9
ENSG00000204518	31.5802	4.18141	0.506105	6.66591e-17	8.02076e-16	AADACL4
ENSG00000221914	1102.3	0.372652	0.044905	6.73158e-17	8.08746e-16	PPP2R2A
ENSG00000110104	396.907	0.677842	0.0826223	7.00209e-17	8.39967e-16	CCDC86
ENSG00000092199	6799.9	0.254169	0.0305686	7.45446e-17	8.92426e-16	HNRNPC
ENSG00000132639	168.826	0.816226	0.100134	7.49276e-17	8.96558e-16	SNAP25
ENSG00000108509	1236.03	0.453224	0.0548436	7.64145e-17	9.13888e-16	CAMTA2
ENSG00000048405	341.621	0.63704	0.077808	7.7958e-17	9.31878e-16	ZNF800
ENSG00000138685	482.235	0.563398	0.068531	7.83651e-17	9.36272e-16	FGF2
ENSG00000146731	3381.12	0.280922	0.0338725	9.40902e-17	1.12132e-15	CCT6A
ENSG00000123130	1060.46	0.38844	0.0471054	9.73388e-17	1.15887e-15	ACOT9
ENSG00000082641	10600.4	0.234181	0.0282882	1.03211e-16	1.22817e-15	NFE2L1
ENSG00000090621	3129.25	0.268537	0.0324339	1.03973e-16	1.23661e-15	PABPC4
ENSG00000196562	2068.51	0.373556	0.0453823	1.08254e-16	1.28689e-15	SULF2
ENSG00000100767	4085.67	0.381968	0.0464294	1.09517e-16	1.30124e-15	PAPLN
ENSG00000078369	8713.64	0.192035	0.023128	1.17497e-16	1.39466e-15	GNB1
ENSG00000211455	1462.38	0.431577	0.0528465	1.48526e-16	1.75593e-15	STK38L
ENSG00000134697	1225.48	0.415973	0.0508543	1.51347e-16	1.7875e-15	GNL2
ENSG00000157150	34.9886	2.10063	0.263421	1.51631e-16	1.78995e-15	TIMP4
ENSG00000124813	1266.55	0.513223	0.0632541	1.75945e-16	2.07388e-15	RUNX2
ENSG00000136490	570.755	0.593611	0.0737094	1.95446e-16	2.29801e-15	LIMD2
ENSG00000035687	1020.66	0.423151	0.051754	1.95911e-16	2.30235e-15	ADSS2
ENSG00000111906	711.604	0.461733	0.056783	2.02741e-16	2.38025e-15	HDDC2
ENSG00000148488	361.796	0.725704	0.090034	2.08e-16	2.43716e-15	ST8SIA6
ENSG00000110955	7128.33	0.27055	0.0335701	2.31205e-16	2.70104e-15	ATP5F1B
ENSG00000186111	2836.9	0.400652	0.0492726	2.35994e-16	2.75563e-15	PIP5K1C
ENSG00000166825	1789.34	0.331921	0.0406759	2.39684e-16	2.79734e-15	ANPEP
ENSG00000168056	8874.69	0.425401	0.0523318	2.65823e-16	3.09935e-15	LTBP3
ENSG00000174173	289.573	0.678083	0.0844863	2.66183e-16	3.10202e-15	TRMT10C
ENSG00000152229	147.799	0.978278	0.12292	2.70006e-16	3.14502e-15	PSTPIP2
ENSG00000175792	744.891	0.449863	0.0554627	2.73345e-16	3.18079e-15	RUVBL1
ENSG00000143870	5192.99	0.263988	0.0323386	2.75771e-16	3.20744e-15	PDIA6
ENSG00000158019	599.637	0.446199	0.0553783	2.89094e-16	3.35581e-15	BABAM2
ENSG00000225648	350.831	0.637067	0.0793276	2.89312e-16	3.3567e-15	SBDSP1
ENSG00000065150	3869.45	0.272751	0.0336098	2.9003e-16	3.36338e-15	IPO5
ENSG00000077238	993.664	0.408051	0.0503665	3.08314e-16	3.57366e-15	IL4R
ENSG00000100902	1417.77	0.413587	0.0511386	3.15263e-16	3.65243e-15	PSMA6
ENSG00000128262	27.7873	2.45493	0.309959	3.15522e-16	3.65364e-15	POM121L9P
ENSG00000108219	2186.37	0.354015	0.0436611	3.18977e-16	3.69184e-15	TSPAN14
ENSG00000104611	476.383	0.53512	0.0665359	3.39922e-16	3.93042e-15	SH2D4A
ENSG00000025796	2275.78	0.291479	0.0359129	3.40614e-16	3.9365e-15	SEC63
ENSG00000072042	1898.12	0.316467	0.0390046	3.48638e-16	4.02727e-15	RDH11
ENSG00000162909	16052.4	0.20438	0.0250977	3.68326e-16	4.24641e-15	CAPN2
ENSG00000163191	6770.24	0.30151	0.0370678	3.80453e-16	4.38409e-15	S100A11
ENSG00000221963	803.047	1.01649	0.12871	3.94732e-16	4.5398e-15	APOL6
ENSG00000166741	12794.2	0.21734	0.0269024	3.98045e-16	4.56903e-15	NNMT
ENSG00000185201	4897.91	0.529416	0.065827	4.08645e-16	4.68843e-15	IFITM2
ENSG00000100600	1417.1	0.385316	0.0477901	4.23274e-16	4.84923e-15	LGMN
ENSG00000153214	758.54	0.464044	0.0577343	4.39681e-16	5.03233e-15	TMEM87B
ENSG00000234883	18.6134	3.85411	0.484773	4.46071e-16	5.103e-15	MIR155HG
ENSG00000073756	55.8557	1.42415	0.181538	4.53498e-16	5.18546e-15	PTGS2
ENSG00000198211	1895.99	0.432964	0.0539116	4.7369e-16	5.40851e-15
ENSG00000109667	103.418	1.11405	0.141649	5.08301e-16	5.79532e-15	SLC2A9
ENSG00000197601	1152.3	0.425132	0.0528243	5.69216e-16	6.47425e-15	FAR1
ENSG00000040199	478.466	0.602973	0.0758154	5.72096e-16	6.50388e-15	PHLPP2
ENSG00000261824	212.473	0.722198	0.0912097	5.81493e-16	6.60755e-15	LINC00662
ENSG00000147852	466.323	0.529655	0.0663214	5.9983e-16	6.81264e-15	VLDLR
ENSG00000197879	7871.07	0.269337	0.0333399	6.21174e-16	7.05168e-15	MYO1C
ENSG00000078098	3975.07	0.342054	0.0425847	6.4541e-16	7.3233e-15	FAP
ENSG00000136870	570.586	0.489902	0.0615961	7.13644e-16	8.08592e-15	ZNF189
ENSG00000173442	1552.55	0.389647	0.0488258	7.20046e-16	8.15455e-15	EHBP1L1
ENSG00000113361	1991.05	0.500528	0.0628146	7.27391e-16	8.2338e-15	CDH6
ENSG00000188643	3809.85	0.350486	0.0438361	7.7904e-16	8.79743e-15	S100A16
ENSG00000115520	534.034	0.550162	0.0697269	7.87086e-16	8.88406e-15	COQ10B
ENSG00000196352	704.622	0.477615	0.0600809	7.96204e-16	8.9827e-15	CD55
ENSG00000137692	481.521	0.510904	0.0643448	8.13718e-16	9.16917e-15	DCUN1D5
ENSG00000272391	879.846	0.37304	0.0461242	8.32167e-16	9.36613e-15	POM121C
ENSG00000176678	169.97	0.837834	0.106711	8.36724e-16	9.41294e-15	FOXL1
ENSG00000187097	791.779	0.431923	0.0542047	8.48641e-16	9.54248e-15	ENTPD5
ENSG00000135372	905.077	0.369516	0.046137	8.72342e-16	9.80432e-15	NAT10
ENSG00000106682	5010.08	0.246122	0.03071	8.75352e-16	9.8335e-15	EIF4H
ENSG00000105971	1571.4	0.375104	0.0470476	8.76226e-16	9.83865e-15	CAV2
ENSG00000277161	219.686	0.778552	0.0991887	8.82908e-16	9.90898e-15	PIGW
ENSG00000061337	331.922	0.595823	0.0756814	1.13599e-15	1.26893e-14	LZTS1
ENSG00000154743	195.106	0.739681	0.0944516	1.1414e-15	1.27437e-14	TSEN2
ENSG00000131759	1228.96	0.398054	0.0501141	1.21463e-15	1.35548e-14	RARA
ENSG00000120278	100.085	1.04706	0.134877	1.23388e-15	1.37568e-14	PLEKHG1
ENSG00000143157	1295.67	0.348759	0.0438841	1.24575e-15	1.38826e-14	POGK
ENSG00000225177	49.4464	1.38533	0.179267	1.24962e-15	1.39192e-14
ENSG00000253522	23.5042	2.35228	0.305047	1.25155e-15	1.39341e-14	MIR3142HG
ENSG00000196504	2279.28	0.286171	0.0359516	1.26071e-15	1.40294e-14	PRPF40A
ENSG00000136111	834.908	0.401741	0.050376	1.31093e-15	1.45493e-14	TBC1D4
ENSG00000105849	406.199	0.564335	0.0718536	1.49886e-15	1.65707e-14	POLR1F
ENSG00000131871	993.73	0.408665	0.0516475	1.52981e-15	1.6897e-14	SELENOS
ENSG00000240207	23.3712	2.9442	0.380815	1.58447e-15	1.74846e-14
ENSG00000158805	649.593	0.478193	0.0607366	1.61784e-15	1.78278e-14	ZNF276
ENSG00000141101	704.925	0.424686	0.0541656	1.71512e-15	1.88472e-14	NOB1
ENSG00000117174	659.077	0.421888	0.0534576	1.7282e-15	1.89822e-14	ZNHIT6
ENSG00000174238	1951.9	0.286829	0.0361468	1.75304e-15	1.92372e-14	PITPNA
ENSG00000147027	487.404	0.639076	0.0816452	1.91147e-15	2.09466e-14	TMEM47
ENSG00000049130	278.507	0.672375	0.0863751	2.00488e-15	2.19499e-14	KITLG
ENSG00000102760	14.1672	3.20223	0.415458	2.04295e-15	2.23549e-14	RGCC
ENSG00000134375	991.404	0.413373	0.0525021	2.04376e-15	2.23549e-14	TIMM17A
ENSG00000156299	488.914	0.519684	0.0663907	2.12124e-15	2.31917e-14	TIAM1
ENSG00000103381	690.629	0.496577	0.0632983	2.13883e-15	2.33733e-14	CPPED1
ENSG00000168066	3816.8	0.218232	0.0274875	2.19775e-15	2.40061e-14	SF1
ENSG00000151689	326.563	0.644627	0.082956	2.27669e-15	2.48453e-14	INPP1
ENSG00000146676	1319.16	0.550639	0.0707247	2.36473e-15	2.57706e-14	PURB
ENSG00000267520	102.568	1.01881	0.132796	2.38879e-15	2.60207e-14
ENSG00000120057	21.8856	2.72571	0.356134	2.39086e-15	2.60314e-14	SFRP5
ENSG00000009335	2483.06	0.26836	0.0341317	2.43919e-15	2.65454e-14	UBE3C
ENSG00000198833	1577.67	0.341346	0.0434648	2.65064e-15	2.88068e-14	UBE2J1
ENSG00000164934	903.369	0.402654	0.0514573	2.80023e-15	3.03907e-14	DCAF13
ENSG00000105928	1025.65	0.376953	0.0481648	2.81817e-15	3.05715e-14	GSDME
ENSG00000143514	1171.57	0.363464	0.0463427	2.87136e-15	3.11343e-14	TP53BP2
ENSG00000105447	620.124	0.512522	0.0659062	2.87306e-15	3.11384e-14	GRWD1
ENSG00000131844	707.437	0.429109	0.0548739	2.95072e-15	3.19654e-14	MCCC2
ENSG00000151746	884.95	0.383953	0.0490657	3.02218e-15	3.26948e-14	BICD1
ENSG00000118496	597.859	0.515561	0.0663335	3.20679e-15	3.46444e-14	FBXO30
ENSG00000102144	4650.07	0.234733	0.0299063	3.50789e-15	3.78456e-14	PGK1
ENSG00000115306	13533.3	0.375176	0.0480495	3.5999e-15	3.88206e-14	SPTBN1
ENSG00000189367	240.939	0.718238	0.093327	3.64524e-15	3.92738e-14	KIAA0408
ENSG00000185033	1152.17	0.36965	0.0473408	3.65655e-15	3.93777e-14	SEMA4B
ENSG00000178445	80.0797	1.22035	0.160597	3.66998e-15	3.95044e-14	GLDC
ENSG00000223496	316.595	0.571259	0.0740598	3.68214e-15	3.96172e-14	EXOSC6
ENSG00000152465	622.245	0.45392	0.0582145	3.7524e-15	4.03549e-14	NMT2
ENSG00000174444	26735.7	0.254353	0.0325531	4.02465e-15	4.32436e-14	RPL4
ENSG00000267041	91.9361	1.07083	0.14101	4.12152e-15	4.42442e-14	ZNF850
ENSG00000158483	148.833	0.865221	0.113148	4.13668e-15	4.43868e-14	FAM86C1P
ENSG00000123146	737.79	0.440861	0.0567873	4.16644e-15	4.46658e-14	ADGRE5
ENSG00000163584	891.029	0.526937	0.0680935	4.25366e-15	4.55802e-14	RPL22L1
ENSG00000132952	598.458	0.528022	0.0684237	4.49173e-15	4.8066e-14	USPL1
ENSG00000176749	93.0157	1.04158	0.137317	4.49936e-15	4.81259e-14	CDK5R1
ENSG00000189159	1652.14	0.322368	0.0414589	4.85197e-15	5.18741e-14	JPT1
ENSG00000092607	62.5857	1.29095	0.171041	4.93893e-15	5.27799e-14	TBX15
ENSG00000115041	226.401	0.761538	0.0996878	4.97058e-15	5.30943e-14	KCNIP3
ENSG00000250305	84.2288	1.05177	0.138753	5.07684e-15	5.42049e-14	TRMT9B
ENSG00000221887	85.2441	1.13578	0.150354	5.61199e-15	5.98377e-14	HMSD
ENSG00000188290	55.3796	1.28043	0.170025	5.62846e-15	5.99863e-14	HES4
ENSG00000129667	939.605	0.430692	0.0557154	5.67002e-15	6.03749e-14	RHBDF2
ENSG00000235162	1333.84	0.397776	0.0513778	5.74093e-15	6.10476e-14	C12orf75
ENSG00000102390	455.371	0.571269	0.074734	6.69305e-15	7.10129e-14	PBDC1
ENSG00000130487	12.2806	4.35569	0.571827	6.86142e-15	7.27341e-14	KLHDC7B
ENSG00000102452	867.007	0.425921	0.0553293	7.32125e-15	7.75391e-14	NALCN
ENSG00000179059	120.963	0.961412	0.127851	7.37135e-15	7.80001e-14	ZFP42
ENSG00000106028	1059.89	0.446379	0.0581279	7.5159e-15	7.94232e-14	SSBP1
ENSG00000174437	6945.81	0.234682	0.0303491	7.86091e-15	8.28841e-14	ATP2A2
ENSG00000015413	33.5371	2.03477	0.272607	7.92439e-15	8.35163e-14	DPEP1
ENSG00000162878	470.577	0.5588	0.0732011	8.3129e-15	8.74941e-14	PKDCC
ENSG00000125872	442.359	0.777174	0.102697	8.53051e-15	8.97048e-14	LRRN4
ENSG00000167981	137.165	0.897496	0.119335	9.48863e-15	9.96033e-14	ZNF597
ENSG00000121068	44.2854	1.49825	0.201431	9.53329e-15	1.00028e-13	TBX2
ENSG00000010810	838.165	0.395212	0.0514727	9.56537e-15	1.0032e-13	FYN
ENSG00000078804	1288.77	0.392982	0.051199	1.00571e-14	1.05384e-13	TP53INP2
ENSG00000100353	3645.93	0.265318	0.0345999	1.0722e-14	1.12252e-13	EIF3D
ENSG00000139132	525.131	0.551543	0.0725323	1.12793e-14	1.17877e-13	FGD4
ENSG00000196155	247.701	0.752171	0.100056	1.23397e-14	1.28789e-13	PLEKHG4
ENSG00000105699	157.208	0.805887	0.107221	1.25526e-14	1.30953e-13	LSR
ENSG00000122644	217.371	0.788684	0.105107	1.2646e-14	1.3187e-13	ARL4A
ENSG00000162851	237.048	0.646683	0.0856449	1.26616e-14	1.31974e-13	TFB2M
ENSG00000163743	398.459	0.511279	0.0673871	1.33553e-14	1.39083e-13	RCHY1
ENSG00000101187	22.2769	3.0365	0.409228	1.42434e-14	1.48266e-13	SLCO4A1
ENSG00000163938	1218.76	0.421253	0.055397	1.50813e-14	1.5692e-13	GNL3
ENSG00000139496	829.092	0.386933	0.0508274	1.51536e-14	1.57603e-13	NUP58
ENSG00000155115	758.045	0.466888	0.0614545	1.51626e-14	1.57627e-13	GTF3C6
ENSG00000151327	1014.42	0.378725	0.0494048	1.53339e-14	1.59338e-13	FAM177A1
ENSG00000137876	951.472	0.504035	0.066551	1.54921e-14	1.60841e-13	RSL24D1
ENSG00000185963	1117.44	0.378609	0.0497179	1.56909e-14	1.62833e-13	BICD2
ENSG00000089280	6245.75	0.410119	0.0539061	1.62283e-14	1.68263e-13	FUS
ENSG00000175105	367.387	0.582541	0.0773938	1.64552e-14	1.70541e-13	ZNF654
ENSG00000114999	1747.47	0.311975	0.0408463	1.66221e-14	1.72195e-13	TTL
ENSG00000133030	5021.36	0.248192	0.0324584	1.66781e-14	1.727e-13	MPRIP
ENSG00000172927	33.8397	2.60467	0.35298	1.69367e-14	1.75301e-13	MYEOV
ENSG00000130066	2423.88	0.392974	0.0517164	1.71189e-14	1.7711e-13	SAT1
ENSG00000138668	2410.6	0.295228	0.0387538	1.76798e-14	1.82832e-13	HNRNPD
ENSG00000204291	72.8145	1.17858	0.159696	1.87811e-14	1.93967e-13	COL15A1
ENSG00000213593	1138.67	0.374175	0.0492616	1.89685e-14	1.95818e-13	TMX2
ENSG00000267561	450.957	0.50334	0.0667269	1.92035e-14	1.98071e-13
ENSG00000138675	237.301	0.745255	0.099976	2.03618e-14	2.09744e-13	FGF5
ENSG00000205352	1092.88	0.368717	0.0486446	2.05439e-14	2.11528e-13	PRR13
ENSG00000124212	848.977	0.402526	0.0531954	2.08391e-14	2.14475e-13	PTGIS
ENSG00000198492	1715.91	0.279866	0.0367797	2.17638e-14	2.23797e-13	YTHDF2
ENSG00000115761	532.709	0.496752	0.0659802	2.20092e-14	2.26118e-13	NOL10
ENSG00000091527	5307.11	0.299965	0.0393397	2.20182e-14	2.26118e-13	CDV3
ENSG00000137745	55.1502	1.7125	0.234686	2.37876e-14	2.44078e-13	MMP13
ENSG00000148400	756.475	0.624176	0.0834992	2.38452e-14	2.44563e-13	NOTCH1
ENSG00000111669	5968.88	0.231006	0.030377	2.51643e-14	2.57758e-13	TPI1
ENSG00000011347	122.379	0.893507	0.120888	2.54469e-14	2.60539e-13	SYT7
ENSG00000118939	398.586	0.574536	0.0769437	2.58129e-14	2.64173e-13	UCHL3
ENSG00000154359	310.372	0.550295	0.073411	2.61134e-14	2.67132e-13	LONRF1
ENSG00000261582	616.983	0.464556	0.0619728	3.20771e-14	3.26588e-13
ENSG00000196793	123.344	0.898579	0.12232	3.49334e-14	3.55059e-13	ZNF239
ENSG00000069122	91.8108	1.32217	0.181281	3.65708e-14	3.71382e-13	ADGRF5
ENSG00000120526	474.33	0.505803	0.0678533	3.73267e-14	3.78734e-13	NUDCD1
ENSG00000125505	1814.73	0.280107	0.0372432	3.89522e-14	3.94889e-13	MBOAT7
ENSG00000104687	1318.32	0.365271	0.0485743	3.92315e-14	3.97551e-13	GSR
ENSG00000147642	67.9728	1.19387	0.163729	3.92851e-14	3.97924e-13	SYBU
ENSG00000248751	368.76	0.577945	0.077834	4.34563e-14	4.39422e-13
ENSG00000140950	914.79	0.404089	0.054134	4.52623e-14	4.56775e-13	MEAK7
ENSG00000164342	311.075	0.814007	0.110898	4.52688e-14	4.56775e-13	TLR3
ENSG00000198860	377.474	0.573055	0.0774222	4.67052e-14	4.70868e-13	TSEN15
ENSG00000015475	294.962	0.601396	0.0814806	4.80889e-14	4.84405e-13	BID
ENSG00000102743	149.294	0.882222	0.121108	4.81827e-14	4.85144e-13	SLC25A15
ENSG00000156427	92.0828	1.05236	0.144272	5.0984e-14	5.12479e-13	FGF18
ENSG00000189067	1179.08	0.354474	0.0474511	5.1547e-14	5.17919e-13	LITAF
ENSG00000169851	4555.46	0.306107	0.0409255	5.26837e-14	5.28667e-13	PCDH7
ENSG00000113924	21.6466	2.65334	0.367017	5.56502e-14	5.57726e-13	HGD
ENSG00000235884	72.2551	1.31812	0.182432	5.6884e-14	5.69609e-13	LINC00941
ENSG00000127080	270.035	0.607277	0.082563	5.78812e-14	5.7935e-13	IPPK
ENSG00000136167	35.5721	1.69266	0.234728	5.85425e-14	5.85474e-13	LCP1
ENSG00000109113	1969.47	0.291295	0.0390857	6.49414e-14	6.47828e-13	RAB34
ENSG00000102034	1119.21	0.343786	0.046236	6.52079e-14	6.50213e-13	ELF4
ENSG00000174840	484.643	0.505705	0.0685114	6.62603e-14	6.60151e-13	PDE12
ENSG00000213719	4713.88	0.25982	0.0351923	6.82324e-14	6.78943e-13	CLIC1
ENSG00000128045	14.1549	2.66764	0.370877	6.83239e-14	6.79568e-13	RASL11B
ENSG00000265681	9200.68	0.290729	0.0395386	8.29464e-14	8.22246e-13	RPL17
ENSG00000170876	3148.03	0.240965	0.032363	8.46111e-14	8.38396e-13	TMEM43
ENSG00000172216	404.899	0.5866	0.0800003	8.65609e-14	8.56642e-13	CEBPB
ENSG00000188229	2880.5	0.390858	0.0525984	8.74289e-14	8.6487e-13	TUBB4B
ENSG00000169067	187.453	0.870728	0.120476	8.85102e-14	8.74837e-13	ACTBL2
ENSG00000154319	31.4879	1.86645	0.262096	8.857e-14	8.75063e-13	FAM167A
ENSG00000108061	908.97	0.402039	0.0543387	8.9705e-14	8.85907e-13	SHOC2
ENSG00000196497	909.639	0.407139	0.0551101	9.76898e-14	9.63025e-13	IPO4
ENSG00000172115	966.085	0.436184	0.0593268	9.78967e-14	9.64394e-13	CYCS
ENSG00000228672	64.2924	1.14405	0.159552	9.80547e-14	9.6555e-13	PROB1
ENSG00000179242	134.64	0.959476	0.133367	1.00673e-13	9.9092e-13	CDH4
ENSG00000119523	678.732	0.432511	0.0587843	1.00753e-13	9.91298e-13	ALG2
ENSG00000037897	273.148	0.643583	0.0885801	1.14405e-13	1.12421e-12	METTL1
ENSG00000123395	791.638	0.409126	0.0556936	1.15367e-13	1.1332e-12	ATG101
ENSG00000185339	731.33	0.433531	0.0593657	1.17739e-13	1.15602e-12	TCN2
ENSG00000173757	1024.69	0.327135	0.0443973	1.20243e-13	1.18011e-12	STAT5B
ENSG00000145907	3144.68	0.306633	0.0416331	1.2609e-13	1.23648e-12	G3BP1
ENSG00000140481	22.4934	3.43215	0.476177	1.27499e-13	1.24977e-12	CCDC33
ENSG00000197892	828.161	0.381283	0.0519205	1.28875e-13	1.26222e-12	KIF13B
ENSG00000117519	6583.38	0.262303	0.0355927	1.31315e-13	1.28452e-12	CNN3
ENSG00000148516	777.673	0.390949	0.0536344	1.32232e-13	1.29296e-12	ZEB1
ENSG00000102572	1728.09	0.335071	0.0456315	1.33332e-13	1.30318e-12	STK24
ENSG00000087494	28.9625	2.10017	0.297001	1.36125e-13	1.32938e-12	PTHLH
ENSG00000171502	324.394	0.512501	0.070361	1.41234e-13	1.37701e-12	COL24A1
ENSG00000102312	311.085	0.551233	0.0759454	1.43096e-13	1.39401e-12	PORCN
ENSG00000257122	91.7684	1.01857	0.142883	1.46005e-13	1.42118e-12	RRN3P3
ENSG00000168917	65.7868	1.24865	0.175882	1.47425e-13	1.43441e-12	SLC35G2
ENSG00000101544	680.176	0.391973	0.0538281	1.48086e-13	1.44025e-12	ADNP2
ENSG00000151062	56.7121	1.42739	0.201465	1.48243e-13	1.44119e-12	CACNA2D4
ENSG00000173621	389.564	0.674257	0.0935381	1.53195e-13	1.4875e-12	LRFN4
ENSG00000159202	3082.55	0.253675	0.0344708	1.54288e-13	1.49689e-12	UBE2Z
ENSG00000143314	530.785	0.466122	0.063997	1.54586e-13	1.49916e-12	MRPL24
ENSG00000171208	382.005	0.613886	0.0850018	1.56734e-13	1.51937e-12	NETO2
ENSG00000128274	310.635	0.560361	0.0774136	1.68447e-13	1.63091e-12	A4GALT
ENSG00000087269	980.775	0.378646	0.0517253	1.68889e-13	1.63453e-12	NOP14
ENSG00000203950	732.641	0.381634	0.0526211	1.74987e-13	1.69216e-12	RTL8A
ENSG00000180758	97.3976	0.959026	0.135166	2.01926e-13	1.94552e-12	GPR157
ENSG00000108604	1048.42	0.324108	0.0444308	2.05954e-13	1.98352e-12	SMARCD2
ENSG00000272512	19.994	2.23066	0.31795	2.06666e-13	1.98957e-12
ENSG00000089157	20040.6	0.198573	0.0270263	2.09863e-13	2.01789e-12	RPLP0
ENSG00000242574	27.897	2.1281	0.302909	2.15185e-13	2.06571e-12	HLA-DMB
ENSG00000125835	1576.33	0.306308	0.041941	2.16024e-13	2.07292e-12	SNRPB
ENSG00000143207	653.272	0.442614	0.0607723	2.17007e-13	2.08151e-12	COP1
ENSG00000180818	761.179	0.386776	0.0531253	2.19742e-13	2.10689e-12	HOXC10
ENSG00000196850	451.868	0.475731	0.0657822	2.26339e-13	2.16751e-12	PPTC7
ENSG00000104723	1910.57	0.303315	0.0415491	2.2692e-13	2.1722e-12	TUSC3
ENSG00000120217	115.126	0.851958	0.119918	2.27533e-13	2.17718e-12	CD274
ENSG00000064012	356.57	0.542905	0.0753618	2.3241e-13	2.22296e-12	CASP8
ENSG00000117475	563.328	0.473023	0.0655556	2.4587e-13	2.3498e-12	BLZF1
ENSG00000109790	1798.65	0.329435	0.0453663	2.47207e-13	2.36162e-12	KLHL5
ENSG00000126749	410.878	0.500702	0.0696223	2.48696e-13	2.3749e-12	EMG1
ENSG00000103035	1660.86	0.30214	0.04153	2.61123e-13	2.48855e-12	PSMD7
ENSG00000151465	1020.24	0.33404	0.0460626	2.74425e-13	2.61112e-12	CDC123
ENSG00000198721	960.313	0.364571	0.0503584	2.83026e-13	2.69187e-12	ECI2
ENSG00000162804	583.107	0.443165	0.0615422	2.89822e-13	2.7554e-12	SNED1
ENSG00000108829	4056.63	0.270914	0.0372909	3.05239e-13	2.89849e-12	LRRC59
ENSG00000170365	438.443	0.460098	0.0638897	3.07428e-13	2.9181e-12	SMAD1
ENSG00000171453	327.979	0.64737	0.0909486	3.11609e-13	2.95661e-12	POLR1C
ENSG00000126261	1453.97	0.332168	0.0458749	3.23253e-13	3.06463e-12	UBA2
ENSG00000012174	737.185	0.37242	0.0516606	3.39476e-13	3.21458e-12	MBTPS2
ENSG00000166128	690.542	0.439768	0.0611444	3.44955e-13	3.26384e-12	RAB8B
ENSG00000107833	317.05	0.567285	0.0795918	3.4785e-13	3.28993e-12	NPM3
ENSG00000147251	952.91	0.41322	0.0573736	3.52552e-13	3.33307e-12	DOCK11
ENSG00000171466	531.004	0.487357	0.0680291	3.55794e-13	3.36238e-12	ZNF562
ENSG00000163083	9.78292	3.5191	0.503248	3.57815e-13	3.38013e-12	INHBB
ENSG00000176915	3424.77	0.258982	0.0358051	3.86018e-13	3.63785e-12	ANKLE2
ENSG00000052749	908.008	0.365097	0.0507492	3.90133e-13	3.67516e-12	RRP12
ENSG00000132463	2158.09	0.266835	0.0370034	4.25067e-13	3.99631e-12	GRSF1
ENSG00000259522	1208.32	0.331526	0.0460898	4.36794e-13	4.09843e-12
ENSG00000135604	30.4855	1.64802	0.238155	4.58104e-13	4.29328e-12	STX11
ENSG00000169251	1179.47	0.34913	0.0486349	4.58104e-13	4.29328e-12	NMD3
ENSG00000107949	594.253	0.425533	0.0594441	4.59312e-13	4.30289e-12	BCCIP
ENSG00000109814	1630.72	0.32798	0.0456754	4.61149e-13	4.3184e-12	UGDH
ENSG00000165417	659.352	0.454945	0.0637389	4.74388e-13	4.43711e-12	GTF2A1
ENSG00000126247	7768.03	0.219266	0.0303758	5.11042e-13	4.7743e-12	CAPNS1
ENSG00000168490	41.5895	1.47731	0.213613	5.23736e-13	4.8871e-12	PHYHIP
ENSG00000132661	174.287	0.704119	0.100182	5.36923e-13	5.00818e-12	NXT1
ENSG00000070718	624.98	0.487434	0.0686663	5.66915e-13	5.28169e-12	AP3M2
ENSG00000013275	1278.61	0.317801	0.0443728	5.75949e-13	5.35953e-12	PSMC4
ENSG00000130741	3199.18	0.239042	0.0333708	5.82745e-13	5.41852e-12	EIF2S3
ENSG00000179593	14.2281	3.78003	0.540453	6.15176e-13	5.71559e-12	ALOX15B
ENSG00000067533	283.763	0.594277	0.0844929	6.55884e-13	6.08426e-12	RRP15
ENSG00000104783	39.1223	2.01844	0.293771	6.56481e-13	6.08742e-12	KCNN4
ENSG00000198642	1464.9	0.349297	0.0490344	6.61127e-13	6.1281e-12	KLHL9
ENSG00000256500	1919.23	0.262572	0.0366978	6.67671e-13	6.18392e-12
ENSG00000134138	1780.7	0.308156	0.0431882	6.73146e-13	6.23219e-12	MEIS2
ENSG00000111845	363.26	0.57881	0.0824244	7.48347e-13	6.91761e-12	PAK1IP1
ENSG00000117308	561.477	0.478045	0.0675109	7.49455e-13	6.92457e-12	GALE
ENSG00000143479	245.515	0.584739	0.0833054	7.49685e-13	6.92457e-12	DYRK3
ENSG00000215472	9143.94	0.283907	0.0395938	7.53574e-13	6.95779e-12	RPL17-C18orf32
ENSG00000138772	1070.8	0.406428	0.0573888	7.59802e-13	7.00982e-12	ANXA3
ENSG00000136114	161.29	0.79871	0.115145	7.69878e-13	7.10002e-12	THSD1
ENSG00000126903	872.951	0.40917	0.0574452	8.06845e-13	7.42648e-12	SLC10A3
ENSG00000124875	63.96	1.28242	0.187338	8.74543e-13	8.03399e-12	CXCL6
ENSG00000136100	1038.33	0.315073	0.0443909	8.93668e-13	8.20015e-12	VPS36
ENSG00000133657	2486.32	0.367781	0.0519234	9.09059e-13	8.33491e-12	ATP13A3
ENSG00000166347	458.969	0.46081	0.0654261	9.35005e-13	8.56949e-12	CYB5A
ENSG00000082146	640.093	0.389187	0.0553118	9.59696e-13	8.79239e-12	STRADB
ENSG00000141664	235.777	0.710439	0.102566	1.01277e-12	9.26427e-12	ZCCHC2
ENSG00000154710	807.468	0.337236	0.0476812	1.02661e-12	9.38361e-12	RABGEF1
ENSG00000222032	174.312	0.852209	0.12379	1.04047e-12	9.50667e-12
ENSG00000277586	140.245	0.792797	0.114854	1.10133e-12	1.0055e-11	NEFL
ENSG00000077549	4994.52	0.214515	0.0302913	1.13227e-12	1.03216e-11	CAPZB
ENSG00000165650	696.885	0.390842	0.055481	1.17662e-12	1.07176e-11	PDZD8
ENSG00000130489	264.851	0.620532	0.089429	1.20172e-12	1.09378e-11	NA
ENSG00000120659	47.0678	2.13558	0.313721	1.20569e-12	1.0968e-11	TNFSF11
ENSG00000037965	140.869	0.806832	0.117305	1.20596e-12	1.0968e-11	HOXC8
ENSG00000173227	97.044	1.11787	0.164217	1.22425e-12	1.113e-11	SYT12
ENSG00000167977	656.379	0.391613	0.0556059	1.25815e-12	1.14339e-11	KCTD5
ENSG00000170190	274.524	0.612618	0.0882924	1.26148e-12	1.14598e-11	SLC16A5
ENSG00000155903	241.969	0.59294	0.0849913	1.30304e-12	1.18328e-11	RASA2
ENSG00000164484	1513.64	0.296411	0.0420469	1.30881e-12	1.18761e-11	TMEM200A
ENSG00000077684	948.553	0.356379	0.050648	1.33064e-12	1.20648e-11	JADE1
ENSG00000142920	171.9	0.678466	0.0986014	1.40298e-12	1.27013e-11	AZIN2
ENSG00000242114	168.757	0.728186	0.105491	1.41492e-12	1.27997e-11	MTFP1
ENSG00000122970	360.236	0.541071	0.077955	1.49913e-12	1.35511e-11	IFT81
ENSG00000156639	1946.25	0.257075	0.0364895	1.51988e-12	1.37229e-11	ZFAND3
ENSG00000171303	57.8978	1.45411	0.215239	1.59985e-12	1.44175e-11	KCNK3
ENSG00000071205	734.782	0.385802	0.0555878	1.60459e-12	1.44548e-11	ARHGAP10
ENSG00000138316	542.949	0.558285	0.0806305	1.65105e-12	1.48507e-11	ADAMTS14
ENSG00000156261	2895.52	0.293305	0.0418102	1.69316e-12	1.52179e-11	CCT8
ENSG00000170191	190.347	0.644565	0.0936491	1.70625e-12	1.53297e-11	NANP
ENSG00000136261	945.691	0.36026	0.0513829	1.71146e-12	1.53649e-11	BZW2
ENSG00000162746	29.4107	1.85472	0.275375	1.73476e-12	1.55622e-11	FCRLB
ENSG00000039523	2328.25	0.34588	0.0494938	1.77717e-12	1.59246e-11	RIPOR1
ENSG00000110925	978.653	0.340355	0.0490411	1.79415e-12	1.60707e-11	CSRNP2
ENSG00000155304	976.693	0.388385	0.0557137	1.85142e-12	1.65586e-11	HSPA13
ENSG00000103064	1118.03	0.351081	0.0500531	1.90027e-12	1.69828e-11	SLC7A6
ENSG00000089006	1241.01	0.328866	0.046989	1.91662e-12	1.71224e-11	SNX5
ENSG00000148175	1307.83	0.338102	0.048304	1.99589e-12	1.77903e-11	STOM
ENSG00000122406	13208.5	0.236379	0.0337684	2.12728e-12	1.89045e-11	RPL5
ENSG00000198431	4080.86	0.307797	0.0439468	2.16215e-12	1.92001e-11	TXNRD1
ENSG00000169714	2806.49	0.284279	0.040758	2.18656e-12	1.94022e-11	CNBP
ENSG00000128791	1495.87	0.309359	0.0443844	2.22209e-12	1.97101e-11	TWSG1
ENSG00000105711	241.772	0.615293	0.089791	2.25204e-12	1.99683e-11	SCN1B
ENSG00000101425	18.2631	3.01169	0.445585	2.28277e-12	2.02257e-11	BPI
ENSG00000072756	440.787	0.50158	0.0728309	2.42366e-12	2.14259e-11	TRNT1
ENSG00000075142	1161.86	0.313643	0.0450282	2.43325e-12	2.15026e-11	SRI
ENSG00000138303	543.834	0.43199	0.0624284	2.43713e-12	2.15289e-11	ASCC1
ENSG00000126458	1489.71	0.318706	0.0459183	2.47765e-12	2.18705e-11	RRAS
ENSG00000104356	142.403	0.803867	0.118919	2.49902e-12	2.20428e-11	POP1
ENSG00000188725	673.275	0.437074	0.0630761	2.61832e-12	2.30779e-11	SMIM15
ENSG00000104408	4666.64	0.248785	0.0356747	2.67105e-12	2.35338e-11	EIF3E
ENSG00000114030	1627.77	0.270858	0.038897	2.73326e-12	2.4073e-11	KPNA1
ENSG00000099341	2362.89	0.279858	0.040219	2.75073e-12	2.42165e-11	PSMD8
ENSG00000174839	410.896	0.480014	0.0698109	2.80301e-12	2.46507e-11	DENND6A
ENSG00000151304	226.892	0.63118	0.0926406	2.82468e-12	2.48321e-11	SRFBP1
ENSG00000164509	49.1636	1.41745	0.212952	3.14631e-12	2.76185e-11	IL31RA
ENSG00000123342	365.38	0.508641	0.0745071	3.17073e-12	2.78226e-11	MMP19
ENSG00000132612	1185.83	0.304205	0.0439545	3.27042e-12	2.86443e-11	VPS4A
ENSG00000104450	71.2646	1.09262	0.163749	3.45195e-12	3.02007e-11	SPAG1
ENSG00000154548	32.9444	1.60588	0.242587	3.51357e-12	3.07285e-11	SRSF12
ENSG00000125944	2564.27	0.262628	0.0379621	3.51966e-12	3.07704e-11	HNRNPR
ENSG00000165138	956.811	0.346978	0.0503423	3.54034e-12	3.09398e-11	ANKS6
ENSG00000163029	1003.28	0.317638	0.0464875	3.55865e-12	3.10883e-11	SMC6
ENSG00000243960	243.827	0.619223	0.0912918	3.6104e-12	3.15288e-11
ENSG00000117868	2860.3	0.229004	0.0331887	3.65037e-12	3.18661e-11	ESYT2
ENSG00000280571	399.434	0.535983	0.0786849	3.77625e-12	3.29411e-11
ENSG00000151693	2155.79	0.275902	0.0400201	3.7763e-12	3.29411e-11	ASAP2
ENSG00000187555	1977.02	0.242357	0.035061	3.83352e-12	3.34157e-11	USP7
ENSG00000168394	1246.61	0.666819	0.0990369	4.04447e-12	3.51768e-11	TAP1
ENSG00000164466	917.516	0.372345	0.0544821	4.0797e-12	3.54702e-11	SFXN1
ENSG00000103942	262.653	0.568944	0.0839214	4.25518e-12	3.69281e-11	HOMER2
ENSG00000221926	567.507	0.462871	0.0677517	4.2641e-12	3.6992e-11	TRIM16
ENSG00000020129	980.361	0.404516	0.0591614	4.76774e-12	4.13007e-11	NCDN
ENSG00000175832	99.5479	1.11722	0.169091	5.03265e-12	4.35159e-11	ETV4
ENSG00000240065	182.723	0.701965	0.104602	5.162e-12	4.45692e-11	PSMB9
ENSG00000113460	326.622	0.525918	0.0777359	5.40052e-12	4.65947e-11	BRIX1
ENSG00000084733	2284.14	0.268403	0.0391799	5.6258e-12	4.85031e-11	RAB10
ENSG00000169258	211.654	0.646238	0.0963323	5.66433e-12	4.88175e-11	GPRIN1
ENSG00000033170	1073.66	0.326702	0.0478046	5.69855e-12	4.90767e-11	FUT8
ENSG00000145220	172.736	0.827044	0.124474	5.72347e-12	4.92734e-11	LYAR
ENSG00000198612	980.93	0.350574	0.0512278	5.84152e-12	5.02714e-11	COPS8
ENSG00000137491	79.6313	0.985186	0.149129	5.93098e-12	5.10043e-11	SLCO2B1
ENSG00000158473	15.83	2.61452	0.398592	5.939e-12	5.10547e-11	CD1D
ENSG00000197498	464.965	0.455342	0.0667823	5.99502e-12	5.15176e-11	RPF2
ENSG00000253669	30.4719	1.61852	0.247984	6.23938e-12	5.35204e-11	GASAL1
ENSG00000259827	65.1838	1.33123	0.204104	6.46603e-12	5.54245e-11
ENSG00000059758	624.981	0.389578	0.0572915	6.48887e-12	5.56001e-11	CDK17
ENSG00000133142	2634.21	0.383714	0.0565376	6.67968e-12	5.71937e-11	TCEAL4
ENSG00000178053	240.146	0.613261	0.0915894	6.69454e-12	5.73002e-11	MLF1
ENSG00000138798	130.695	0.868475	0.131343	6.72495e-12	5.75189e-11	EGF
ENSG00000162385	283.858	0.55549	0.0833153	7.10451e-12	6.07215e-11	MAGOH
ENSG00000100097	12951.8	0.326651	0.0479785	7.1402e-12	6.10045e-11	LGALS1
ENSG00000273345	441.675	0.439175	0.0648885	7.1474e-12	6.10441e-11
ENSG00000124688	359.548	0.477862	0.0709421	7.17316e-12	6.1242e-11	MAD2L1BP
ENSG00000115844	12.8246	6.73924	0.974851	7.37589e-12	6.29048e-11	DLX2
ENSG00000142178	25.1795	1.7982	0.276846	7.78328e-12	6.63553e-11	SIK1
ENSG00000163162	615.633	0.36901	0.0547489	8.11421e-12	6.90772e-11	RNF149
ENSG00000171246	11.0805	3.82325	0.576845	8.44908e-12	7.18546e-11	NPTX1
ENSG00000253161	43.6925	1.93053	0.296976	8.51489e-12	7.23842e-11	LINC01605
ENSG00000136869	1408.05	0.318756	0.0470523	8.75283e-12	7.43269e-11	TLR4
ENSG00000167635	1970.16	0.298152	0.0439725	8.94571e-12	7.59104e-11	ZNF146
ENSG00000135486	9775.4	0.218517	0.0321007	9.16742e-12	7.7736e-11	HNRNPA1
ENSG00000160326	329.657	0.643833	0.0969576	9.20997e-12	7.80689e-11	SLC2A6
ENSG00000138138	1086.09	0.312207	0.0460041	9.29102e-12	7.87277e-11	ATAD1
ENSG00000087191	1984.94	0.252863	0.0372645	9.39415e-12	7.95448e-11	PSMC5
ENSG00000109171	1016.63	0.352373	0.0521282	9.63807e-12	8.15519e-11	SLAIN2
ENSG00000116560	4795.85	0.319266	0.0472626	9.98233e-12	8.43142e-11	SFPQ
ENSG00000281398	89.8669	1.04336	0.160632	9.99121e-12	8.43591e-11	SNHG4
ENSG00000114529	290.931	0.559151	0.084032	1.03137e-11	8.702e-11	C3orf52
ENSG00000143862	664.249	0.389081	0.0577113	1.04646e-11	8.81975e-11	ARL8A
ENSG00000159176	9933.67	0.29121	0.0430407	1.04681e-11	8.81975e-11	CSRP1
ENSG00000134548	26.1846	1.7577	0.272993	1.05413e-11	8.8751e-11	SPX
ENSG00000214338	128.045	0.826154	0.126014	1.07133e-11	9.01667e-11	SOGA3
ENSG00000213886	18.6059	3.15177	0.482674	1.08334e-11	9.10807e-11	UBD
ENSG00000128923	1253.71	0.459504	0.0686471	1.09283e-11	9.18458e-11	MINDY2
ENSG00000099810	747.965	0.358969	0.05328	1.10013e-11	9.24262e-11	MTAP
ENSG00000180398	4548.59	0.249206	0.0369627	1.14576e-11	9.61919e-11	MCFD2
ENSG00000069020	344.101	0.511399	0.0768409	1.15111e-11	9.66071e-11	MAST4
ENSG00000075413	1546.64	0.276732	0.0410192	1.15987e-11	9.72387e-11	MARK3
ENSG00000176720	1571.62	0.324927	0.0482393	1.16571e-11	9.76938e-11	BOK
ENSG00000104381	122.834	0.834418	0.127623	1.17544e-11	9.84742e-11	GDAP1
ENSG00000162377	617.242	0.418185	0.0624857	1.18837e-11	9.94874e-11	COA7
ENSG00000054356	89.3721	1.02568	0.157988	1.19634e-11	1.00119e-10	PTPRN
ENSG00000265666	35.4472	1.59474	0.24813	1.20488e-11	1.00798e-10	RARA-AS1
ENSG00000130638	1867.13	0.265642	0.0393984	1.25073e-11	1.0456e-10	ATXN10
ENSG00000171612	111.586	0.825272	0.126229	1.25216e-11	1.04643e-10	SLC25A33
ENSG00000151491	1325.11	0.272532	0.040304	1.25926e-11	1.05199e-10	EPS8
ENSG00000179862	86.0906	0.949571	0.146033	1.30781e-11	1.09139e-10	CITED4
ENSG00000147010	1042.15	0.35084	0.0522383	1.31007e-11	1.0929e-10	SH3KBP1
ENSG00000214706	559.674	0.43657	0.0655105	1.31696e-11	1.09826e-10	IFRD2
ENSG00000092201	2640.37	0.243004	0.0362802	1.32512e-11	1.10453e-10	SUPT16H
ENSG00000241878	765.127	0.356202	0.0530853	1.37209e-11	1.14222e-10	PISD
ENSG00000152601	3508.64	0.353999	0.0529983	1.39567e-11	1.16103e-10	MBNL1
ENSG00000117036	655.223	0.404702	0.0602055	1.40958e-11	1.17178e-10	ETV3
ENSG00000135932	1009.35	0.352197	0.0525658	1.41033e-11	1.17199e-10	CAB39
ENSG00000149136	2268.71	0.242369	0.0360567	1.41913e-11	1.17848e-10	SSRP1
ENSG00000257219	29.4457	1.78062	0.277883	1.42868e-11	1.18599e-10	LNCOG
ENSG00000124784	362.922	0.494161	0.0745807	1.43481e-11	1.19067e-10	RIOK1
ENSG00000115484	3389.3	0.222609	0.0330976	1.47426e-11	1.22255e-10	CCT4
ENSG00000138594	2205.54	0.269764	0.0404753	1.47919e-11	1.22578e-10	TMOD3
ENSG00000087263	1080.92	0.3693	0.055337	1.54724e-11	1.27993e-10	OGFOD1
ENSG00000117472	28.1579	1.81972	0.285256	1.56585e-11	1.29487e-10	TSPAN1
ENSG00000132676	1188.24	0.283276	0.0422968	1.6227e-11	1.34048e-10	DAP3
ENSG00000074527	554.44	0.504416	0.0765255	1.64817e-11	1.36105e-10	NTN4
ENSG00000102119	780.617	0.357188	0.0537861	1.69303e-11	1.39663e-10	EMD
ENSG00000144354	136.065	0.8792	0.135879	1.72505e-11	1.42156e-10	CDCA7
ENSG00000281881	18.88	1.97607	0.311309	1.72783e-11	1.42336e-10	NA
ENSG00000163714	1623.72	0.266696	0.0397084	1.74014e-11	1.4325e-10	U2SURP
ENSG00000121390	696.185	0.353832	0.0530493	1.76943e-11	1.45611e-10	PSPC1
ENSG00000177192	303.409	0.565892	0.0862201	1.79952e-11	1.48035e-10	PUS1
ENSG00000185774	30.8568	2.09274	0.329914	1.89715e-11	1.55904e-10	KCNIP4
ENSG00000283332	2150.87	0.330758	0.0496572	1.93742e-11	1.59158e-10	NA
ENSG00000159256	704.894	0.404344	0.061101	2.01081e-11	1.64902e-10	MORC3
ENSG00000129009	684.429	0.586771	0.0897227	2.0209e-11	1.65615e-10	ISLR
ENSG00000140464	2411.2	0.328995	0.049507	2.02744e-11	1.66093e-10	PML
ENSG00000065548	1160.73	0.380583	0.0574437	2.03791e-11	1.66893e-10	ZC3H15
ENSG00000139372	763.444	0.351039	0.0528246	2.04731e-11	1.67605e-10	TDG
ENSG00000114686	1140.13	0.326318	0.0491355	2.11848e-11	1.73312e-10	MRPL3
ENSG00000183963	1004.53	0.417956	0.0632988	2.17501e-11	1.77752e-10	SMTN
ENSG00000101413	579.01	0.375187	0.0566057	2.2231e-11	1.81494e-10	RPRD1B
ENSG00000100029	1384.31	0.306364	0.046143	2.22697e-11	1.81748e-10	PES1
ENSG00000127463	2148.28	0.239493	0.0357632	2.25811e-11	1.84163e-10	EMC1
ENSG00000158417	2812.24	0.247796	0.0375636	2.26703e-11	1.84661e-10	EIF5B
ENSG00000111321	2803.54	0.286016	0.0430312	2.26735e-11	1.84661e-10	LTBR
ENSG00000182809	1185.62	0.46542	0.070879	2.27674e-11	1.85363e-10	CRIP2
ENSG00000166016	191.953	0.671749	0.103447	2.33138e-11	1.89616e-10	ABTB2
ENSG00000174953	1146.11	0.315244	0.0474593	2.33474e-11	1.89824e-10	DHX36
ENSG00000164161	340.704	0.696825	0.107784	2.36009e-11	1.91754e-10	HHIP
ENSG00000141378	355.095	0.498493	0.0760644	2.38041e-11	1.93338e-10	PTRH2
ENSG00000124134	54.071	1.22111	0.191888	2.40791e-11	1.95504e-10	KCNS1
ENSG00000142089	11609.6	0.619003	0.0956021	2.43883e-11	1.97947e-10	IFITM3
ENSG00000188488	25.1959	2.14526	0.338711	2.43977e-11	1.97956e-10	SERPINA5
ENSG00000149084	942.131	0.34975	0.0527516	2.48089e-11	2.01223e-10	HSD17B12
ENSG00000065060	598.865	0.42764	0.0651488	2.59361e-11	2.1015e-10	UHRF1BP1
ENSG00000105974	3622.62	0.301677	0.045556	2.60697e-11	2.11088e-10	CAV1
ENSG00000106004	631.903	0.392428	0.0596503	2.60792e-11	2.11093e-10	HOXA5
ENSG00000120833	40.001	1.53748	0.243376	2.69445e-11	2.17917e-10	SOCS2
ENSG00000114125	1043.58	0.319751	0.0484832	2.69499e-11	2.17917e-10	RNF7
ENSG00000180035	292.083	0.485458	0.0741901	2.7049e-11	2.18569e-10	ZNF48
ENSG00000067955	722.657	0.458453	0.0699728	2.7731e-11	2.24003e-10	CBFB
ENSG00000086102	1085.57	0.300035	0.0454037	2.78135e-11	2.24593e-10	NFX1
ENSG00000163932	445.397	0.441645	0.067435	2.88174e-11	2.32621e-10	PRKCD
ENSG00000168334	9.7834	3.54714	0.552136	2.8886e-11	2.33095e-10	XIRP1
ENSG00000111300	597.997	0.364937	0.0552996	2.8946e-11	2.335e-10	NAA25
ENSG00000167522	2805.57	0.338869	0.0514794	3.02908e-11	2.44099e-10	ANKRD11
ENSG00000134709	140.758	0.730461	0.113526	3.0882e-11	2.48778e-10	HOOK1
ENSG00000120063	1180.13	0.339299	0.0512899	3.12678e-11	2.51715e-10	GNA13
ENSG00000243742	55.3649	1.38479	0.220934	3.19794e-11	2.57356e-10	RPLP0P2
ENSG00000131015	90.696	0.992624	0.156012	3.19929e-11	2.57377e-10	ULBP2
ENSG00000120093	891.849	0.449953	0.0688364	3.25046e-11	2.61228e-10	HOXB3
ENSG00000129103	3585.28	0.205931	0.0311311	3.36348e-11	2.69945e-10	SUMF2
ENSG00000139793	1418.38	0.363593	0.055583	3.71763e-11	2.97863e-10	MBNL2
ENSG00000124767	1936.43	0.280668	0.0426845	3.74514e-11	2.99865e-10	GLO1
ENSG00000078081	24.7115	1.80525	0.28972	3.78965e-11	3.03224e-10	LAMP3
ENSG00000125257	1132.57	0.34857	0.0533183	3.85756e-11	3.08552e-10	ABCC4
ENSG00000107175	1127.7	0.325862	0.0497691	3.98982e-11	3.18916e-10	CREB3
ENSG00000116871	3170.64	0.240049	0.0370841	4.08444e-11	3.26369e-10	MAP7D1
ENSG00000112208	539.801	0.424463	0.0649914	4.1577e-11	3.32e-10	BAG2
ENSG00000073417	451.026	0.403927	0.062121	4.40714e-11	3.51325e-10	PDE8A
ENSG00000169255	403.591	0.447956	0.0689568	4.52145e-11	3.60074e-10	B3GALNT1
ENSG00000114784	520.098	0.387807	0.0597091	4.60222e-11	3.66261e-10	EIF1B
ENSG00000131725	510.926	0.391126	0.060198	4.62838e-11	3.68198e-10	WDR44
ENSG00000033030	446.123	0.417429	0.0643425	4.62967e-11	3.68198e-10	ZCCHC8
ENSG00000136045	1061.68	0.342602	0.0527254	4.75462e-11	3.78009e-10	PWP1
ENSG00000152413	290.923	0.547353	0.0850906	4.79512e-11	3.80972e-10	HOMER1
ENSG00000157224	667.987	0.37823	0.0580208	4.88557e-11	3.88029e-10	CLDN12
ENSG00000117133	393.438	0.465508	0.0722773	5.13601e-11	4.07646e-10	RPF1
ENSG00000168159	2109.42	0.225997	0.0345371	5.1548e-11	4.08895e-10	RNF187
ENSG00000105655	1075.77	0.333457	0.0511508	5.1552e-11	4.08895e-10	ISYNA1
ENSG00000132199	625.788	0.448381	0.0695097	5.15877e-11	4.09041e-10	ENOSF1
ENSG00000124208	3291.67	0.23776	0.0364056	5.22314e-11	4.13869e-10	PEDS1-UBE2V1
ENSG00000113645	437.532	0.579111	0.0904138	5.46493e-11	4.32205e-10	WWC1
ENSG00000170445	1652.91	0.253082	0.0387894	5.56928e-11	4.40265e-10	HARS1
ENSG00000267748	462.944	0.438795	0.0677292	5.57739e-11	4.40759e-10
ENSG00000138035	641.282	0.562255	0.0879555	5.74269e-11	4.53368e-10	PNPT1
ENSG00000127528	136.225	0.759582	0.120191	5.81596e-11	4.58847e-10	KLF2
ENSG00000269113	153.753	0.730914	0.11558	5.85301e-11	4.61616e-10	TRABD2B
ENSG00000145911	35.5233	1.32295	0.213706	6.02109e-11	4.74083e-10	N4BP3
ENSG00000165688	1157.78	0.286645	0.0441565	6.16055e-11	4.84903e-10	PMPCA
ENSG00000185737	186.099	0.70745	0.111878	6.16522e-11	4.85109e-10	NRG3
ENSG00000134371	849.076	0.319027	0.049186	6.45397e-11	5.06988e-10	CDC73
ENSG00000165617	318.086	0.560026	0.0879188	6.50307e-11	5.10675e-10	DACT1
ENSG00000171860	45.9476	1.38437	0.223621	6.57684e-11	5.16297e-10	C3AR1
ENSG00000196954	1060.04	0.302434	0.0467695	6.98318e-11	5.47833e-10	CASP4
ENSG00000268858	134.496	0.697376	0.110578	7.01659e-11	5.50271e-10
ENSG00000107929	1265.32	0.282793	0.0436611	7.16094e-11	5.61221e-10	LARP4B
ENSG00000065802	971.783	0.317265	0.0493444	7.49161e-11	5.86942e-10	ASB1
ENSG00000196072	575.182	0.407508	0.0634954	7.61394e-11	5.96329e-10	BLOC1S2
ENSG00000134480	468.784	0.412825	0.0643694	7.68479e-11	6.01679e-10	CCNH
ENSG00000165282	663.326	0.338407	0.0527553	7.72053e-11	6.04278e-10	PIGO
ENSG00000173334	400.398	0.4682	0.0729124	8.0338e-11	6.28174e-10	TRIB1
ENSG00000136810	2557.41	0.310966	0.0482132	8.31803e-11	6.49756e-10	TXN
ENSG00000144867	1513.73	0.309539	0.0480699	8.32319e-11	6.49944e-10	SRPRB
ENSG00000197622	3799.98	0.277538	0.043125	8.72178e-11	6.80397e-10	CDC42SE1
ENSG00000101104	818.369	0.97978	0.158378	8.72988e-11	6.80804e-10	PABPC1L
ENSG00000138757	4308.46	0.244901	0.0379389	8.82874e-11	6.88287e-10	G3BP2
ENSG00000039139	86.4265	0.999124	0.161274	8.8365e-11	6.88665e-10	DNAH5
ENSG00000165119	9622.9	0.1951	0.0304454	8.98488e-11	6.99999e-10	HNRNPK
ENSG00000130962	815.458	0.35535	0.0560706	9.49819e-11	7.39747e-10	PRRG1
ENSG00000129235	529.711	0.391917	0.0611741	9.55643e-11	7.44039e-10	TXNDC17
ENSG00000272141	21.9688	1.69859	0.278763	9.8312e-11	7.64928e-10
ENSG00000109775	567.445	0.376142	0.0589573	1.02968e-10	8.00368e-10	UFSP2
ENSG00000104325	847.939	0.337789	0.0528094	1.08009e-10	8.38449e-10	DECR1
ENSG00000146376	904.305	0.357729	0.0562485	1.16881e-10	9.06726e-10	ARHGAP18
ENSG00000158792	111.743	0.864354	0.139711	1.17854e-10	9.13079e-10	SPATA2L
ENSG00000006530	452.091	0.413012	0.0652521	1.20958e-10	9.36822e-10	AGK
ENSG00000132963	1236.47	0.373349	0.0588256	1.27693e-10	9.88015e-10	POMP
ENSG00000183520	572.244	0.417405	0.0659489	1.28666e-10	9.95215e-10	UTP11
ENSG00000258691	15.6389	2.49323	0.410088	1.31011e-10	1.01302e-09
ENSG00000176903	1419.57	0.274618	0.0430427	1.31977e-10	1.02016e-09	PNMA1
ENSG00000160877	1880.03	0.309327	0.0487001	1.3736e-10	1.06074e-09	NACC1
ENSG00000101017	181.752	0.710588	0.114931	1.40371e-10	1.08328e-09	CD40
ENSG00000104885	930.346	0.434068	0.0687436	1.40696e-10	1.08544e-09	DOT1L
ENSG00000204574	1799.46	0.24717	0.0387359	1.41969e-10	1.09454e-09	ABCF1
ENSG00000132286	756.681	0.343847	0.0540337	1.42664e-10	1.09955e-09	TIMM10B
ENSG00000185860	54.484	1.16287	0.190883	1.43515e-10	1.10575e-09	CCDC190
ENSG00000263961	187.681	0.730024	0.118023	1.45279e-10	1.11861e-09	RHEX
ENSG00000119599	347.514	0.457162	0.0726754	1.50116e-10	1.15398e-09	DCAF4
ENSG00000214455	269.605	0.576223	0.0924427	1.50445e-10	1.15613e-09	RCN1P2
ENSG00000150990	567.406	0.402782	0.0636886	1.51595e-10	1.16459e-09	DHX37
ENSG00000251022	679.031	0.386505	0.0611349	1.65358e-10	1.26828e-09	THAP9-AS1
ENSG00000213190	1211.88	0.32528	0.051394	1.6747e-10	1.28363e-09	MLLT11
ENSG00000065135	2019.04	0.238086	0.0374842	1.77218e-10	1.35747e-09	GNAI3
ENSG00000137312	2431.36	0.239044	0.0376535	1.77707e-10	1.36077e-09	FLOT1
ENSG00000010244	3388.22	0.259177	0.0408711	1.78212e-10	1.3642e-09	ZNF207
ENSG00000123329	15.024	2.09714	0.352257	1.80224e-10	1.37827e-09	ARHGAP9
ENSG00000120992	602.714	0.408539	0.0650032	1.95637e-10	1.49421e-09	LYPLA1
ENSG00000204084	458.179	0.458193	0.0730552	1.97154e-10	1.50483e-09	INPP5B
ENSG00000141027	3247.96	0.275569	0.0436857	2.01246e-10	1.53506e-09	NCOR1
ENSG00000141753	15977.8	0.248655	0.0388792	2.04273e-10	1.55766e-09	IGFBP4
ENSG00000180730	265.879	0.559844	0.0901641	2.04594e-10	1.5596e-09	SHISA2
ENSG00000244687	2943.84	0.22231	0.0351377	2.06354e-10	1.57152e-09	UBE2V1
ENSG00000142279	479.132	0.395952	0.0632723	2.13832e-10	1.62636e-09	WTIP
ENSG00000162775	237.374	0.547272	0.088292	2.28578e-10	1.73684e-09	RBM15
ENSG00000227507	22.5074	1.72146	0.289058	2.3108e-10	1.75416e-09	LTB
ENSG00000271643	74.2984	0.918626	0.151744	2.35347e-10	1.78444e-09	PDCD6IP-DT
ENSG00000121579	1506.16	0.317117	0.0505113	2.35445e-10	1.78444e-09	NAA50
ENSG00000181773	25.5695	1.84068	0.308679	2.3843e-10	1.80533e-09	GPR3
ENSG00000141425	968.551	0.330551	0.0526904	2.48474e-10	1.87958e-09	RPRD1A
ENSG00000101266	2281.87	0.213185	0.0337601	2.49189e-10	1.88439e-09	CSNK2A1
ENSG00000182400	542.51	0.405113	0.0651003	2.60374e-10	1.96772e-09	TRAPPC6B
ENSG00000172315	362.068	0.450267	0.0727785	2.61052e-10	1.97158e-09	TP53RK
ENSG00000189060	1353.47	0.299389	0.0477554	2.61376e-10	1.9734e-09	H1-0
ENSG00000168439	2219.68	0.26429	0.0421195	2.72168e-10	2.05226e-09	STIP1
ENSG00000048707	1805.61	0.588431	0.0961443	2.7618e-10	2.08185e-09	VPS13D
ENSG00000134308	4391.78	0.293692	0.0468398	2.81995e-10	2.12298e-09	YWHAQ
ENSG00000112033	1329.41	0.349195	0.0561031	2.83653e-10	2.13479e-09	PPARD
ENSG00000140526	2037.3	0.288061	0.0461124	2.95669e-10	2.2231e-09	ABHD2
ENSG00000279312	89.5009	0.954062	0.159398	3.05858e-10	2.29752e-09	NA
ENSG00000162676	11.2205	2.87751	0.48189	3.2272e-10	2.42035e-09	GFI1
ENSG00000166411	433.096	0.43244	0.0699644	3.2831e-10	2.45994e-09	IDH3A
ENSG00000141384	91.7649	0.830042	0.137917	3.36393e-10	2.51732e-09	TAF4B
ENSG00000101444	3249.83	0.227825	0.0372473	3.55155e-10	2.65604e-09	AHCY
ENSG00000147454	2406.8	0.371058	0.0600476	3.64303e-10	2.72187e-09	SLC25A37
ENSG00000233117	32.3793	1.55254	0.263816	3.82237e-10	2.85137e-09	LINC00702
ENSG00000108010	843.189	0.361455	0.0583845	3.84229e-10	2.86533e-09	GLRX3
ENSG00000092871	551.644	0.363096	0.0586689	3.9047e-10	2.90913e-09	RFFL
ENSG00000106638	925.836	0.308457	0.0497473	3.95753e-10	2.94478e-09	TBL2
ENSG00000104904	6102.29	0.23318	0.0374649	4.0058e-10	2.97976e-09	OAZ1
ENSG00000188483	498.866	0.772284	0.128647	4.03549e-10	2.99902e-09	IER5L
ENSG00000198604	1053.28	0.310781	0.0501631	4.24467e-10	3.15151e-09	BAZ1A
ENSG00000162076	416.321	0.443171	0.0721854	4.39074e-10	3.25486e-09	FLYWCH2
ENSG00000132773	155.747	0.686401	0.113939	4.46971e-10	3.31237e-09	TOE1
ENSG00000184226	653.939	0.392788	0.0638952	4.5011e-10	3.33459e-09	PCDH9
ENSG00000165060	127.331	0.729871	0.121559	4.51011e-10	3.34022e-09	FXN
ENSG00000222022	131.26	0.802612	0.134436	4.58886e-10	3.39748e-09
ENSG00000167969	324.244	0.457919	0.0749462	4.66228e-10	3.45075e-09	ECI1
ENSG00000152242	574.468	0.33917	0.0550216	4.74237e-10	3.50675e-09	C18orf25
ENSG00000164211	2073.53	0.363442	0.0589994	4.76748e-10	3.52372e-09	STARD4
ENSG00000103978	1420.65	0.294538	0.0477959	4.97444e-10	3.67377e-09	TMEM87A
ENSG00000149480	2226.81	0.208139	0.0334884	4.98807e-10	3.68268e-09	MTA2
ENSG00000103241	19.0899	1.82545	0.313235	5.05802e-10	3.73316e-09	FOXF1
ENSG00000167644	303.687	0.498612	0.0819237	5.08633e-10	3.75289e-09	C19orf33
ENSG00000137054	422.774	0.454876	0.0747455	5.15576e-10	3.80294e-09	POLR1E
ENSG00000100567	1050.52	0.329848	0.0538003	5.48142e-10	4.0356e-09	PSMA3
ENSG00000165661	495.389	0.376965	0.0616074	5.55364e-10	4.08751e-09	QSOX2
ENSG00000137492	735.895	0.314645	0.0509841	5.74006e-10	4.21947e-09	THAP12
ENSG00000080822	934.163	0.30736	0.0503846	5.8133e-10	4.26933e-09	CLDND1
ENSG00000155008	387.324	0.436616	0.0716605	5.98305e-10	4.38856e-09	APOOL
ENSG00000086189	405.739	0.425871	0.0699791	6.09217e-10	4.46583e-09	DIMT1
ENSG00000100418	864.489	0.32016	0.0523933	6.15612e-10	4.50992e-09	DESI1
ENSG00000175175	37.6973	1.3037	0.224702	6.68556e-10	4.89173e-09	PPM1E
ENSG00000263528	599.499	0.396685	0.0652293	6.72063e-10	4.91587e-09	IKBKE
ENSG00000104419	1009.24	0.33067	0.0539734	6.77267e-10	4.95241e-09	NDRG1
ENSG00000251537	294.019	0.535673	0.0889395	6.8649e-10	5.01521e-09
ENSG00000134046	887.311	0.301711	0.0492801	6.95844e-10	5.07728e-09	MBD2
ENSG00000233725	18.0073	2.46149	0.424429	7.2807e-10	5.30262e-09	NRAD1
ENSG00000140682	2858.62	0.284511	0.0464084	7.44759e-10	5.42084e-09	TGFB1I1
ENSG00000103642	504.778	0.371059	0.0609003	7.47464e-10	5.43719e-09	LACTB
ENSG00000145912	603.849	0.382338	0.0630717	7.59406e-10	5.52066e-09	NHP2
ENSG00000120690	916.419	0.336522	0.0551769	7.65918e-10	5.5663e-09	ELF1
ENSG00000172081	1087.14	0.291853	0.0478145	7.69609e-10	5.59141e-09	MOB3A
ENSG00000213699	960.115	0.28967	0.0473267	7.71279e-10	5.60182e-09	SLC35F6
ENSG00000127954	17.4044	1.85626	0.323548	7.92079e-10	5.74409e-09	STEAP4
ENSG00000139629	739.727	0.361406	0.0595635	8.04519e-10	5.83251e-09	GALNT6
ENSG00000136930	1493.5	0.27858	0.0457521	8.05533e-10	5.83661e-09	PSMB7
ENSG00000131236	13293.3	0.23764	0.0388081	8.05576e-10	5.83661e-09	CAP1
ENSG00000114209	469.617	0.410125	0.0676935	8.09214e-10	5.86117e-09	PDCD10
ENSG00000136950	541.173	0.382649	0.0631745	8.26928e-10	5.98581e-09	ARPC5L
ENSG00000189007	199.576	0.610614	0.102648	8.48589e-10	6.13324e-09	ADAT2
ENSG00000163389	501.244	0.383592	0.0633626	8.58192e-10	6.20076e-09	POGLUT1
ENSG00000119689	2107.92	0.21101	0.0345885	9.16398e-10	6.60721e-09	DLST
ENSG00000230838	137.649	0.873023	0.150075	9.41995e-10	6.78764e-09	LINC01614
ENSG00000091127	270.993	0.514016	0.0861542	9.77226e-10	7.03508e-09	PUS7
ENSG00000114270	2563.64	0.515149	0.0863614	9.84046e-10	7.08202e-09	COL7A1
ENSG00000163577	236.82	0.63634	0.107965	1.03713e-09	7.46178e-09	EIF5A2
ENSG00000172403	337.72	0.669012	0.113722	1.06487e-09	7.65908e-09	SYNPO2
ENSG00000109606	2540.55	0.203875	0.0335699	1.10136e-09	7.91429e-09	DHX15
ENSG00000168610	5212.52	0.186918	0.030792	1.10662e-09	7.94969e-09	STAT3
ENSG00000109133	671.061	0.409719	0.0684868	1.11237e-09	7.98853e-09	TMEM33
ENSG00000163110	7631.43	0.19624	0.0323373	1.13601e-09	8.15589e-09	PDLIM5
ENSG00000101608	9066.1	0.244582	0.0404802	1.17096e-09	8.39661e-09	MYL12A
ENSG00000124177	1767.6	0.316139	0.0525626	1.21166e-09	8.68317e-09	CHD6
ENSG00000181222	6472.97	0.251309	0.0416068	1.22445e-09	8.7669e-09	POLR2A
ENSG00000005100	732.596	0.335689	0.0560608	1.23502e-09	8.83991e-09	DHX33
ENSG00000272768	38.384	1.15188	0.201585	1.30532e-09	9.33178e-09
ENSG00000165678	1963.31	0.276467	0.045852	1.30617e-09	9.33509e-09	GHITM
ENSG00000134987	829.886	0.309536	0.0515106	1.31254e-09	9.37774e-09	WDR36
ENSG00000028203	1775.75	0.232642	0.0385597	1.31302e-09	9.37836e-09	VEZT
ENSG00000142634	598.522	0.360243	0.0601134	1.32307e-09	9.44734e-09	EFHD2
ENSG00000187109	7705.76	0.20075	0.0332663	1.35434e-09	9.65897e-09	NAP1L1
ENSG00000110880	4915.35	0.220617	0.0364466	1.35486e-09	9.65972e-09	CORO1C
ENSG00000174749	75.7676	0.879363	0.152536	1.3752e-09	9.7989e-09	FAM241A
ENSG00000108671	1578.48	0.255835	0.0425954	1.41128e-09	1.00529e-08	PSMD11
ENSG00000120279	25.0353	1.70381	0.300994	1.41246e-09	1.00583e-08	MYCT1
ENSG00000260196	91.3704	0.747809	0.128727	1.42867e-09	1.01707e-08
ENSG00000166523	50.8294	1.12899	0.197934	1.45101e-09	1.03266e-08	CLEC4E
ENSG00000115514	552.24	0.385601	0.064678	1.45445e-09	1.03449e-08	TXNDC9
ENSG00000127947	1877.72	0.287929	0.048094	1.47328e-09	1.04694e-08	PTPN12
ENSG00000249859	146.884	0.67278	0.115344	1.47632e-09	1.04879e-08	PVT1
ENSG00000146433	1723.87	0.252532	0.0420475	1.52068e-09	1.07997e-08	TMEM181
ENSG00000140694	780.108	0.297431	0.0496066	1.53406e-09	1.08915e-08	PARN
ENSG00000198954	875.72	0.31754	0.0532273	1.56685e-09	1.11209e-08	KIFBP
ENSG00000205581	2925.41	0.21542	0.0357955	1.61799e-09	1.14771e-08	HMGN1
ENSG00000058272	2108.15	0.247561	0.0412988	1.65151e-09	1.17078e-08	PPP1R12A
ENSG00000161921	110.372	0.747808	0.129173	1.65836e-09	1.17529e-08	CXCL16
ENSG00000146592	163.48	0.65808	0.113018	1.66179e-09	1.17737e-08	CREB5
ENSG00000134339	13.1728	2.44154	0.431879	1.66874e-09	1.18188e-08	SAA2
ENSG00000140988	19614	0.201411	0.0335424	1.69585e-09	1.20042e-08	RPS2
ENSG00000231107	22.8773	1.77563	0.315099	1.70113e-09	1.20272e-08	LINC01508
ENSG00000237892	12.8148	2.05643	0.366616	1.73418e-09	1.22572e-08	KLF7-IT1
ENSG00000120699	306.196	0.445436	0.0755005	1.75473e-09	1.23914e-08	EXOSC8
ENSG00000137285	362.614	0.424281	0.0717657	1.75745e-09	1.24069e-08	TUBB2B
ENSG00000100030	2828.19	0.242647	0.0404202	1.77378e-09	1.25185e-08	MAPK1
ENSG00000177494	139.254	0.716854	0.123894	1.78647e-09	1.26043e-08	ZBED2
ENSG00000145901	1779.42	0.26856	0.044958	1.80282e-09	1.27158e-08	TNIP1
ENSG00000163453	15772.9	0.219432	0.0366231	1.86729e-09	1.31666e-08	IGFBP7
ENSG00000101407	509.922	0.38526	0.0650086	1.91814e-09	1.35171e-08	TTI1
ENSG00000231574	22.758	1.7285	0.307799	1.92759e-09	1.35756e-08	LINC02015
ENSG00000159753	21.2112	1.50513	0.268379	1.95158e-09	1.37405e-08	CARMIL2
ENSG00000111087	192.31	0.623992	0.107667	1.9806e-09	1.39407e-08	GLI1
ENSG00000188916	22.8116	1.56747	0.280738	2.06151e-09	1.4493e-08	INSYN2A
ENSG00000155876	1672.01	0.249688	0.0419237	2.06822e-09	1.45315e-08	RRAGA
ENSG00000026036	1067.89	0.406813	0.06904	2.07599e-09	1.45818e-08	RTEL1-TNFRSF6B
ENSG00000129226	189.994	0.624765	0.107948	2.10088e-09	1.47479e-08	CD68
ENSG00000122008	550.09	0.340037	0.0573938	2.13276e-09	1.49628e-08	POLK
ENSG00000177469	17970.7	0.21833	0.036809	2.1427e-09	1.50236e-08	CAVIN1
ENSG00000265794	619.31	0.349254	0.0589428	2.14988e-09	1.50695e-08
ENSG00000170802	237.525	0.58355	0.100484	2.15263e-09	1.50843e-08	FOXN2
ENSG00000198060	694.661	0.311206	0.0526731	2.31705e-09	1.61934e-08	MARCHF5
ENSG00000145545	361.275	0.431203	0.0724188	2.33837e-09	1.63375e-08	SRD5A1
ENSG00000147789	496.05	0.358697	0.060812	2.36936e-09	1.65297e-08	ZNF7
ENSG00000029153	275.854	0.550356	0.0948992	2.43351e-09	1.69672e-08	ARNTL2
ENSG00000119729	2105.79	0.293944	0.0493887	2.44334e-09	1.70308e-08	RHOQ
ENSG00000107130	1459.45	0.253653	0.0427832	2.4646e-09	1.71739e-08	NCS1
ENSG00000002549	1105.22	0.410222	0.0699196	2.50117e-09	1.74185e-08	LAP3
ENSG00000278948	278.247	0.487694	0.0836831	2.53712e-09	1.76637e-08
ENSG00000110900	87.3869	0.813654	0.143175	2.55231e-09	1.77642e-08	TSPAN11
ENSG00000108424	6579.46	0.19775	0.0333622	2.58701e-09	1.79951e-08	KPNB1
ENSG00000133731	301.144	0.476806	0.0816995	2.61569e-09	1.81893e-08	IMPA1
ENSG00000116199	2756.35	0.271133	0.0460552	2.71121e-09	1.88259e-08	FAM20B
ENSG00000169288	235.652	0.515754	0.0890935	2.73022e-09	1.89468e-08	MRPL1
ENSG00000279086	22.8044	1.78078	0.321475	2.75588e-09	1.91137e-08
ENSG00000155959	494.483	0.372938	0.0638045	2.82575e-09	1.95925e-08	VBP1
ENSG00000174600	48.7924	1.13873	0.203867	2.83884e-09	1.96775e-08	CMKLR1
ENSG00000222041	281.78	0.505166	0.0872388	2.89807e-09	2.00529e-08	CYTOR
ENSG00000183864	1580.06	0.280997	0.0478158	2.90863e-09	2.01201e-08	TOB2
ENSG00000266709	35.58	1.26061	0.226835	2.97185e-09	2.05394e-08
ENSG00000084623	2875.72	0.194476	0.0329697	2.97714e-09	2.05699e-08	EIF3I
ENSG00000074410	267.4	0.513554	0.0888579	3.05293e-09	2.1069e-08	CA12
ENSG00000168487	9043.37	0.195197	0.0332789	3.11718e-09	2.14999e-08	BMP1
ENSG00000106351	229.379	0.614444	0.107352	3.15144e-09	2.17236e-08	AGFG2
ENSG00000079819	1726.43	0.272907	0.0464868	3.2802e-09	2.25783e-08	EPB41L2
ENSG00000165105	56.7978	1.04111	0.186591	3.37533e-09	2.32128e-08	RASEF
ENSG00000244165	121.714	0.755104	0.133631	3.39727e-09	2.33434e-08	P2RY11
ENSG00000173281	1060.23	0.309458	0.0528704	3.44661e-09	2.36687e-08	PPP1R3B
ENSG00000109534	294.68	0.479249	0.0827122	3.46186e-09	2.37665e-08	GAR1
ENSG00000135587	142.725	0.622465	0.109073	3.49451e-09	2.39768e-08	SMPD2
ENSG00000136868	1065.48	0.279405	0.0475707	3.53431e-09	2.42429e-08	SLC31A1
ENSG00000187801	92.683	0.848144	0.151115	3.6028e-09	2.46984e-08	ZFP69B
ENSG00000184216	2393.81	0.249872	0.042644	3.688e-09	2.52605e-08	IRAK1
ENSG00000168374	7201.04	0.24229	0.04142	3.7162e-09	2.54463e-08	ARF4
ENSG00000164054	4048.52	0.365543	0.0628279	3.75905e-09	2.57323e-08	SHISA5
ENSG00000154640	438.028	0.410144	0.0707833	3.80003e-09	2.59903e-08	BTG3
ENSG00000107651	1699.35	0.20963	0.0356168	3.87231e-09	2.64465e-08	SEC23IP
ENSG00000174705	2006.8	0.233155	0.0399767	4.03742e-09	2.75423e-08	SH3PXD2B
ENSG00000057252	1053.99	0.278386	0.0477495	4.1845e-09	2.85114e-08	SOAT1
ENSG00000258777	22.2143	1.71244	0.313449	4.28971e-09	2.91962e-08	HIF1A-AS1
ENSG00000198818	445.192	0.38198	0.0660675	4.32378e-09	2.94027e-08	SFT2D1
ENSG00000114982	1793.52	0.229652	0.039344	4.42766e-09	3.00659e-08	KANSL3
ENSG00000256966	776.432	0.325012	0.056055	4.43372e-09	3.00985e-08
ENSG00000188529	1944.68	0.264551	0.0453271	4.45013e-09	3.01926e-08	SRSF10
ENSG00000125630	450.584	0.367982	0.0636818	4.57213e-09	3.0976e-08	POLR1B
ENSG00000140945	3205.74	0.28267	0.0484544	4.57787e-09	3.1006e-08	CDH13
ENSG00000006534	686.998	0.338577	0.0584723	4.58222e-09	3.10265e-08	ALDH3B1
ENSG00000159267	727.221	0.329188	0.0568198	4.63754e-09	3.13832e-08	HLCS
ENSG00000176971	40.1798	1.13453	0.20667	4.75304e-09	3.21373e-08	FIBIN
ENSG00000166326	3152.48	0.219062	0.0377897	5.10735e-09	3.4464e-08	TRIM44
ENSG00000156017	297.078	0.49955	0.0876318	5.33949e-09	3.59588e-08	CARNMT1
ENSG00000173559	1434.66	0.352653	0.0611864	5.3624e-09	3.61029e-08	NABP1
ENSG00000085231	362.275	0.415788	0.0725714	5.38889e-09	3.62709e-08	AK6
ENSG00000161217	2293.75	0.205572	0.0354031	5.54665e-09	3.73221e-08	PCYT1A
ENSG00000165731	32.2764	1.45708	0.268292	5.55165e-09	3.73452e-08	RET
ENSG00000157538	1085.29	0.251458	0.0434601	5.57669e-09	3.75029e-08	VPS26C
ENSG00000177889	1132.05	0.307836	0.0533013	5.65037e-09	3.79661e-08	UBE2N
ENSG00000164902	926.203	0.279043	0.0482668	5.83921e-09	3.92127e-08	PHAX
ENSG00000230551	1964.49	0.309444	0.0537279	5.90357e-09	3.96337e-08
ENSG00000100557	137.327	0.670693	0.119935	5.92048e-09	3.9736e-08	CCDC198
ENSG00000277534	35.8452	1.16728	0.213883	5.94116e-09	3.98635e-08
ENSG00000144802	591.876	0.410299	0.0717388	5.95143e-09	3.99211e-08	NFKBIZ
ENSG00000196141	2748.47	0.271586	0.0469771	6.07768e-09	4.07564e-08	SPATS2L
ENSG00000125458	366.26	0.421222	0.0737364	6.1621e-09	4.12992e-08	NT5C
ENSG00000170606	3663.6	0.216051	0.0373574	6.22243e-09	4.16917e-08	HSPA4
ENSG00000148834	1204.32	0.347429	0.0600206	6.29295e-09	4.21047e-08	GSTO1
ENSG00000104365	1317.82	0.267311	0.0463852	6.30064e-09	4.21442e-08	IKBKB
ENSG00000135090	748.214	0.307659	0.0534814	6.32126e-09	4.22702e-08	TAOK3
ENSG00000105329	2226.6	0.28139	0.0490918	6.60693e-09	4.41556e-08	TGFB1
ENSG00000073792	2259.2	0.182118	0.0315706	6.69274e-09	4.46786e-08	IGF2BP2
ENSG00000148120	1287.26	0.250515	0.0435721	6.76716e-09	4.51246e-08	AOPEP
ENSG00000152778	646.99	0.716259	0.129025	6.79907e-09	4.53246e-08	IFIT5
ENSG00000170345	137.119	0.849156	0.154433	6.90105e-09	4.59786e-08	FOS
ENSG00000185630	1425.99	0.273701	0.0473562	6.95805e-09	4.63453e-08	PBX1
ENSG00000164332	746.101	0.309097	0.0537473	6.96882e-09	4.6404e-08	UBLCP1
ENSG00000164687	209.73	0.592844	0.105842	7.00093e-09	4.66047e-08	FABP5
ENSG00000168615	12400.1	0.207958	0.0360738	7.10546e-09	4.72872e-08	ADAM9
ENSG00000118217	1287.72	0.256234	0.044583	7.14043e-09	4.75066e-08	ATF6
ENSG00000128595	17109.3	0.183441	0.0318164	7.2071e-09	4.79368e-08	CALU
ENSG00000198836	1373.29	0.239551	0.0416485	7.24856e-09	4.8199e-08	OPA1
ENSG00000135018	2864.21	0.196291	0.0340636	7.39761e-09	4.91625e-08	UBQLN1
ENSG00000129084	1845.45	0.240932	0.0418907	7.48258e-09	4.97132e-08	PSMA1
ENSG00000184752	747.619	0.339251	0.0594493	7.48693e-09	4.97282e-08	NDUFA12
ENSG00000137944	453.362	0.348742	0.0610729	7.62476e-09	5.06011e-08	KYAT3
ENSG00000139304	20.2403	1.78869	0.333387	7.63186e-09	5.0634e-08	PTPRQ
ENSG00000172954	244.386	0.472888	0.0838643	7.78741e-09	5.16515e-08	LCLAT1
ENSG00000081059	36.3541	1.2437	0.231083	7.99742e-09	5.3e-08	TCF7
ENSG00000205464	109.327	0.677947	0.122493	8.03277e-09	5.32044e-08	ATP6AP1L
ENSG00000065613	1378.59	0.242437	0.0423238	8.07881e-09	5.34795e-08	SLK
ENSG00000124562	890.511	0.282183	0.0493159	8.11005e-09	5.36713e-08	SNRPC
ENSG00000186340	10161.1	0.275133	0.0481092	8.12601e-09	5.37619e-08	THBS2
ENSG00000170759	6574.33	0.236283	0.0412916	8.20739e-09	5.42851e-08	KIF5B
ENSG00000244026	199.428	0.58517	0.104921	8.21231e-09	5.43026e-08	FAM86DP
ENSG00000106853	899.586	0.283437	0.0494418	8.2741e-09	5.46806e-08	PTGR1
ENSG00000143149	1166.57	0.269236	0.0470597	8.34304e-09	5.51209e-08	ALDH9A1
ENSG00000166510	255.423	0.464044	0.0825855	8.59506e-09	5.6691e-08	CCDC68
ENSG00000006453	582.735	0.377594	0.0667351	8.78192e-09	5.78752e-08	BAIAP2L1
ENSG00000110660	493.185	0.393488	0.0696326	8.9134e-09	5.8709e-08	SLC35F2
ENSG00000179859	74.502	0.778511	0.142156	8.9893e-09	5.91925e-08	RNF227
ENSG00000139874	71.2019	0.931526	0.171883	9.1935e-09	6.05202e-08	SSTR1
ENSG00000115216	3148.99	0.190876	0.0333956	9.30796e-09	6.12397e-08	NRBP1
ENSG00000065978	8667.15	0.154792	0.0271376	9.39598e-09	6.17845e-08	YBX1
ENSG00000183431	1710.2	0.266649	0.0468751	9.45029e-09	6.21244e-08	SF3A3
ENSG00000106077	209.129	0.528015	0.0948807	9.46856e-09	6.22272e-08	ABHD11
ENSG00000162783	545.29	0.359522	0.0635184	9.472e-09	6.22325e-08	IER5
ENSG00000106546	1410.34	0.308498	0.0541659	9.65493e-09	6.33642e-08	AHR
ENSG00000117597	513.451	0.372064	0.0658648	9.66908e-09	6.34219e-08	UTP25
ENSG00000105732	348.913	0.426654	0.0758627	9.70872e-09	6.36643e-08	ZNF574
ENSG00000022840	2462.29	0.18291	0.0319818	9.89158e-09	6.48454e-08	RNF10
ENSG00000124789	1263.81	0.240217	0.0420609	9.95127e-09	6.51646e-08	NUP153
ENSG00000157693	267.897	0.454055	0.0813596	1.01026e-08	6.61007e-08	TMEM268
ENSG00000132334	566.181	0.351399	0.0622035	1.01833e-08	6.6592e-08	PTPRE
ENSG00000137713	649.019	0.335966	0.0594093	1.02576e-08	6.70479e-08	PPP2R1B
ENSG00000183444	80.9741	0.832778	0.153234	1.02587e-08	6.70479e-08	OR7E38P
ENSG00000091622	97.0831	0.8077	0.148365	1.03664e-08	6.77147e-08	PITPNM3
ENSG00000213762	547.591	0.399155	0.0713934	1.06615e-08	6.95844e-08	ZNF134
ENSG00000183207	971.195	0.331786	0.0586659	1.0666e-08	6.95945e-08	RUVBL2
[truncated: 2,674 more rows]

## Sheet: DEGs_1h_down
Gene ID	baseMean	log2FoldChange	lfcSE	pvalue	padj	Gene symbol
ENSG00000279457	83.6975	-0.426194	0.153498	0.00261719	0.00825873	WASH9P
ENSG00000131591	144.426	-0.256129	0.105917	0.011904	0.0321109	C1orf159
ENSG00000162572	167.99	-0.477236	0.12219	4.0309e-05	0.000174845	SCNN1D
ENSG00000131584	1621.45	-0.582456	0.0630002	7.90843e-21	1.15945e-19	ACAP3
ENSG00000240731	60.063	-0.344543	0.157765	0.0170465	0.0439893
ENSG00000224051	296.658	-0.420861	0.0910303	1.56072e-06	8.11244e-06	CPTP
ENSG00000169962	4.88237	-0.995016	0.741931	0.0133002	0.0353509	TAS1R3
ENSG00000162576	4152.59	-0.129702	0.0451326	0.00366941	0.0112349	MXRA8
ENSG00000179403	230.65	-0.366513	0.0988099	0.000122615	0.000492621	VWA1
ENSG00000197530	621.358	-0.698044	0.094091	2.88507e-14	2.94879e-13	MIB2
ENSG00000189339	1889.41	-0.308065	0.0437408	1.33578e-12	1.21069e-11	SLC35E2B
ENSG00000268575	200.821	-0.271804	0.092709	0.00249519	0.00791169
ENSG00000215790	113.263	-0.394692	0.133088	0.00159412	0.00525722	SLC35E2A
ENSG00000067606	423.281	-0.337156	0.0728202	2.05281e-06	1.05225e-05	PRKCZ
ENSG00000162585	550.085	-0.21617	0.0822806	0.00709478	0.0202567	FAAP20
ENSG00000157873	108.704	-0.390518	0.132916	0.00175288	0.00573473	TNFRSF14
ENSG00000142611	10.2747	-1.11535	0.487866	0.00188416	0.00612591	PRDM16
ENSG00000116213	362.131	-0.211661	0.0763895	0.00486972	0.014485	WRAP73
ENSG00000227372	569.336	-0.426103	0.0764819	1.28348e-08	8.3151e-08	TP73-AS1
ENSG00000169598	132.98	-0.451142	0.114198	3.77922e-05	0.000164591	DFFB
ENSG00000236423	8.9217	-1.39193	0.479794	0.000313636	0.00117835	LINC01134
ENSG00000158292	375.544	-0.482666	0.0732656	2.01383e-11	1.65092e-10	GPR153
ENSG00000215788	240.024	-1.32272	0.124246	1.8501e-27	3.58109e-26	TNFRSF25
ENSG00000171680	763.739	-0.576346	0.0823712	8.66669e-13	7.96475e-12	PLEKHG5
ENSG00000204859	349.946	-0.302927	0.0839279	0.000213735	0.00082634	ZBTB48
ENSG00000041988	208.054	-0.471168	0.0914874	1.35752e-07	7.93347e-07	THAP3
ENSG00000049246	288.802	-0.673048	0.089362	1.10225e-14	1.15347e-13	PER3
ENSG00000142599	2665.72	-0.387288	0.0412886	3.70212e-21	5.51639e-20	RERE
ENSG00000171621	2491.97	-0.712798	0.0443919	5.60768e-59	2.63083e-57	SPSB1
ENSG00000171608	565.429	-0.699935	0.0707867	1.08261e-23	1.81267e-22	PIK3CD
ENSG00000231789	43.8384	-0.770381	0.209129	4.46824e-05	0.000192615	PIK3CD-AS2
ENSG00000171603	5581.5	-0.0994979	0.0313681	0.00137116	0.00458059	CLSTN1
ENSG00000178585	437.472	-0.299309	0.065494	3.46759e-06	1.72738e-05	CTNNBIP1
ENSG00000173614	373.146	-0.197898	0.0721247	0.00483512	0.0143966	NMNAT1
ENSG00000130939	1746.4	-0.442318	0.0387478	1.74676e-30	3.91156e-29	UBE4B
ENSG00000198793	2022.17	-0.144364	0.0451072	0.00116971	0.00397032	MTOR
ENSG00000171819	10.1626	-1.40528	0.438867	0.000116317	0.000469167	ANGPTL7
ENSG00000116661	70.4792	-0.355179	0.150965	0.0108052	0.029469	FBXO2
ENSG00000132879	371.589	-0.553058	0.0704693	1.48262e-15	1.63988e-14	FBXO44
ENSG00000177000	781.455	-0.60293	0.0578499	4.82295e-26	8.85092e-25	MTHFR
ENSG00000011021	865.86	-0.493731	0.0569686	1.72766e-18	2.27779e-17	CLCN6
ENSG00000242349	54.2447	-0.485	0.192155	0.0044782	0.013459	NA
ENSG00000116691	280.803	-0.636336	0.081944	2.77347e-15	3.01141e-14	MIIP
ENSG00000189337	509.007	-0.375232	0.058986	1.07355e-10	8.33649e-10	KAZN
ENSG00000116138	633.574	-0.265284	0.0543412	7.76824e-07	4.18268e-06	DNAJC16
ENSG00000116786	2026.42	-0.199321	0.0494857	4.79391e-05	0.000205495	PLEKHM2
ENSG00000116809	422.871	-0.238028	0.071004	0.000650385	0.00230845	ZBTB17
ENSG00000237276	11.8358	-0.822949	0.429279	0.00699564	0.0200251	ANO7L1
ENSG00000132881	70.7221	-0.378034	0.153084	0.00737396	0.0209797	CPLANE2
ENSG00000157191	1866.02	-0.125246	0.0402173	0.00177718	0.00580677	NECAP2
ENSG00000080947	124.827	-0.52239	0.134772	3.90881e-05	0.000169953	CROCCP3
ENSG00000215908	528.527	-0.598825	0.084642	4.70237e-13	4.40002e-12	CROCCP2
ENSG00000186301	71.7959	-0.37124	0.152146	0.00808655	0.0227754	MST1P2
ENSG00000058453	662.012	-0.71246	0.0751239	5.25505e-22	8.16947e-21	CROCC
ENSG00000238142	41.4227	-0.522045	0.197813	0.00291348	0.00910277
ENSG00000117122	3275.2	-0.366233	0.0432119	1.29403e-17	1.62213e-16	MFAP2
ENSG00000117115	522.096	-0.467183	0.140517	0.000386369	0.00142517	PADI2
ENSG00000142623	48.1093	-1.47247	0.217216	1.3064e-12	1.18587e-11	PADI1
ENSG00000074964	350.889	-0.20874	0.0720005	0.00317479	0.00983618	ARHGEF10L
ENSG00000127481	3951.9	-0.383087	0.119935	0.000761945	0.00266923	UBR4
ENSG00000040487	338.365	-0.233216	0.0825829	0.00379469	0.0115811	SLC66A1
ENSG00000169914	390.287	-0.537757	0.077531	1.5129e-12	1.36703e-11	OTUD3
ENSG00000158828	1722.56	-0.476147	0.042559	2.00955e-29	4.29696e-28	PINK1
ENSG00000127483	4175.26	-0.364903	0.0404046	1.01972e-19	1.43124e-18	HP1BP3
ENSG00000142794	314.747	-0.823877	0.0755702	2.1629e-28	4.38352e-27	NBPF3
ENSG00000162551	46.7365	-0.468541	0.179412	0.00382229	0.0116533	ALPL
ENSG00000076864	131.85	-0.724841	0.127336	3.02689e-09	2.08954e-08	RAP1GAP
ENSG00000090686	1556.71	-0.159289	0.0414414	0.00011055	0.00044818	USP48
ENSG00000187942	15.0413	-0.858712	0.402539	0.004148	0.0125494	LDLRAD2
ENSG00000142798	7451.97	-0.501081	0.116523	6.8187e-06	3.28484e-05	HSPG2
ENSG00000184677	1273.2	-0.505183	0.0487605	1.60577e-25	2.89969e-24	ZBTB40
ENSG00000179546	40.9384	-1.58079	0.245971	1.15811e-11	9.71252e-11	HTR1D
ENSG00000261326	33.3551	-0.458394	0.218955	0.014551	0.0382324	LINC01355
ENSG00000125945	604.054	-0.730981	0.0596721	3.7168e-35	9.71948e-34	ZNF436
ENSG00000249087	63.6461	-0.752569	0.18623	1.10018e-05	5.16661e-05	ZNF436-AS1
ENSG00000204219	131.688	-0.69337	0.11964	1.69869e-09	1.20173e-08	TCEA3
ENSG00000088280	1047.2	-0.607663	0.0496822	2.66206e-35	7.00772e-34	ASAP3
ENSG00000117305	732.744	-0.294645	0.0551422	7.10719e-08	4.26396e-07	HMGCL
ENSG00000133226	1627.38	-0.25301	0.0444195	9.91905e-09	6.50075e-08	SRRM1
ENSG00000117616	1783.01	-0.626156	0.0767185	9.35905e-17	1.11593e-15	RSRP1
ENSG00000261349	10.2424	-1.25255	0.469027	0.000679335	0.00240293
ENSG00000204178	516.462	-0.272748	0.0598422	3.76208e-06	1.86701e-05	MACO1
ENSG00000157978	391.792	-0.623206	0.0782035	4.86864e-16	5.55358e-15	LDLRAP1
ENSG00000117643	133.365	-0.550804	0.12331	2.9973e-06	1.50929e-05	MAN1C1
ENSG00000162430	5164.64	-0.248448	0.0420287	2.72195e-09	1.8895e-08	SELENON
ENSG00000255054	664.121	-0.25705	0.0624418	2.99853e-05	0.000132663
ENSG00000117640	1143.26	-0.1536	0.0559703	0.00536212	0.0157597	MTFR1L
ENSG00000117632	2467.79	-0.300406	0.0408736	1.49065e-13	1.44799e-12	STMN1
ENSG00000158008	327.654	-1.16344	0.0939699	3.52944e-36	9.58938e-35	EXTL1
ENSG00000158022	3.89818	-2.18164	0.830371	0.000612262	0.00218131	TRIM63
ENSG00000130695	330.588	-0.674932	0.0772477	6.72525e-19	9.03769e-18	CEP85
ENSG00000117676	325.121	-0.474969	0.0778315	4.69746e-10	3.47571e-09	RPS6KA1
ENSG00000204160	711.823	-0.279466	0.0578287	9.98534e-07	5.30075e-06	ZDHHC18
ENSG00000198746	235.798	-0.281036	0.0918794	0.00161744	0.00532596	GPATCH3
ENSG00000158246	184.98	-0.826803	0.106744	1.75425e-15	1.92415e-14	TENT5B
ENSG00000142784	1484.67	-0.480812	0.0450048	4.40088e-27	8.39498e-26	WDTC1
ENSG00000142733	620.159	-0.288476	0.0842026	0.00042896	0.0015686	MAP3K6
ENSG00000126705	979.169	-0.798795	0.0604815	1.58825e-40	4.83041e-39	AHDC1
ENSG00000130775	327.996	-1.29083	0.0999827	3.72426e-39	1.0853e-37	THEMIS2
ENSG00000117748	513.137	-0.336415	0.0633916	8.45379e-08	5.03994e-07	RPA2
ENSG00000130768	59.8423	-0.493777	0.169504	0.00138279	0.00461552	SMPDL3B
ENSG00000158156	182.901	-0.560556	0.103065	1.5998e-08	1.02633e-07	XKR8
ENSG00000158161	637.113	-0.512928	0.0631849	2.12706e-16	2.49106e-15	EYA3
ENSG00000126698	1808.95	-0.107036	0.0408652	0.00844222	0.023659	DNAJC8
ENSG00000270605	26.8942	-0.989056	0.272472	3.79495e-05	0.000165184
ENSG00000130766	543.342	-0.169516	0.0627419	0.00608233	0.0176553	SESN2
ENSG00000130772	288.98	-0.207366	0.0790393	0.00737163	0.0209788	MED18
ENSG00000204138	1061.81	-0.207994	0.0563792	0.000184022	0.000718618	PHACTR4
ENSG00000180198	843.839	-0.166344	0.0511058	0.00101568	0.00348443	RCC1
ENSG00000197989	300.695	-0.219	0.0865468	0.00904459	0.0251773	SNHG12
ENSG00000188060	48.3059	-0.63599	0.188497	0.000199516	0.000774905	RAB42
ENSG00000116329	24.8722	-1.07108	0.276822	1.17908e-05	5.51417e-05	OPRD1
ENSG00000233427	3.51888	-1.39236	0.967425	0.00878226	0.0245076
ENSG00000159023	546.306	-0.870491	0.065899	1.23568e-40	3.78238e-39	EPB41
ENSG00000186056	31.067	-0.675092	0.243377	0.00127829	0.00430249	MATN1-AS1
ENSG00000162512	3129.2	-0.168803	0.0393164	1.52009e-05	6.993e-05	SDC3
ENSG00000134644	2443.21	-0.228955	0.0364044	2.80112e-10	2.11015e-09	PUM1
ENSG00000121769	314.653	-1.60387	0.0910023	9.47558e-71	5.42259e-69	FABP3
ENSG00000084636	6736.14	-0.844471	0.0604441	2.53692e-45	8.69823e-44	COL16A1
ENSG00000121753	1022.27	-0.335181	0.0594006	1.10437e-08	7.18813e-08	ADGRB2
ENSG00000025800	2198.65	-0.153965	0.0329976	2.73409e-06	1.38322e-05	KPNA6
ENSG00000084652	3147.13	-0.161497	0.0332475	1.1399e-06	6.00681e-06	TXLNA
ENSG00000220785	185.055	-1.17448	0.106324	2.6672e-29	5.67247e-28	MTMR9LP
ENSG00000183615	19.072	-1.91843	0.34977	3.80131e-09	2.59915e-08	FAM167B
ENSG00000116478	1560.99	-0.142157	0.0451863	0.00145373	0.00483122	HDAC1
ENSG00000162526	8.34646	-0.942617	0.503964	0.00618442	0.0179275	TSSK3
ENSG00000225828	76.9559	-1.29977	0.165079	3.66205e-16	4.22402e-15	FAM229A
ENSG00000160058	1781.26	-0.116487	0.0410712	0.00423422	0.012789	BSDC1
ENSG00000273274	8.90876	-1.39235	0.508087	0.000514682	0.00185486	ZBTB8B
ENSG00000162522	1599.78	-0.627116	0.0546541	5.01592e-31	1.14377e-29	KIAA1522
ENSG00000116497	719.175	-0.176159	0.0560752	0.00119527	0.00404896	S100PBP
ENSG00000160094	771.178	-0.548606	0.0601541	2.96173e-20	4.24497e-19	ZNF362
ENSG00000121903	137.131	-0.595329	0.114809	6.94862e-08	4.17093e-07	ZSCAN20
ENSG00000163867	540.935	-0.202954	0.058892	0.000453947	0.00165206	ZMYM6
ENSG00000197056	183.409	-0.334558	0.107146	0.00114085	0.00387848	ZMYM1
ENSG00000146463	1773.46	-0.152835	0.0404573	0.000147338	0.000584712	ZMYM4
ENSG00000142687	2352.42	-0.132005	0.0347203	0.000131674	0.000526075	KIAA0319L
ENSG00000092853	61.533	-0.544261	0.217666	0.00405161	0.0122797	CLSPN
ENSG00000134698	550.204	-0.187565	0.0638656	0.0027451	0.00863015	AGO4
ENSG00000092847	902.108	-0.487221	0.0509201	7.89897e-22	1.21837e-20	AGO1
ENSG00000092850	9.49223	-1.36944	0.503567	0.000541105	0.00194417	TEKT2
ENSG00000116863	682.476	-0.173568	0.0604864	0.00364073	0.0111543	ADPRS
ENSG00000171812	902.141	-1.30551	0.0568207	2.3491e-118	2.52977e-116	COL8A2
ENSG00000054116	1021.93	-0.16934	0.0472852	0.000303769	0.00114364	TRAPPC3
ENSG00000233621	78.5451	-0.533228	0.150238	0.000134463	0.000536315	LINC01137
ENSG00000116922	258.871	-0.262542	0.083113	0.00123261	0.00416114	C1orf109
ENSG00000134690	89.2495	-0.360777	0.165579	0.0161407	0.0419028	CDCA8
ENSG00000116954	1576.22	-0.357689	0.0381502	4.11907e-21	6.12227e-20	RRAGC
ENSG00000273637	941.173	-0.322533	0.046493	2.7837e-12	2.44899e-11
ENSG00000228436	45.0377	-0.522807	0.192337	0.00232497	0.00742031
ENSG00000127603	7664.5	-0.361205	0.104298	0.000321369	0.00120511	MACF1
ENSG00000049089	157.543	-1.2462	0.107459	3.97435e-32	9.42545e-31	COL9A2
ENSG00000117016	81.0732	-1.01767	0.143454	1.84421e-13	1.77976e-12	RIMS3
ENSG00000171790	11.7738	-0.640332	0.393159	0.0192052	0.0486986	SLFNL1
ENSG00000204060	17.1226	-0.533825	0.289323	0.0189911	0.0482609	FOXO6
ENSG00000198815	873.185	-0.122494	0.0470699	0.00886684	0.0247145	FOXJ3
ENSG00000117385	4285.21	-0.22397	0.0358765	3.55351e-10	2.65666e-09	P3H1
ENSG00000177868	184.195	-0.419926	0.0955257	5.58807e-06	2.71853e-05	SVBP
ENSG00000164010	559.059	-0.280186	0.0571991	7.33383e-07	3.96697e-06	ERMAP
ENSG00000164011	155.787	-0.502712	0.107043	1.09533e-06	5.78219e-06	ZNF691
ENSG00000179178	17.0568	-1.4496	0.329356	1.08193e-06	5.71404e-06	TMEM125
ENSG00000198198	1196.62	-0.519847	0.0696591	3.32525e-14	3.3841e-13	SZT2
ENSG00000142949	7125.27	-0.601972	0.0404014	1.01607e-50	4.04583e-49	PTPRF
ENSG00000066135	1717.61	-0.237415	0.0402417	2.86393e-09	1.98395e-08	KDM4A
ENSG00000117408	1095.61	-0.116121	0.0463165	0.0111716	0.0303843	IPO13
ENSG00000117411	1172.28	-0.335565	0.0505832	2.26039e-11	1.84232e-10	B4GALT2
ENSG00000159214	124.924	-0.389035	0.119379	0.000635461	0.00225751	CCDC24
ENSG00000178028	850.715	-0.277318	0.0575954	1.06761e-06	5.64845e-06	DMAP1
ENSG00000233602	3.08951	-1.23006	1.04037	0.012338	0.0330969	ERI3-IT1
ENSG00000187147	794.144	-0.118548	0.0494276	0.0157403	0.0410056	RNF220
ENSG00000126107	1192.66	-0.329202	0.0500006	3.59169e-11	2.88065e-10	HECTD3
ENSG00000162415	24.1803	-0.945054	0.290979	0.000154358	0.00061063	ZSWIM5
ENSG00000070759	64.6952	-0.969377	0.173016	2.86762e-09	1.98538e-08	TESK2
ENSG00000117448	1945.72	-0.265067	0.0411913	9.76288e-11	7.59863e-10	AKR1A1
ENSG00000132780	1515	-0.215414	0.0439302	7.38237e-07	3.98776e-06	NASP
ENSG00000159592	1482.11	-0.112295	0.0412787	0.00623974	0.0180812	GPBP1L1
ENSG00000230896	32.8592	-0.483433	0.224993	0.0117336	0.0317199
ENSG00000086015	1946.03	-0.270265	0.047373	8.72029e-09	5.7501e-08	MAST2
ENSG00000117461	789.008	-0.449312	0.0603513	4.72115e-14	4.7577e-13	PIK3R3
ENSG00000278139	222.229	-0.469058	0.0945803	3.27971e-07	1.84261e-06	P3R3URF-PIK3R3
ENSG00000117480	68.0702	-0.326466	0.146187	0.0159701	0.0415236	FAAH
ENSG00000186377	4.44342	-1.0938	0.880378	0.013067	0.0348003	CYP4X1
ENSG00000162366	89.0059	-0.789084	0.141321	5.01296e-09	3.38464e-08	PDZK1IP1
ENSG00000123473	169.431	-0.307916	0.108657	0.00298798	0.00931586	STIL
ENSG00000162373	25.1156	-0.870102	0.272742	0.000215196	0.000831446	BEND5
ENSG00000123080	16.3151	-0.901472	0.400023	0.00313004	0.00971532	CDKN2C
ENSG00000085831	87.8608	-0.540177	0.134627	2.21448e-05	9.96875e-05	TTC39A
ENSG00000117859	2904.85	-0.281757	0.0359653	3.08723e-15	3.3368e-14	OSBPL9
ENSG00000169213	2008.51	-0.711362	0.0664497	2.27679e-27	4.39264e-26	RAB3B
ENSG00000154222	859.436	-0.19507	0.0554962	0.000341162	0.00127409	CC2D1B
ENSG00000134744	869.662	-0.215152	0.0510834	1.9785e-05	8.96262e-05	TUT4
ENSG00000116157	554.695	-0.223872	0.0628922	0.000322076	0.00120757	GPX7
ENSG00000162378	848.194	-0.354599	0.0569227	3.10528e-10	2.33038e-09	ZYG11B
ENSG00000121310	955.57	-0.396814	0.0819304	6.52526e-07	3.54579e-06	ECHDC2
ENSG00000116171	1436.76	-0.101637	0.0407162	0.0120984	0.0325426	SCP2
ENSG00000174348	100.247	-2.71092	0.169698	1.98003e-58	9.19823e-57	PODN
ENSG00000162384	687.163	-0.27408	0.0546707	4.05473e-07	2.25663e-06	CZIB
ENSG00000174332	52.3737	-0.765119	0.189779	9.96857e-06	4.70844e-05	GLIS1
ENSG00000116205	249.152	-0.65156	0.087635	4.2064e-14	4.25525e-13	TCEANC2
ENSG00000256407	28.9922	-0.476742	0.230917	0.014156	0.0373687
ENSG00000215883	182.006	-0.747627	0.0947334	6.7574e-16	7.66378e-15	CYB5RL
ENSG00000157216	1097.77	-0.167464	0.0474448	0.000359207	0.00133567	SSBP3
ENSG00000169174	769.589	-0.525786	0.0841349	1.60227e-10	1.2301e-09	PCSK9
ENSG00000162402	1098.12	-0.248206	0.0729178	0.00051916	0.00186957	USP24
ENSG00000162407	394.345	-0.318819	0.065895	1.02934e-06	5.45817e-06	PLPP3
ENSG00000162409	107.596	-0.412738	0.125856	0.000543173	0.00195101	PRKAA2
ENSG00000132849	289.588	-0.23575	0.0790981	0.00233166	0.00743794	PATJ
ENSG00000162607	491.174	-0.204325	0.0740027	0.00499603	0.0148302	USP1
ENSG00000203965	91.4637	-0.322384	0.132283	0.00932074	0.0258489	EFCAB7
ENSG00000158966	291.147	-0.797985	0.0785071	7.45814e-25	1.30212e-23	CACHD1
ENSG00000162437	296.877	-0.561229	0.0789313	4.20531e-13	3.95838e-12	RAVER2
ENSG00000116675	83.5869	-1.14024	0.144609	4.54062e-16	5.18941e-15	DNAJC6
ENSG00000213625	3417.84	-0.17683	0.0422927	2.6681e-05	0.00011891	LEPROT
ENSG00000116678	552.734	-0.272542	0.0580651	2.03565e-06	1.04391e-05	LEPR
ENSG00000184588	16.8413	-2.3269	0.416672	2.28479e-09	1.59774e-08	PDE4B
ENSG00000118473	830.404	-0.701908	0.073505	3.27912e-22	5.14496e-21	SGIP1
ENSG00000198160	713.262	-0.146472	0.0561372	0.00835084	0.0234362	MIER1
ENSG00000033122	12.1075	-2.22922	0.468035	2.03805e-07	1.17084e-06	LRRC7
ENSG00000116754	3522.07	-0.211688	0.0537207	6.26786e-05	0.000263809	SRSF11
ENSG00000172260	856.878	-1.49289	0.070645	5.77619e-100	5.03123e-98	NEGR1
ENSG00000137968	261.48	-1.39121	0.0983433	2.28428e-46	8.04147e-45	SLC44A5
ENSG00000184005	64.049	-0.587555	0.183809	0.000418837	0.00153466	ST6GALNAC3
ENSG00000117069	473.111	-0.231952	0.0788884	0.00255537	0.00808519	ST6GALNAC5
ENSG00000154027	147.241	-1.64103	0.126906	3.62043e-39	1.05634e-37	AK5
ENSG00000036549	1107.92	-0.205749	0.0465047	9.0224e-06	4.28288e-05	ZZZ3
ENSG00000122420	68.2684	-0.808759	0.162883	1.30144e-07	7.62407e-07	PTGFR
ENSG00000117114	1134.22	-0.5141	0.0489507	4.39649e-26	8.09337e-25	ADGRL2
ENSG00000137941	244.386	-0.303349	0.108522	0.00355471	0.0109218	TTLL7
ENSG00000203943	11.1687	-0.859744	0.441041	0.00621899	0.0180255	SAMD13
ENSG00000055732	139.699	-1.31805	0.131919	1.39011e-24	2.39872e-23	MCOLN3
ENSG00000153904	1827.59	-0.35851	0.0595731	1.33975e-09	9.56063e-09	DDAH1
ENSG00000162645	993.506	-0.364234	0.0623192	3.10458e-09	2.14193e-08	GBP2
ENSG00000097046	113.527	-0.278494	0.12632	0.0196435	0.0497004	CDC7
ENSG00000069702	88.2557	-1.00732	0.150603	3.34146e-12	2.92449e-11	TGFBR3
ENSG00000189195	153.795	-0.477626	0.110872	7.24785e-06	3.48167e-05	BTBD8
ENSG00000069712	120.527	-0.47274	0.11969	3.44059e-05	0.000150757	NA
ENSG00000122484	496.378	-0.16252	0.0675903	0.0142707	0.0376044	RPAP2
ENSG00000154511	230.909	-0.324948	0.0930298	0.00030958	0.00116385	DIPK1A
ENSG00000260464	5.59406	-1.22567	0.652013	0.00436406	0.0131494
ENSG00000198691	7.61674	-0.783931	0.502783	0.0144497	0.0379832	ABCA4
ENSG00000137962	2367.93	-0.263442	0.067646	7.56432e-05	0.000314741	ARHGAP29
ENSG00000224081	52.6123	-0.487227	0.172198	0.00172721	0.00565599	SLC44A3-AS1
ENSG00000143036	132.916	-0.739236	0.118531	1.01855e-10	7.91976e-10	SLC44A3
ENSG00000188641	577.509	-0.217752	0.0586024	0.000160589	0.000633058	DPYD
ENSG00000117600	217.269	-1.31577	0.0997403	1.21613e-40	3.72738e-39	PLPPR4
ENSG00000099260	40.1942	-1.51856	0.225628	1.74731e-12	1.56689e-11	PALMD
ENSG00000117620	335.81	-0.23073	0.0852642	0.00547226	0.0160476	SLC35A3
ENSG00000137992	644.059	-0.291762	0.062996	2.8547e-06	1.44177e-05	DBT
ENSG00000170989	165.956	-0.262692	0.116501	0.0180479	0.0462062	S1PR1
ENSG00000185946	487.34	-0.535012	0.0738282	1.37815e-13	1.34423e-12	RNPC3
ENSG00000240038	219.307	-0.418052	0.0997619	1.30636e-05	6.0651e-05	AMY2B
ENSG00000236085	1.95893	-0.590869	1.21683	0.0120277	0.0323818	ACTG1P4
ENSG00000162631	235.919	-0.34005	0.087988	7.05685e-05	0.000294609	NTNG1
ENSG00000134215	54.1971	-0.702414	0.188309	4.55412e-05	0.000195961	VAV3
ENSG00000162636	280.964	-0.451874	0.0800026	8.73566e-09	5.75864e-08	FAM102B
ENSG00000121957	192.48	-0.505771	0.0989262	1.30348e-07	7.63274e-07	GPSM2
ENSG00000116299	34.5287	-1.00475	0.212136	2.98844e-07	1.68577e-06	ELAPOR1
ENSG00000143126	1455.74	-0.993095	0.0621665	2.71304e-58	1.25053e-56	CELSR2
ENSG00000134222	141.201	-0.308024	0.116476	0.00553107	0.0162021	PSRC1
ENSG00000134243	4233.81	-0.259339	0.0404143	1.45127e-10	1.1178e-09	SORT1
ENSG00000143028	38.4497	-0.89889	0.205609	1.91701e-06	9.86175e-06	SYPL2
ENSG00000181754	87.9701	-0.630791	0.144667	3.62395e-06	1.80148e-05	AMIGO1
ENSG00000168765	270.844	-0.208551	0.079904	0.00790509	0.0223253	GSTM4
ENSG00000213366	619.588	-0.47181	0.090749	7.95791e-08	4.75028e-07	GSTM2
ENSG00000134202	542.057	-0.209521	0.0616326	0.000589489	0.00210524	GSTM3
ENSG00000143093	978.75	-0.187081	0.0452242	2.88732e-05	0.000127934	STRIP1
ENSG00000258634	187.105	-0.49264	0.0983564	2.28728e-07	1.30958e-06
ENSG00000273373	17.1933	-0.726627	0.324447	0.00461741	0.0138231
ENSG00000173947	61.048	-0.801501	0.169669	4.53222e-07	2.50776e-06	PIFO
ENSG00000085465	26.3178	-0.9568	0.281399	9.17069e-05	0.000376946	OVGP1
ENSG00000143110	7.00664	-0.884116	0.527	0.00980504	0.0270611	C1orf162
ENSG00000197852	85.3138	-1.01013	0.143355	2.7163e-13	2.5866e-12	INKA2
ENSG00000227811	8.66672	-0.743957	0.489624	0.0165295	0.042809	INKA2-AS1
ENSG00000198799	479.617	-0.229655	0.0690299	0.000682193	0.00241196	LRIG2
ENSG00000081026	255.198	-0.407039	0.0871508	1.63504e-06	8.4746e-06	MAGI3
ENSG00000116793	816.486	-0.402343	0.0564792	5.69986e-13	5.30613e-12	PHTF1
ENSG00000232450	18.8994	-0.708428	0.33637	0.00647338	0.0186806
ENSG00000081019	236.36	-0.73682	0.0938807	1.28198e-15	1.42528e-14	RSBN1
ENSG00000134262	479.696	-0.159033	0.0673244	0.0166781	0.0431466	AP4B1
ENSG00000118655	183.776	-0.503977	0.108278	1.34067e-06	7.00867e-06	DCLRE1B
ENSG00000163349	1561.33	-0.359241	0.0445653	4.7733e-16	5.44745e-15	HIPK1
ENSG00000116774	809.096	-0.826882	0.0530875	2.07032e-55	9.03317e-54	OLFML3
ENSG00000134198	362.447	-1.43919	0.089604	4.00885e-59	1.88823e-57	TSPAN2
ENSG00000173218	970.2	-0.214947	0.0509472	2.18922e-05	9.86629e-05	VANGL1
ENSG00000134247	2756.48	-0.381096	0.0377445	3.76898e-24	6.40565e-23	PTGFRN
ENSG00000134253	315.072	-0.77887	0.091518	2.90996e-18	3.77768e-17	TRIM45
ENSG00000198162	1656.16	-0.291427	0.0407071	6.9801e-13	6.45482e-12	MAN1A2
ENSG00000226443	2.01192	-1.94848	1.33548	0.00970484	0.0268168	GAPDHP32
ENSG00000260941	10.3828	-3.06412	0.58791	3.14105e-08	1.95117e-07	LINC00622
ENSG00000270231	421.496	-0.420353	0.0740389	6.63761e-09	4.43356e-08	NBPF8
ENSG00000275131	654.813	-0.308544	0.0730105	1.64016e-05	7.51329e-05	PDE4DIPP2
ENSG00000273136	289.897	-0.413308	0.0950062	6.90605e-06	3.3255e-05	NBPF26
ENSG00000162825	46.8414	-0.557481	0.189214	0.00100218	0.00344262	NBPF20
ENSG00000174827	15.835	-1.34478	0.339572	7.35477e-06	3.53077e-05	PDZK1
ENSG00000211451	20.2836	-0.759659	0.336823	0.00409636	0.0124043	GNRHR2
ENSG00000265972	8277.02	-0.517023	0.0465267	3.29827e-29	6.98324e-28	TXNIP
ENSG00000271425	187.271	-0.273269	0.105618	0.00714447	0.0203838	NBPF10
ENSG00000268043	236.036	-0.310242	0.0899813	0.000383215	0.00141479	NBPF12
ENSG00000131781	50.3543	-0.364526	0.17038	0.017955	0.046013	FMO5
ENSG00000116128	695.638	-0.289928	0.0515062	1.35712e-08	8.77055e-08	BCL9
ENSG00000263956	195.661	-0.462143	0.0929849	2.87231e-07	1.62412e-06	NBPF11
ENSG00000231551	19.8686	-1.04513	0.31648	0.000113187	0.00045777	PDE4DIPP6
ENSG00000269713	650.963	-0.42322	0.0608541	1.64309e-12	1.47875e-11	NBPF9
ENSG00000261716	107.877	-0.739193	0.137773	1.80878e-08	1.15446e-07	H2BC20P
ENSG00000272993	19.4459	-0.694762	0.329007	0.0065135	0.0187803	NA
ENSG00000203819	5.16367	-1.05277	0.617005	0.00697845	0.0199917	NA
ENSG00000184678	180.089	-0.288652	0.0979961	0.00227351	0.00727107	H2BC21
ENSG00000014914	593.659	-0.86026	0.0782547	6.61143e-29	1.37764e-27	MTMR11
ENSG00000136631	854.927	-0.114992	0.0487963	0.0165012	0.0427498	VPS45
ENSG00000117362	2623.46	-0.18484	0.0411367	5.71662e-06	2.77765e-05	APH1A
ENSG00000163125	1018.25	-0.373726	0.0500734	6.29969e-14	6.28695e-13	RPRD2
ENSG00000143457	551.571	-0.49054	0.0583208	1.58992e-17	1.98359e-16	GOLPH3L
ENSG00000143387	218.497	-1.559	0.117589	3.78157e-41	1.17268e-39	CTSK
ENSG00000143379	985.834	-0.269864	0.0550963	7.52743e-07	4.06056e-06	SETDB1
ENSG00000143412	10.2797	-1.24151	0.408976	0.000225128	0.000866429	ANXA9
ENSG00000143409	546.038	-0.196358	0.0577001	0.000579398	0.00207201	MINDY1
ENSG00000163141	20.2249	-1.15005	0.366786	0.000173224	0.000679473	BNIPL
ENSG00000143458	245.214	-0.304386	0.0906669	0.000533581	0.001918	GABPB2
ENSG00000143434	260.745	-0.797278	0.0920343	7.19776e-19	9.65079e-18	SEMA6C
ENSG00000143373	633.816	-0.342181	0.0597853	6.61873e-09	4.42219e-08	ZNF687
ENSG00000143416	285.142	-0.289004	0.0845558	0.000455111	0.0016558	SELENBP1
ENSG00000143442	1681.38	-0.14276	0.0569868	0.0107308	0.029293	POGZ
ENSG00000143376	706.4	-0.172949	0.0509005	0.000631286	0.00224369	SNX27
ENSG00000143365	3.20642	-1.20608	0.934386	0.0102709	0.0281935	RORC
ENSG00000237975	60.929	-0.387404	0.166085	0.0102924	0.0282464	FLG-AS1
ENSG00000196154	106.434	-0.849887	0.142122	3.91315e-10	2.9145e-09	S100A4
ENSG00000169418	930.748	-0.694462	0.0476961	9.6909e-49	3.67944e-47	NPR1
ENSG00000143624	3332.76	-0.477898	0.0492991	1.44875e-22	2.31136e-21	INTS3
ENSG00000143554	214.013	-0.645662	0.0927835	1.00408e-12	9.18836e-12	SLC27A3
ENSG00000143614	822.087	-0.49723	0.0510473	8.4573e-23	1.36214e-21	GATAD2B
ENSG00000160741	760.603	-0.240211	0.0684016	0.000353688	0.00131713	CRTC2
ENSG00000143578	151.223	-0.343459	0.124808	0.00356966	0.0109607	CREB3L4
ENSG00000143543	1367.93	-0.323288	0.0402983	7.72073e-16	8.72291e-15	JTB
ENSG00000177954	7784.04	-0.115006	0.0367648	0.00153535	0.00507827	RPS27
ENSG00000143569	4506.92	-0.083557	0.0296602	0.00482668	0.0143751	UBAP2L
ENSG00000143515	2343.49	-0.458919	0.0424149	2.44217e-27	4.70405e-26	ATP8B2
ENSG00000160712	83.5747	-0.334458	0.133151	0.00741754	0.0210841	IL6R
ENSG00000143603	25.5258	-1.99326	0.311722	1.52042e-11	1.25906e-10	KCNN3
ENSG00000163344	422.347	-0.295925	0.0687692	1.27182e-05	5.91055e-05	PMVK
ENSG00000163346	3589.01	-0.434186	0.036255	2.33721e-33	5.75007e-32	PBXIP1
ENSG00000163348	1710.44	-0.110198	0.0398627	0.00518886	0.0153189	PYGO2
ENSG00000173207	134.24	-0.32987	0.123621	0.00475387	0.0141921	CKS1B
ENSG00000163354	13.7828	-0.647197	0.364222	0.0145939	0.038324	DCST2
ENSG00000243364	146.052	-0.718375	0.117074	2.0855e-10	1.5872e-09	EFNA4
ENSG00000143590	37.9243	-0.537595	0.239144	0.00772014	0.0218577	EFNA3
ENSG00000163462	462.45	-0.23214	0.0992733	0.0153334	0.0400694	TRIM46
ENSG00000169231	3744.16	-0.149123	0.0407134	0.000228731	0.000879437	THBS3
ENSG00000160766	212.522	-1.08222	0.109226	4.94917e-24	8.37541e-23	GBAP1
ENSG00000177628	1649.1	-0.308654	0.0380918	3.90157e-16	4.48936e-15	GBA
ENSG00000176444	1106.93	-0.213115	0.0607366	0.000377648	0.00139735	CLK2
ENSG00000143630	157.74	-0.994481	0.113223	2.28376e-19	3.14391e-18	HCN3
ENSG00000160752	2455.39	-0.364932	0.0582528	2.29525e-10	1.74292e-09	FDPS
ENSG00000116539	1466.68	-0.272088	0.0706739	8.916e-05	0.00036686	ASH1L
ENSG00000143622	877.033	-0.23815	0.0480417	5.89806e-07	3.2242e-06	RIT1
ENSG00000163479	4106.46	-0.121876	0.0330281	0.000209796	0.000812435	SSR2
ENSG00000254726	481.109	-0.5204	0.0637035	1.2897e-16	1.53007e-15	MEX3A
ENSG00000196189	28.9971	-0.589842	0.237965	0.00345282	0.0106239	SEMA4A
ENSG00000242252	28.0902	-0.55144	0.252182	0.00870585	0.0243201	BGLAP
ENSG00000198952	2520.14	-0.123575	0.0354627	0.000444592	0.0016225	SMG5
ENSG00000198715	2137.08	-0.676382	0.0523402	8.9339e-39	2.57183e-37	GLMP
ENSG00000132692	6.55954	-1.70643	0.536595	0.000109247	0.000443501	BCAN
ENSG00000143320	66.5861	-0.46016	0.159471	0.00170187	0.00558303	CRABP2
ENSG00000143303	294.731	-0.264363	0.0847278	0.00131551	0.00441521	METTL25B
ENSG00000143294	893.662	-0.158976	0.049831	0.00126614	0.00426403	PRCC
ENSG00000198400	104.195	-0.396187	0.123403	0.000698621	0.00246379	NTRK1
ENSG00000027644	39.4062	-0.699262	0.222438	0.000360691	0.00134068	INSRR
ENSG00000187800	1177.09	-0.194966	0.0513982	0.000131729	0.000526205	PEAR1
ENSG00000132694	1384.61	-0.215953	0.0450068	1.32844e-06	6.94779e-06	ARHGEF11
ENSG00000188004	66.7657	-0.971086	0.165717	6.11003e-10	4.47754e-09	SNHG28
ENSG00000272668	21.7771	-1.4159	0.338266	2.61458e-06	1.32559e-05
ENSG00000085552	6.36984	-1.38541	0.590626	0.00151592	0.00501819	IGSF9
ENSG00000162729	358.169	-0.298144	0.074233	4.2248e-05	0.00018292	IGSF8
ENSG00000162734	5101.59	-0.172099	0.0374097	3.01833e-06	1.51891e-05	PEA15
ENSG00000132716	2213.05	-0.167949	0.0409664	3.73067e-05	0.000162685	DCAF8
ENSG00000122218	8174.53	-0.183173	0.024994	1.9793e-13	1.90857e-12	COPA
ENSG00000162738	472.009	-0.357547	0.0658195	3.59784e-08	2.22269e-07	VANGL2
ENSG00000158773	693.46	-0.181338	0.055955	0.00114442	0.00389003	USF1
ENSG00000143222	1342.27	-0.108669	0.0424073	0.00996743	0.0274534	UFC1
ENSG00000143258	522.624	-0.649274	0.0643118	1.50376e-24	2.58918e-23	USP21
ENSG00000143224	351.524	-0.324312	0.0802511	3.35923e-05	0.000147407	PPOX
ENSG00000158850	679.606	-0.182598	0.0649847	0.00445945	0.0134061	B4GALT3
ENSG00000158882	407.572	-0.27887	0.0686337	3.69992e-05	0.000161404	TOMM40L
ENSG00000162745	521.297	-0.723338	0.0712751	9.00873e-25	1.56592e-23	OLFML2B
ENSG00000198929	21.5534	-0.93884	0.307873	0.000305977	0.0011514	NOS1AP
ENSG00000254706	13.2437	-0.850407	0.388805	0.00387433	0.0117998
ENSG00000239887	62.8188	-0.886332	0.17552	7.12952e-08	4.27519e-07	C1orf226
ENSG00000132196	142.964	-0.7292	0.113017	3.23215e-11	2.59844e-10	HSD17B7
ENSG00000143248	521.679	-2.64055	0.102315	5.48556e-148	8.43922e-146	RGS5
ENSG00000143198	1027.05	-0.134184	0.0509766	0.00871746	0.0243497	MGST3
ENSG00000143190	316.299	-0.359552	0.0924309	6.12676e-05	0.000258375	POU2F1
ENSG00000143162	590.287	-0.59508	0.0575493	2.04528e-25	3.65711e-24	CREG1
ENSG00000143158	348.759	-0.282752	0.0753691	0.000130394	0.000521486	MPC2
ENSG00000143164	1689.8	-0.123148	0.0430067	0.00396814	0.0120468	DCAF6
ENSG00000143147	901.018	-0.749224	0.0529308	6.39778e-46	2.22906e-44	GPR161
ENSG00000213064	1126.91	-0.313739	0.0584381	5.61714e-08	3.39406e-07	SFT2D2
ENSG00000143178	56.33	-0.898457	0.174368	4.08396e-08	2.50407e-07	TBX19
ENSG00000225826	2.75749	-1.60932	1.06991	0.0063786	0.0184475	LINC00626
ENSG00000000460	81.6201	-0.45604	0.153036	0.00127976	0.00430683	C1orf112
ENSG00000000457	199.824	-0.249757	0.0940636	0.00630541	0.0182489	SCYL3
ENSG00000116132	22.05	-1.05884	0.288382	2.86956e-05	0.000127242	PRRX1
ENSG00000117533	211.897	-0.480151	0.112484	8.91043e-06	4.23143e-05	VAMP4
ENSG00000197959	120.894	-0.441398	0.125113	0.000183073	0.000715501	DNM3
ENSG00000230630	17.3887	-1.20488	0.35531	6.89404e-05	0.000288219	DNM3OS
ENSG00000185278	321.052	-0.658706	0.0916734	2.00196e-13	1.92963e-12	ZBTB37
ENSG00000120333	409.513	-0.184151	0.0667136	0.00512944	0.0151643	MRPS14
ENSG00000120341	203.436	-0.481558	0.102301	1.03713e-06	5.49578e-06	SEC16B
ENSG00000254154	233.794	-0.506952	0.095668	4.32547e-08	2.64189e-07	CRYZL2P-SEC16B
ENSG00000116191	552.562	-0.221374	0.0594052	0.000160011	0.000630988	RALGPS2
ENSG00000272906	6.07466	-0.824032	0.622226	0.0181403	0.0464076
ENSG00000135837	718.139	-0.582946	0.0803699	1.36772e-13	1.33515e-12	CEP350
ENSG00000135835	137.791	-0.867577	0.118279	3.93304e-14	3.98212e-13	KIAA1614
ENSG00000135821	2666.01	-0.157376	0.034034	3.43688e-06	1.7128e-05	GLUL
ENSG00000135862	14133	-0.107496	0.036171	0.00281989	0.00884298	LAMC1
ENSG00000143344	728.85	-0.514375	0.0540728	8.57616e-22	1.32025e-20	RGL1
ENSG00000116406	1733.68	-0.126766	0.0452975	0.00475822	0.0142015	EDEM3
ENSG00000121486	385.838	-0.328188	0.0792695	2.07195e-05	9.37165e-05	TRMT1L
ENSG00000116668	139.07	-0.504713	0.106583	8.78733e-07	4.7006e-06	SWT1
ENSG00000116679	2204.7	-0.151403	0.0335143	5.84621e-06	2.83829e-05	IVNS1ABP
ENSG00000143341	1012.88	-1.43187	0.122884	2.86676e-32	6.82607e-31	HMCN1
ENSG00000116741	266.159	-0.377877	0.0967024	5.25335e-05	0.000223974	RGS2
ENSG00000162630	545.359	-0.912159	0.0678889	4.53398e-42	1.43035e-40	B3GALT2
ENSG00000000971	15319	-0.735562	0.0403167	1.58758e-72	9.45051e-71	CFH
ENSG00000244414	5.70106	-0.865694	0.683147	0.017038	0.043977	CFHR1
ENSG00000066279	230.973	-1.04202	0.127553	4.7399e-17	5.7707e-16	ASPM
ENSG00000177888	433.037	-0.389866	0.0845201	2.19806e-06	1.12258e-05	ZBTB41
ENSG00000213047	199.158	-0.308033	0.0926296	0.000597388	0.00213216	DENND1B
ENSG00000151414	1659.35	-0.478789	0.0559503	4.72262e-18	6.07758e-17	NEK7
ENSG00000151418	1.83897	-3.87739	2.43014	0.000964905	0.00332517	ATP6V1G3
ENSG00000203721	12.5341	-0.6747	0.385547	0.0142911	0.0376541	LINC00862
ENSG00000118200	1611.95	-0.125851	0.0436072	0.0036944	0.0113041	CAMSAP2
ENSG00000116852	71.4393	-0.397057	0.160345	0.00684646	0.0196542	KIF21B
ENSG00000163395	11.51	-2.23016	0.495713	5.67303e-07	3.1098e-06	IGFN1
ENSG00000118194	448.544	-2.47194	0.101865	1.75611e-131	2.20136e-129	TNNT2
ENSG00000159173	34.596	-2.57255	0.262203	1.22029e-23	2.04174e-22	TNNI1
ENSG00000198700	2639.77	-0.153151	0.0340903	6.21395e-06	3.01065e-05	IPO9
ENSG00000198892	373.972	-0.244898	0.0764214	0.00109164	0.00372291	SHISA4
ENSG00000117139	3907.2	-0.0951977	0.0342622	0.00512723	0.0151602	KDM5B
ENSG00000159348	760.938	-0.250096	0.0504002	4.85775e-07	2.67713e-06	CYB5R1
ENSG00000143847	107.163	-1.49234	0.138096	3.26013e-28	6.52357e-27	PPFIA4
ENSG00000163485	387.505	-0.283164	0.0729242	7.27525e-05	0.000302926	ADORA1
ENSG00000133048	506.442	-3.48067	0.0941038	3.03848e-300	1.79969e-297	CHI3L1
ENSG00000159388	570.486	-0.454594	0.0671089	6.34005e-12	5.43643e-11	BTG2
ENSG00000058668	4242.07	-0.394233	0.0454116	1.98864e-18	2.61314e-17	ATP2B4
ENSG00000058673	3390.82	-0.282202	0.0380804	1.02514e-13	1.0082e-12	ZC3H11A
ENSG00000257315	917.216	-0.596714	0.0673145	2.40518e-19	3.30339e-18	ZBED6
ENSG00000170498	2.1299	-1.81878	1.43831	0.011769	0.031801	KISS1
ENSG00000133056	195.91	-0.471078	0.0931886	1.95237e-07	1.12407e-06	PIK3C2B
ENSG00000170382	21.9543	-2.48286	0.340627	2.98389e-14	3.04586e-13	LRRN2
ENSG00000133059	976.797	-0.251997	0.0459288	3.27978e-08	2.03468e-07	DSTYK
ENSG00000133069	135.764	-1.72343	0.12764	1.60275e-42	5.09697e-41	TMCC2
ENSG00000117266	619.569	-1.29265	0.069129	6.3817e-79	4.19987e-77	CDK18
ENSG00000117280	765.119	-0.142037	0.0546884	0.00826354	0.0232242	RAB29
ENSG00000133065	925.36	-0.116211	0.0454513	0.00980089	0.0270569	SLC41A1
ENSG00000276600	75.0603	-0.596919	0.153986	3.13215e-05	0.000138214	RAB7B
ENSG00000266028	1358.57	-0.107271	0.0457428	0.0189288	0.0481406	SRGAP2
ENSG00000143486	1186.91	-0.132021	0.0406983	0.00105688	0.00361633	EIF2D
ENSG00000123836	519.331	-0.165174	0.0654013	0.00935883	0.0259454	PFKFB2
ENSG00000076356	354.509	-0.376098	0.08531	6.07059e-06	2.9436e-05	PLXNA2
ENSG00000143469	152.927	-0.525424	0.113743	1.43157e-06	7.4657e-06	SYT14
ENSG00000203706	154.372	-0.671699	0.106513	6.91583e-11	5.42729e-10	SERTAD4-AS1
ENSG00000082497	1077.18	-0.848268	0.0618452	1.04706e-43	3.44542e-42	SERTAD4
ENSG00000143473	519.267	-1.30284	0.0604736	7.02089e-104	6.42235e-102	KCNH1
ENSG00000117625	813.547	-0.190217	0.054836	0.000448326	0.00163462	RCOR3
ENSG00000143494	79.2415	-0.347522	0.137173	0.00682341	0.0195987	VASH2
ENSG00000117707	13.4846	-0.708689	0.375613	0.0103343	0.0283284	PROX1
ENSG00000117724	335.061	-0.517663	0.100456	9.82461e-08	5.81912e-07	CENPF
ENSG00000136636	1350.83	-0.1702	0.0404003	2.23627e-05	0.00010063	KCTD3
ENSG00000042781	1.64152	-1.80142	1.48986	0.0117397	0.0317328	USH2A
ENSG00000196660	2.31753	-1.55922	1.16033	0.00861875	0.0241024	SLC30A10
ENSG00000162817	234.948	-1.58775	0.0925001	2.92546e-67	1.61186e-65	C1orf115
ENSG00000117791	129.673	-0.463182	0.126764	0.00011561	0.000466534	MTARC2
ENSG00000186205	42.8511	-0.430982	0.193208	0.0115775	0.0313407	MTARC1
ENSG00000136630	128.102	-1.05202	0.148486	1.92514e-13	1.8571e-12	HLX
ENSG00000272645	167.928	-0.406779	0.13018	0.000850477	0.00295751	GTF2IP20
ENSG00000196187	882.761	-0.531822	0.0531509	5.15797e-24	8.7101e-23	TMEM63A
ENSG00000183814	57.0505	-0.3849	0.177396	0.0147806	0.038767	LIN9
ENSG00000143772	309.376	-0.937758	0.0766977	3.68313e-35	9.64207e-34	ITPKB
ENSG00000143740	573.808	-0.293815	0.061095	1.10236e-06	5.81802e-06	SNAP47
ENSG00000162910	385.484	-0.309232	0.0791812	6.13674e-05	0.00025875	MRPL55
ENSG00000280157	4.90456	-1.82325	0.797157	0.00164743	0.00541796
ENSG00000198835	12.338	-0.65836	0.382748	0.0159117	0.0413855	GJC2
ENSG00000154358	576.2	-0.691606	0.0948074	7.61836e-14	7.57106e-13	OBSCN
ENSG00000116574	237.027	-0.320187	0.0920558	0.000337671	0.00126224	RHOU
ENSG00000135744	16.5487	-1.00568	0.317786	0.000190023	0.000739977	AGT
ENSG00000135773	5.21923	-1.0818	0.658927	0.00791254	0.0223437	CAPN9
ENSG00000119280	2906.58	-0.547708	0.0372543	2.22869e-49	8.55787e-48	C1orf198
ENSG00000143643	249.177	-0.20792	0.0882188	0.015523	0.0405214	TTC13
ENSG00000182118	135.48	-0.248456	0.102757	0.0120389	0.0324009	FAM89A
ENSG00000162946	279.309	-0.333382	0.0869797	8.22274e-05	0.000340166	DISC1
ENSG00000143674	72.1885	-1.06268	0.174681	1.27479e-10	9.86685e-10	MAP3K21
ENSG00000168264	1752.77	-0.168163	0.0442318	0.000131385	0.000525187	IRF2BP2
ENSG00000238005	3.50695	-1.71105	0.887172	0.00366165	0.0112141
ENSG00000143669	336.162	-1.29283	0.0890477	1.04208e-48	3.95022e-47	LYST
ENSG00000116962	4104.82	-0.405436	0.0347	8.20854e-32	1.91981e-30	NID1
ENSG00000077585	538.447	-0.38497	0.066586	3.68422e-09	2.52419e-08	GPR137B
ENSG00000086619	115.123	-0.276338	0.124558	0.0190028	0.0482854	ERO1B
ENSG00000116977	1991.76	-0.57941	0.0388085	7.68881e-51	3.07708e-49	LGALS8
ENSG00000155816	285.481	-0.273823	0.077341	0.000299789	0.00113045	FMN2
ENSG00000180875	17.1094	-1.6099	0.352231	4.19102e-07	2.3292e-06	GREM2
ENSG00000182901	12.1092	-0.661121	0.385111	0.0160214	0.0416332	RGS7
ENSG00000117009	28.2695	-0.933937	0.249782	2.59719e-05	0.000115924	KMO
ENSG00000054277	864.761	-0.655422	0.0523591	1.67754e-36	4.5947e-35	OPN3
ENSG00000162849	3192.53	-0.226047	0.0606614	0.000164119	0.00064579	KIF26B
ENSG00000227953	31.9668	-0.912414	0.305891	0.000376058	0.00139212	LINC01341
ENSG00000162714	1604.11	-0.414886	0.0427838	1.67329e-22	2.65708e-21	ZNF496
ENSG00000175137	962.65	-0.146659	0.04784	0.00204634	0.00660605	SH3BP5L
ENSG00000171163	505.778	-0.61606	0.0912562	4.0431e-12	3.51768e-11	ZNF692
ENSG00000035115	348.335	-0.246901	0.0709458	0.000422577	0.00154669	SH3YL1
ENSG00000130508	23334.1	-0.37404	0.0382537	1.2327e-22	1.97331e-21	PXDN
ENSG00000224885	3.87938	-1.237	0.713411	0.00564213	0.0164968	EIPR1-IT1
ENSG00000182551	1229.23	-0.359462	0.0429835	4.34491e-17	5.29797e-16	ADI1
ENSG00000176887	318.974	-0.580023	0.0758756	7.64351e-15	8.06637e-14	SOX11
ENSG00000242540	5.60875	-1.29351	0.701367	0.00445621	0.013398
ENSG00000134313	3024.38	-0.514651	0.0360868	1.83333e-46	6.46357e-45	KIDINS220
ENSG00000143797	1198.71	-0.118986	0.0454578	0.00848283	0.0237559	MBOAT2
ENSG00000119185	1100.6	-0.282905	0.0451397	2.69194e-10	2.03048e-09	ITGB1BP1
ENSG00000269973	47.6453	-0.417286	0.193818	0.0136732	0.0362557
ENSG00000205795	32.5968	-0.928627	0.228997	7.34318e-06	3.52603e-05	CYS1
ENSG00000134324	1404.93	-0.299411	0.0541981	2.45363e-08	1.5444e-07	LPIN1
ENSG00000071575	1299.74	-1.04845	0.0479198	7.85374e-107	7.59473e-105	TRIB2
ENSG00000151779	1803.72	-0.293272	0.0428026	5.56128e-12	4.79643e-11	NBAS
ENSG00000134323	10.9079	-3.05968	0.586791	2.47247e-08	1.55544e-07	MYCN
ENSG00000197872	138.667	-0.286174	0.11517	0.00926834	0.0257216	CYRIA
ENSG00000170745	289.555	-0.272986	0.0859777	0.00113003	0.00384555	KCNS3
ENSG00000240857	351.199	-0.207624	0.0749555	0.00490576	0.0145868	RDH14
ENSG00000143867	151.294	-1.14077	0.119721	2.08344e-22	3.29292e-21	OSR1
ENSG00000228784	53.651	-1.27993	0.199383	1.4122e-11	1.17314e-10	LINC00954
ENSG00000068697	5936.5	-0.208907	0.0342191	7.72228e-10	5.60699e-09	LAPTM4A
ENSG00000115884	746.652	-0.459756	0.0610914	2.73593e-14	2.79756e-13	SDC1
ENSG00000055917	1844.45	-0.379362	0.0401607	1.95936e-21	2.96243e-20	PUM2
ENSG00000118960	952.176	-0.39272	0.0483182	1.87964e-16	2.21114e-15	HS1BP3
ENSG00000143869	43.255	-0.639404	0.201544	0.000386586	0.00142575	GDF7
ENSG00000119771	361.721	-0.355937	0.0835696	1.24735e-05	5.81062e-05	KLHL29
ENSG00000163026	317.676	-0.199664	0.0786505	0.00972446	0.0268647	WDCP
ENSG00000198399	750.943	-0.261399	0.0553884	1.85261e-06	9.55839e-06	ITSN2
ENSG00000084676	879.761	-0.260405	0.053151	6.95467e-07	3.77221e-06	NCOA1
ENSG00000184924	230.728	-0.262731	0.0891281	0.00242533	0.00770177	PTRHD1
ENSG00000084710	56.6927	-0.633267	0.185594	0.00016401	0.000645469	EFR3B
ENSG00000119772	994.955	-0.738606	0.0521472	2.73928e-46	9.62894e-45	DNMT3A
ENSG00000143970	1003.07	-0.344544	0.0594234	4.51029e-09	3.05657e-08	ASXL2
ENSG00000084731	1268.64	-0.355815	0.04591	5.7255e-15	6.09109e-14	KIF3C
ENSG00000119777	3366.45	-0.141424	0.044189	0.0012698	0.00427576	TMEM214
ENSG00000084693	721.161	-0.193427	0.0515874	0.000159201	0.000628213	AGBL5
ENSG00000228474	2711.94	-0.398408	0.0445396	1.68993e-19	2.34688e-18	OST4
ENSG00000138080	1264.47	-1.34413	0.113684	2.59025e-33	6.3528e-32	EMILIN1
ENSG00000138073	956.266	-0.211581	0.0482617	1.03455e-05	4.87673e-05	PREB
ENSG00000084774	2800.6	-0.227818	0.0417435	3.94776e-08	2.42517e-07	CAD
ENSG00000138002	758.533	-0.311933	0.0503291	3.81528e-10	2.84698e-09	IFT172
ENSG00000229951	5.90564	-0.795304	0.534822	0.0153562	0.0401167
ENSG00000115295	824.944	-0.164262	0.0516293	0.00133655	0.00447886	CLIP4
ENSG00000021574	428.242	-0.266717	0.0685618	7.91087e-05	0.000328009	SPAST
ENSG00000115760	2029.62	-0.252857	0.113939	0.019727	0.0498903	BIRC6
ENSG00000152689	37.3734	-2.77834	0.272976	3.22295e-25	5.72399e-24	RASGRP3
ENSG00000119812	1898.72	-0.208084	0.0482384	1.2947e-05	6.01333e-05	FAM98A
ENSG00000150938	8397.15	-0.34166	0.0442	5.79855e-15	6.16327e-14	CRIM1
ENSG00000115808	689.874	-0.149522	0.0600534	0.0117152	0.0316774	STRN
ENSG00000008869	780.61	-0.340591	0.053659	1.41145e-10	1.08854e-09	HEATR5B
ENSG00000003509	335.114	-0.231317	0.0738931	0.00154396	0.00510386	NDUFAF7
ENSG00000115825	1313.69	-0.108213	0.0419956	0.00954088	0.0264099	PRKD3
ENSG00000115828	245.041	-0.273068	0.0870732	0.00119714	0.00405413	QPCT
ENSG00000273006	1.5052	-4.59785	2.51489	0.000362044	0.00134508
ENSG00000143891	120.555	-0.373178	0.124128	0.00149847	0.00496599	GALM
ENSG00000115904	989.887	-0.467245	0.0631217	6.14155e-14	6.1343e-13	SOS1
ENSG00000183023	202.086	-0.247465	0.0915066	0.00532615	0.0156694	SLC8A1
ENSG00000143924	2694.17	-0.393962	0.0406008	1.7394e-22	2.76021e-21	EML4
ENSG00000115944	1369.17	-0.106157	0.0390484	0.00638331	0.0184588	COX7A2L
ENSG00000057935	843.593	-0.145108	0.0472335	0.00221844	0.00711223	MTA3
ENSG00000234936	6.92288	-1.08627	0.527577	0.00346533	0.0106597
ENSG00000152527	1175.35	-0.587095	0.0985809	7.75785e-10	5.62937e-09	PLEKHH2
ENSG00000170577	222.823	-1.01192	0.0958821	8.3945e-27	1.58599e-25	SIX2
ENSG00000116016	1689.02	-0.137282	0.0427313	0.00120382	0.00407498	EPAS1
ENSG00000068724	690.994	-0.251018	0.0602502	2.42876e-05	0.000108858	TTC7A
ENSG00000234690	40.3231	-0.688834	0.205177	0.000183641	0.000717248	EPCAM-DT
ENSG00000095002	599.437	-0.239535	0.0549741	1.02297e-05	4.82603e-05	MSH2
ENSG00000116062	1206.4	-0.129378	0.0483925	0.00704396	0.0201407	MSH6
ENSG00000243244	1491.83	-1.23144	0.0420069	1.77079e-189	3.8846e-187	STON1
ENSG00000068781	860.563	-1.22431	0.0513685	1.65521e-126	2.01104e-124	STON1-GTF2A1L
ENSG00000242441	40.679	-1.10324	0.214433	3.26589e-08	2.0266e-07	GTF2A1L
ENSG00000115380	4898.54	-0.827999	0.0344248	4.86711e-128	6.00581e-126	EFEMP1
ENSG00000271894	46.6402	-1.3148	0.218697	2.06108e-10	1.57064e-09
ENSG00000233251	37.4508	-0.908019	0.22359	7.77618e-06	3.71969e-05
ENSG00000055813	92.8757	-1.27286	0.153079	1.07698e-17	1.35578e-16	CCDC85A
ENSG00000119866	63.9485	-0.556908	0.179319	0.000612107	0.00218108	BCL11A
ENSG00000115421	408.033	-0.40268	0.0695906	3.82198e-09	2.61253e-08	PAPOLG
ENSG00000115464	3226.43	-0.185237	0.0605347	0.00184318	0.00600421	USP34
ENSG00000143952	830.955	-0.258068	0.0577607	6.26563e-06	3.03445e-05	VPS54
ENSG00000119862	131.184	-0.557369	0.11313	3.00481e-07	1.69379e-06	LGALSL
ENSG00000143995	466.608	-0.616748	0.0652864	1.33956e-21	2.03965e-20	MEIS1
ENSG00000143971	335.395	-0.456161	0.0758492	8.83529e-10	6.378e-09	ETAA1
ENSG00000243667	225.914	-0.200679	0.0873727	0.0183281	0.0468324	DNAAF10
ENSG00000169604	8334.15	-0.44202	0.0272787	7.50237e-60	3.5981e-58	ANTXR1
ENSG00000087338	366.95	-0.327123	0.074024	6.55196e-06	3.16342e-05	GMCL1
ENSG00000116001	1956.15	-0.40135	0.0530397	2.02984e-14	2.09183e-13	TIA1
ENSG00000116005	2589.43	-0.342913	0.034744	4.91297e-23	8.00537e-22	PCYOX1
ENSG00000144031	23.3614	-0.806709	0.278584	0.000649931	0.00230719	ANKRD53
ENSG00000144043	2240.11	-0.0977704	0.0372731	0.00839044	0.0235362	TEX261
ENSG00000124357	2077.43	-0.614841	0.0457327	9.23524e-42	2.90187e-40	NAGK
ENSG00000124374	86.8373	-0.840979	0.142641	7.0152e-10	5.11555e-09	PAIP2B
ENSG00000135636	2247.5	-1.95756	0.0704131	2.71723e-171	5.15012e-169	DYSF
ENSG00000116096	243.647	-0.260653	0.0923284	0.0036215	0.0111011	SPR
ENSG00000135617	184.381	-0.292265	0.107269	0.00443726	0.0133461	PRADC1
ENSG00000116127	501.003	-0.201351	0.0819424	0.012408	0.0332545	ALMS1
ENSG00000163017	465.813	-0.403877	0.158141	0.00525528	0.0154938	ACTG2
ENSG00000187605	536.891	-0.186924	0.0768699	0.012705	0.0339413	TET3
ENSG00000115275	1783.27	-0.257737	0.0515162	4.56894e-07	2.52737e-06	MOGS
ENSG00000135637	542.745	-0.303902	0.0615965	5.84465e-07	3.19722e-06	CCDC142
ENSG00000115317	365.204	-0.369593	0.0739187	3.53732e-07	1.97983e-06	HTRA2
ENSG00000115325	319.861	-0.213641	0.0734688	0.00330787	0.0102124	DOK1
ENSG00000135622	430.519	-0.181624	0.0688477	0.00732752	0.0208608	SEMA4F
ENSG00000152284	918.199	-0.512071	0.0530685	1.66779e-22	2.65013e-21	TCF7L1
ENSG00000115459	367.142	-0.43202	0.0764815	8.50262e-09	5.61282e-08	ELMOD3
ENSG00000115486	1425.05	-0.217709	0.0389367	1.86117e-08	1.18694e-07	GGCX
ENSG00000168887	460.899	-0.262102	0.0690576	0.000108529	0.000440816	C2orf68
ENSG00000231259	72.2662	-0.360477	0.143162	0.0068179	0.0195865	ANAPC1P2
ENSG00000172086	444.478	-0.254045	0.0693469	0.000185312	0.000723297	KRCC1
ENSG00000144026	603.162	-0.454872	0.0766656	1.36094e-09	9.70019e-09	ZNF514
ENSG00000275111	170.402	-0.3205	0.101618	0.00106767	0.00364957	ZNF2
ENSG00000144028	5314.31	-0.17619	0.031761	2.46791e-08	1.55298e-07	SNRNP200
ENSG00000114988	456.089	-0.388165	0.0685592	1.08276e-08	7.05718e-08	LMAN2L
ENSG00000168763	443.545	-0.701615	0.069248	1.20153e-24	2.07938e-23	CNNM3
ENSG00000163126	70.1763	-0.497845	0.157531	0.000582706	0.0020829	ANKRD23
ENSG00000213337	121.806	-0.402644	0.118918	0.000387093	0.0014274	ANKRD39
ENSG00000071073	24.644	-0.83359	0.257601	0.000200734	0.00077938	MGAT4A
ENSG00000135951	80.9798	-0.561899	0.144683	3.38692e-05	0.000148488	TSGA10
ENSG00000158411	288.415	-0.217003	0.0793121	0.00516944	0.0152692	MITD1
ENSG00000135945	647.34	-0.144276	0.0568587	0.0104914	0.0287124	REV1
ENSG00000144218	227.878	-0.947465	0.0899633	8.35793e-27	1.58034e-25	AFF3
ENSG00000204634	219.413	-0.483528	0.0867156	1.08891e-08	7.09363e-08	TBC1D8
ENSG00000135953	228.227	-0.307142	0.0943896	0.000781901	0.00273267	MFSD9
ENSG00000071051	680.72	-0.442598	0.0632835	1.48967e-12	1.34707e-11	NCK2
ENSG00000144057	573.479	-1.55196	0.0715683	1.44918e-105	1.36246e-103	ST6GAL2
ENSG00000198203	127.756	-0.797114	0.12527	4.49387e-11	3.57999e-10	SULT1C2
ENSG00000169679	133.93	-0.375799	0.132156	0.00242541	0.00770177	BUB1
ENSG00000204581	11.9705	-0.844968	0.353546	0.00236455	0.00753275	ACOXL-AS1
ENSG00000153094	329.66	-1.26786	0.0877109	2.37458e-48	8.87359e-47	BCL2L11
ENSG00000153208	288.449	-0.975977	0.0939872	3.04341e-26	5.6464e-25	MERTK
ENSG00000188177	226.486	-0.482622	0.0891875	2.72477e-08	1.70556e-07	ZC3H6
ENSG00000146556	98.9334	-0.593154	0.144362	1.15919e-05	5.42649e-05	WASH2P
ENSG00000236397	34.4759	-0.477817	0.213383	0.00942253	0.0261006	DDX11L2
ENSG00000279267	21.8892	-0.596374	0.277115	0.00795644	0.0224516
ENSG00000240356	118.426	-0.310159	0.122611	0.00785773	0.0222075	RPL23AP7
ENSG00000144134	178.386	-0.380755	0.0995737	7.48823e-05	0.000311685	RABL2A
ENSG00000228857	7.72701	-0.736977	0.489957	0.0179685	0.0460377	ACTR3-AS1
ENSG00000125633	1686.93	-0.13811	0.0412471	0.000743312	0.0026082	CCDC93
ENSG00000074047	664.067	-0.371689	0.0678333	2.38685e-08	1.50437e-07	GLI2
ENSG00000186684	93.4536	-0.285365	0.129618	0.0193705	0.0490725	CYP27C1
ENSG00000163161	879.698	-0.165272	0.0531702	0.00170828	0.00560174	ERCC3
ENSG00000169967	1224.15	-0.278227	0.0506838	2.73624e-08	1.71138e-07	MAP3K2
ENSG00000236682	18.1807	-1.02957	0.331189	0.00022371	0.000861532	MAP3K2-DT
ENSG00000115718	15.199	-1.19789	0.34594	5.54764e-05	0.000235673	PROC
ENSG00000169994	5.28731	-1.73896	0.728371	0.00134932	0.00451639	MYO7B
ENSG00000072163	838.016	-0.408159	0.0688873	1.74044e-09	1.22978e-08	LIMS2
ENSG00000136709	1080.34	-0.191987	0.0449139	1.67983e-05	7.68462e-05	WDR33
ENSG00000136715	835.023	-0.247456	0.0500728	6.86469e-07	3.72426e-06	SAP130
ENSG00000136731	2175.58	-0.135932	0.0574485	0.0171603	0.0442347	UGGT1
ENSG00000152117	399.912	-0.517324	0.078603	1.73571e-11	1.42935e-10	SMPD4BP
ENSG00000163040	381.816	-0.499432	0.0761063	2.16061e-11	1.76697e-10	CCDC74A
ENSG00000224043	18.8233	-0.688398	0.307545	0.00506668	0.0150012	CCNT2-AS1
ENSG00000144229	2.59657	-1.83333	1.00372	0.00448191	0.0134685	THSD7B
ENSG00000150540	227.343	-0.262493	0.0912884	0.00304022	0.00945385	HNMT
ENSG00000144228	445.725	-0.266612	0.0688277	8.29199e-05	0.000342851	SPOPL
ENSG00000150556	37.1793	-0.507696	0.211955	0.00595503	0.0173176	LYPD6B
ENSG00000187123	145.315	-0.505348	0.110477	1.91724e-06	9.86175e-06	LYPD6
ENSG00000184898	382.333	-0.731903	0.0747459	3.10677e-23	5.14005e-22	RBM43
ENSG00000136542	1664.55	-0.216053	0.0448917	1.24938e-06	6.55602e-06	GALNT5
ENSG00000115165	5.37252	-1.39971	0.716343	0.00328899	0.0101621	CYTIP
ENSG00000144283	1490.06	-0.366074	0.0398219	3.00284e-20	4.30129e-19	PKP4
ENSG00000251491	8.27499	-0.978397	0.502378	0.0050963	0.0150776	OR7E28P
ENSG00000196151	114.501	-0.396985	0.120098	0.000501739	0.00181125	WDSUB1
ENSG00000241399	196.177	-0.271828	0.0977901	0.00401997	0.0121901	CD302
ENSG00000153246	1723.62	-0.334578	0.0443341	2.9698e-14	3.03278e-13	PLA2R1
ENSG00000197635	1311.07	-1.91239	0.062756	3.88233e-205	9.99784e-203	DPP4
ENSG00000230918	8.51925	-1.49689	0.472598	0.000121489	0.000488428	DPP4-DT
ENSG00000182263	408.734	-0.748063	0.0816863	1.24505e-20	1.8119e-19	FIGN
ENSG00000178662	148.954	-0.647017	0.119224	1.65726e-08	1.06176e-07	CSRNP3
ENSG00000115339	297.556	-0.216904	0.0826041	0.00705131	0.020152	GALNT3
ENSG00000169432	958.095	-0.352219	0.0696091	2.70224e-07	1.53198e-06	SCN9A
ENSG00000136546	224.092	-0.567412	0.0947473	7.09133e-10	5.16947e-09	SCN7A
ENSG00000163092	2.21354	-2.583	1.47296	0.00220348	0.00706902	XIRP2
ENSG00000172318	25.8752	-1.27481	0.290875	1.23759e-06	6.49844e-06	B3GALT1
ENSG00000081479	6.94414	-2.49257	0.625097	6.3182e-06	3.05741e-05	LRP2
ENSG00000071967	8014.69	-0.876027	0.0375782	5.64752e-121	6.31136e-119	CYBRD1
ENSG00000091436	1404.48	-0.393788	0.0465872	1.65269e-17	2.05973e-16	MAP3K20
ENSG00000138433	624.873	-0.230451	0.059487	9.5889e-05	0.000392736	CIR1
ENSG00000163328	278.911	-0.226975	0.0787404	0.00361484	0.0110822	GPR155
ENSG00000128656	633.304	-0.238532	0.0691036	0.00045946	0.0016711	CHN1
ENSG00000115966	922.327	-0.185092	0.0506265	0.000236102	0.000906013	ATF2
ENSG00000144320	612.02	-0.469816	0.0620828	2.24261e-14	2.30208e-13	LNPK
ENSG00000128710	401.906	-0.368218	0.0652415	7.84734e-09	5.20345e-08	HOXD10
ENSG00000079150	551.665	-0.158163	0.0642401	0.0135857	0.03604	FKBP7
ENSG00000187231	628.059	-0.514327	0.0614173	2.63513e-17	3.24657e-16	SESTD1
ENSG00000144331	49.0415	-0.598177	0.177584	0.000221332	0.000853344	ZNF385B
ENSG00000170035	1111.44	-0.249636	0.0475015	1.38223e-07	8.06991e-07	UBE2E3
ENSG00000115252	198.96	-0.508638	0.112124	2.18194e-06	1.11483e-05	PDE1A
ENSG00000162998	31.1576	-2.02352	0.257806	3.85215e-16	4.43681e-15	FRZB
ENSG00000170396	24.1289	-0.656947	0.274322	0.00372781	0.0113975	ZNF804A
ENSG00000138448	11846.3	-0.288239	0.0388956	9.18141e-14	9.06358e-13	ITGAV
ENSG00000144369	351.762	-0.438411	0.0707133	2.46698e-10	1.86674e-09	FAM171B
ENSG00000064989	298.866	-1.06453	0.0880781	1.3641e-34	3.4901e-33	CALCRL
ENSG00000168542	245386	-0.372217	0.0465911	8.14792e-16	9.17493e-15	COL3A1
ENSG00000204262	49819.7	-0.245172	0.0339946	4.2526e-13	3.99653e-12	COL5A2
ENSG00000138449	725.397	-2.07664	0.066581	1.60791e-214	4.76182e-212	SLC40A1
ENSG00000115419	3696.97	-0.322642	0.0586081	2.67084e-08	1.67356e-07	GLS
ENSG00000144339	14.8377	-1.6001	0.399339	5.36427e-06	2.61556e-05	TMEFF2
ENSG00000144395	31.9516	-0.459739	0.230715	0.0178666	0.0458163	CCDC150
ENSG00000197121	435.471	-0.259406	0.0954946	0.00499284	0.0148252	PGAP1
ENSG00000065413	164.905	-0.353718	0.105394	0.000438091	0.0016005	ANKRD44
ENSG00000283224	142.238	-0.369257	0.111386	0.000521955	0.00187935	NA
ENSG00000115524	9684.56	-0.0878176	0.0377023	0.0168008	0.0434216	SF3B1
ENSG00000162944	76.1144	-0.811986	0.157988	5.61175e-08	3.39167e-07	RFTN2
ENSG00000115896	23.4675	-0.954468	0.272154	6.22746e-05	0.000262295	PLCL1
ENSG00000163535	114.93	-0.468493	0.133685	0.000211708	0.000818902	SGO2
ENSG00000013441	1571.46	-0.552125	0.0628901	4.85665e-19	6.5526e-18	CLK1
ENSG00000196290	334.279	-0.242158	0.0763304	0.00116905	0.00396922	NIF3L1
ENSG00000003393	1334.79	-0.122414	0.0404297	0.00231962	0.00740554	ALS2
ENSG00000138395	71.6313	-0.426834	0.167176	0.00501635	0.0148787	CDK15
ENSG00000204217	3056.03	-0.332736	0.0530596	2.84008e-10	2.13678e-09	BMPR2
ENSG00000138439	219.789	-0.557505	0.0893641	1.56688e-10	1.20332e-09	FAM117B
ENSG00000138380	213.671	-0.220459	0.0947778	0.0156786	0.0408734	CARF
ENSG00000144426	485.309	-0.313817	0.0877256	0.000235469	0.000903963	NBEAL1
ENSG00000116117	522.718	-0.998714	0.0620539	1.04694e-59	4.99076e-58	PARD3B
ENSG00000114933	283.626	-0.311578	0.0988955	0.00108849	0.00371325	INO80D
ENSG00000237580	20.9942	-0.653951	0.284376	0.00461308	0.0138153	GCSHP3
ENSG00000204186	357.984	-0.363988	0.0787563	2.29184e-06	1.16796e-05	ZDBF2
ENSG00000114948	565.972	-0.674198	0.0630444	3.4612e-27	6.62916e-26	ADAM23
ENSG00000163251	115.47	-1.04707	0.128797	6.40446e-17	7.72973e-16	FZD5
ENSG00000115020	1094.94	-0.200957	0.0543962	0.00021601	0.000834318	PIKFYVE
ENSG00000144445	257.947	-0.405833	0.0799406	2.43831e-07	1.39168e-06	KANSL1L
ENSG00000079308	5098	-0.185489	0.0570799	0.00102436	0.00351166	TNS1
ENSG00000223923	9.75727	-0.880971	0.433538	0.00502703	0.0149062	TNS1-AS1
ENSG00000135926	2538.35	-0.197558	0.0415471	1.62191e-06	8.41208e-06	TMBIM1
ENSG00000135913	253.834	-0.525733	0.0877652	8.32356e-10	6.02327e-09	USP37
ENSG00000115556	72.2688	-0.584284	0.150776	3.37174e-05	0.000147877	PLCD4
ENSG00000115568	572.035	-0.272191	0.0670454	3.73353e-05	0.00016278	ZNF142
ENSG00000163482	1332.17	-0.244937	0.0598333	3.66165e-05	0.000159823	STK36
ENSG00000135925	37.8621	-0.926578	0.206679	1.12792e-06	5.94895e-06	WNT10A
ENSG00000280537	236.916	-0.241481	0.0910219	0.00655761	0.018896
ENSG00000213901	56.6821	-0.873496	0.222443	1.45517e-05	6.70997e-05	SLC23A3
ENSG00000115649	790.095	-0.350663	0.0502697	1.92108e-12	1.71493e-11	CNPPD1
ENSG00000144567	1894.05	-0.448319	0.0372251	9.87009e-34	2.45891e-32	RETREG2
ENSG00000158552	390.225	-0.497141	0.0726575	3.21019e-12	2.8148e-11	ZFAND2B
ENSG00000115657	380.932	-0.542012	0.0805009	6.21992e-12	5.33921e-11	ABCB6
ENSG00000198925	2116.31	-0.176171	0.0473634	0.000174818	0.000685496	ATG9A
ENSG00000163516	776.37	-0.70408	0.0814858	1.30154e-18	1.72172e-17	ANKZF1
ENSG00000115661	553.265	-0.159317	0.0558875	0.00384937	0.0117298	STK16
ENSG00000127824	194.221	-0.694134	0.0963278	1.62859e-13	1.5781e-12	TUBA4A
ENSG00000135924	1047.53	-0.570185	0.0519716	1.57357e-28	3.22222e-27	DNAJB2
ENSG00000072195	978.734	-0.529376	0.0632695	1.85075e-17	2.29931e-16	SPEG
ENSG00000144591	988.102	-0.297097	0.0537538	2.44321e-08	1.53825e-07	GMPPA
ENSG00000123989	6277.51	-0.18724	0.0612708	0.00196683	0.00637543	CHPF
ENSG00000124006	2121.32	-0.468471	0.0387862	6.75238e-34	1.68753e-32	OBSL1
ENSG00000123999	33.8008	-0.511083	0.227387	0.00842583	0.0236214	INHA
ENSG00000114923	596.01	-0.212114	0.0910534	0.0162332	0.0421246	SLC4A3
ENSG00000116106	470.689	-0.151016	0.065181	0.0170881	0.0440871	EPHA4
ENSG00000152049	137.763	-2.57012	0.153773	1.00624e-63	5.14898e-62	KCNE4
ENSG00000135919	1789.62	-0.576633	0.0565552	7.26237e-25	1.27075e-23	SERPINE2
ENSG00000135905	438.569	-0.260403	0.0689754	0.000120496	0.000484767	DOCK10
ENSG00000081052	299.935	-1.32303	0.166409	1.79815e-16	2.11739e-15	COL4A4
ENSG00000169031	55.5249	-1.40875	0.223217	2.7004e-11	2.1828e-10	COL4A3
ENSG00000153823	203.228	-0.453854	0.096617	1.15051e-06	6.06133e-06	PID1
ENSG00000135916	5038.35	-0.450736	0.0299323	1.4149e-51	5.76966e-50	ITM2C
ENSG00000135914	188.563	-2.65118	0.121643	2.96167e-106	2.8408e-104	HTR2B
ENSG00000135931	1651.08	-1.27863	0.0425144	7.35841e-200	1.79727e-197	ARMC9
ENSG00000144524	795.432	-0.151632	0.058495	0.00868845	0.024283	COPS7B
ENSG00000196811	1.53102	-2.07198	1.74586	0.00535055	0.0157297	CHRNG
ENSG00000115468	363.664	-0.499488	0.0730264	3.26103e-12	2.85726e-11	EFHD1
ENSG00000204120	1595.94	-0.316539	0.0431421	1.53932e-13	1.49404e-12	GIGYF2
ENSG00000182600	67.9564	-0.49701	0.163589	0.000903406	0.00312597	SNORC
ENSG00000242366	55.999	-1.52422	0.198535	1.62577e-15	1.78986e-14	UGT1A8
ENSG00000242515	56.7879	-1.53212	0.197046	7.56134e-16	8.54692e-15	UGT1A10
ENSG00000241119	56.517	-1.54319	0.19955	1.08889e-15	1.21803e-14	UGT1A9
ENSG00000244122	56.2585	-1.52819	0.198272	1.28314e-15	1.4259e-14	UGT1A7
ENSG00000167165	97.3494	-1.5449	0.157901	1.36496e-23	2.27897e-22	UGT1A6
ENSG00000240224	55.999	-1.52422	0.198535	1.62577e-15	1.78986e-14	NA
ENSG00000244474	56.3042	-1.53353	0.197399	8.13894e-16	9.16917e-15	UGT1A4
ENSG00000243135	56.0435	-1.52784	0.198665	1.46745e-15	1.62462e-14	NA
ENSG00000241635	57.6161	-1.55517	0.194796	1.39367e-16	1.65094e-15	UGT1A1
ENSG00000188042	4767.37	-0.121231	0.0433572	0.00508594	0.0150507	ARL4C
ENSG00000157985	618.134	-0.237618	0.0697183	0.000527504	0.00189818	AGAP1
ENSG00000115648	1395.65	-0.253881	0.0582817	1.01962e-05	4.81116e-05	MLPH
ENSG00000124839	30.7082	-0.750549	0.230582	0.000223419	0.000860551	RAB17
ENSG00000172428	511.187	-0.174466	0.0723387	0.0142235	0.0375134	COPS9
ENSG00000142327	1445.53	-0.276878	0.0603565	3.348e-06	1.67238e-05	RNPEPL1
ENSG00000142330	402.183	-0.334232	0.0881215	8.14964e-05	0.000337378	CAPN10
ENSG00000122085	552.724	-0.177162	0.0736364	0.0140748	0.0371667	MTERF4
ENSG00000115687	126.615	-0.379453	0.119698	0.00085708	0.00297872	PASK
ENSG00000115677	25902.3	-0.268682	0.0233358	4.93824e-31	1.12714e-29	HDLBP
ENSG00000115694	2862.24	-0.131556	0.0439215	0.00254412	0.00805067	STK25
ENSG00000273113	4.39258	-0.862065	0.786835	0.0191739	0.0486264
ENSG00000168397	1256.91	-0.164864	0.0487569	0.000663264	0.00235029	ATG4B
ENSG00000168395	599.091	-0.230807	0.0563828	3.37396e-05	0.000147947	ING5
ENSG00000180902	553.16	-0.339638	0.0748761	3.7692e-06	1.86976e-05	D2HGDH
ENSG00000144455	1100.52	-0.42633	0.0529886	3.94946e-16	4.54006e-15	SUMF1
ENSG00000175928	84.5002	-1.2187	0.163207	8.92997e-15	9.38221e-14	LRRN1
ENSG00000180914	813.314	-0.327423	0.0685839	1.26095e-06	6.61231e-06	OXTR
ENSG00000168137	2798.33	-0.265922	0.0432085	5.44719e-10	4.01165e-09	SETD5
ENSG00000214021	2253.08	-0.34543	0.115244	0.00168738	0.00553934	TTLL3
ENSG00000163702	505.936	-0.467058	0.0687039	4.77124e-12	4.13159e-11	IL17RC
ENSG00000163703	847.629	-0.305179	0.052315	3.76169e-09	2.57429e-08	CRELD1
ENSG00000269894	6.68662	-0.878734	0.563421	0.0114861	0.0311324	NA
ENSG00000206567	36.0091	-0.542667	0.220134	0.00439584	0.013235
ENSG00000157014	1081.98	-0.122943	0.0422836	0.00390785	0.0118881	TATDN2
ENSG00000272410	737.823	-0.123524	0.0504342	0.013966	0.0369001
ENSG00000157020	3420.51	-0.0888894	0.0373399	0.015649	0.0408187	SEC13
ENSG00000144712	302.278	-0.372998	0.0780663	1.04332e-06	5.52491e-06	CAND2
ENSG00000144711	676.675	-0.33159	0.0587328	1.01688e-08	6.65157e-08	IQSEC1
ENSG00000163517	342.599	-0.580665	0.0737373	1.44775e-15	1.60367e-14	HDAC11
ENSG00000170860	343.553	-0.208471	0.0763471	0.00522993	0.0154248	LSM3
ENSG00000131389	2376.8	-1.12183	0.0649035	8.53668e-68	4.71448e-66	SLC6A6
ENSG00000177463	1086.09	-0.347098	0.0515509	1.0797e-11	9.08064e-11	NR2C2
ENSG00000131381	770.4	-0.289941	0.0562843	2.11163e-07	1.21252e-06	RBSN
ENSG00000131375	813.381	-0.135517	0.0527001	0.0111365	0.0302992	CAPN7
ENSG00000224660	184.347	-0.274535	0.108881	0.00853478	0.0238817	SH3BP5-AS1
ENSG00000131370	939.336	-0.405309	0.0476885	1.03039e-17	1.30198e-16	SH3BP5
ENSG00000169814	505.226	-0.235442	0.0656685	0.000276691	0.00104785	BTD
ENSG00000182568	473.647	-0.870626	0.0643863	1.16477e-42	3.72412e-41	SATB1
ENSG00000114166	319.938	-0.307759	0.075799	3.59153e-05	0.000156934	KAT2B
ENSG00000151789	23.8326	-0.650008	0.2796	0.00453143	0.0135966	ZNF385D
ENSG00000197885	65.3485	-0.483747	0.166724	0.00148538	0.0049281	NKIRAS1
ENSG00000174738	557.418	-0.141292	0.061646	0.0175236	0.045034	NR1D2
ENSG00000151090	86.1876	-0.95504	0.144969	6.65291e-12	5.69851e-11	THRB
ENSG00000077097	2768.32	-0.128244	0.0330804	9.62029e-05	0.000393651	TOP2B
ENSG00000144642	393.824	-0.258124	0.0704114	0.000195199	0.000759011	RBMS3
ENSG00000163527	4364.61	-0.12336	0.0390733	0.00150412	0.00498261	STT3B
ENSG00000144645	1679.63	-0.174604	0.0416275	2.35315e-05	0.000105585	OSBPL10
ENSG00000152642	360.663	-0.245367	0.0737925	0.000696457	0.00245725	GPD1L
ENSG00000153558	511.33	-0.249772	0.069049	0.000235226	0.000903383	FBXL2
ENSG00000172995	50.8818	-1.52685	0.204455	7.85271e-15	8.28345e-14	ARPP21
ENSG00000168016	1776.19	-0.509569	0.102989	2.7285e-07	1.54613e-06	TRANK1
ENSG00000270194	59.1411	-0.703925	0.180774	2.24216e-05	0.000100876	GOLGA4-AS1
ENSG00000144674	2463.84	-0.397114	0.0423479	4.10401e-21	6.10371e-20	GOLGA4
ENSG00000235257	31.6352	-0.677944	0.227263	0.000682866	0.00241398	ITGA9-AS1
ENSG00000144677	997.849	-0.209218	0.0473435	9.19527e-06	4.36145e-05	CTDSPL
ENSG00000136059	234.937	-0.749122	0.0911824	4.88695e-17	5.94361e-16	VILL
ENSG00000187091	313.48	-0.179497	0.0726007	0.0119639	0.0322358	PLCD1
ENSG00000114739	138.98	-0.988903	0.125397	3.97364e-16	4.56343e-15	ACVR2B
ENSG00000114742	1286.47	-0.132607	0.04305	0.00199645	0.00645997	WDR48
ENSG00000114745	1142.51	-0.184996	0.0514634	0.000317473	0.0011922	GORASP1
ENSG00000168026	122.386	-0.605031	0.124966	3.51411e-07	1.96777e-06	TTC21A
ENSG00000144659	659.685	-0.211613	0.0561717	0.000161114	0.000635021	SLC25A38
ENSG00000182606	1549.67	-0.486436	0.0374469	6.4563e-39	1.86768e-37	TRAK1
ENSG00000261786	27.7138	-0.576921	0.281318	0.0105229	0.0287886
ENSG00000179152	469.326	-0.5056	0.0621165	1.7869e-16	2.10519e-15	TCAIM
ENSG00000185219	842.121	-0.637318	0.0517983	2.70713e-35	7.11847e-34	ZNF445
ENSG00000178917	68.484	-0.729039	0.163941	1.79974e-06	9.29166e-06	ZNF852
ENSG00000196345	180.747	-0.249241	0.102595	0.0114548	0.0310619	ZKSCAN7
ENSG00000186448	493.735	-0.268724	0.0647598	2.57681e-05	0.00011508	ZNF197
ENSG00000169964	308.515	-0.209829	0.0785063	0.00638601	0.0184644	TMEM42
ENSG00000144791	737.701	-0.453386	0.0506195	1.46174e-19	2.03835e-18	LIMD1
ENSG00000163820	1431.93	-0.379556	0.0510592	6.02998e-14	6.02794e-13	FYCO1
ENSG00000283646	8.32079	-0.989416	0.460663	0.00325358	0.0100632	LINC02009
ENSG00000163827	31.961	-0.944152	0.250633	2.33956e-05	0.000105019	LRRC2
ENSG00000178038	198.044	-0.32303	0.100203	0.000840345	0.00292489	ALS2CL
ENSG00000160801	25.9852	-0.588109	0.246127	0.00465597	0.0139156	PTH1R
ENSG00000160796	619.028	-0.236601	0.0789848	0.00220105	0.0070622	NBEAL2
ENSG00000181555	1803.54	-0.211838	0.0457908	3.22513e-06	1.61475e-05	SETD2
ENSG00000076201	1975.39	-0.18553	0.0429694	1.43944e-05	6.6426e-05	PTPN23
ENSG00000114650	1212.89	-0.13242	0.0497402	0.0070865	0.02024	SCAP
ENSG00000173473	3263.42	-0.137772	0.0318753	1.4511e-05	6.6925e-05	SMARCC1
ENSG00000164048	277.767	-0.258012	0.0844971	0.00174531	0.00571288	ZNF589
ENSG00000164050	4608.27	-0.467771	0.0475522	3.03037e-23	5.01715e-22	PLXNB1
ENSG00000282827	283.203	-0.374916	0.0828809	4.34715e-06	2.13989e-05	NA
ENSG00000213689	116.516	-0.67801	0.132276	8.16035e-08	4.86867e-07	TREX1
ENSG00000114268	160.42	-0.298598	0.110076	0.00462709	0.0138415	PFKFB4
ENSG00000225697	665.443	-0.346415	0.062494	2.1078e-08	1.33631e-07	SLC26A6
ENSG00000178467	552.479	-0.222683	0.0603466	0.000184501	0.000720251	P4HTM
ENSG00000178252	5256.05	-0.239118	0.0409335	4.18549e-09	2.85114e-08	WDR6
ENSG00000172053	3939.33	-0.2352	0.0411822	9.9498e-09	6.51646e-08	QARS1
ENSG00000172046	1383.53	-0.186575	0.0440224	2.1132e-05	9.53818e-05	USP19
ENSG00000172037	10620.9	-0.410575	0.0385507	8.08361e-27	1.52969e-25	LAMB2
ENSG00000185909	319.906	-0.651504	0.0796179	7.87171e-17	9.40003e-16	KLHDC8B
ENSG00000145020	351.413	-0.340044	0.0985681	0.000339085	0.00126673	AMT
ENSG00000283189	1171.62	-0.181008	0.0623065	0.0030051	0.00936062
ENSG00000173402	3310.6	-0.572648	0.0396591	6.84545e-48	2.52621e-46	DAG1
ENSG00000173531	597.866	-0.217293	0.0662765	0.000867342	0.00301218	MST1
ENSG00000164068	1026.73	-0.177025	0.0486783	0.000255503	0.000973839	RNF123
ENSG00000173540	598.4	-0.253004	0.0662452	8.68491e-05	0.000357849	GMPPB
ENSG00000176095	1610.9	-0.474949	0.0428067	6.20801e-29	1.29472e-27	IP6K1
ENSG00000185614	27.9028	-1.06311	0.253981	3.5426e-06	1.76215e-05	INKA1
ENSG00000004534	2340.35	-0.175893	0.0477176	0.000224012	0.000862415	RBM6
ENSG00000003756	3533.08	-0.387467	0.0508026	1.30578e-14	1.36044e-13	RBM5
ENSG00000235016	5.86378	-1.34967	0.573481	0.001399	0.00466634	SEMA3F-AS1
ENSG00000001617	1594.81	-0.615864	0.0482892	9.82655e-38	2.75516e-36	SEMA3F
ENSG00000188338	5.55727	-0.87289	0.590338	0.0130182	0.0346898	SLC38A3
ENSG00000004838	15.201	-0.615882	0.318144	0.011949	0.0322028	ZMYND10
ENSG00000114388	329.366	-0.28512	0.0759467	0.000124523	0.000499696	NPRL2
ENSG00000007402	36.3627	-1.91631	0.231439	1.15225e-17	1.44823e-16	CACNA2D2
ENSG00000271858	20.3689	-1.5478	0.310015	6.00179e-08	3.61634e-07
ENSG00000088543	218.12	-0.329929	0.0876075	0.000115145	0.000464738	C3orf18
ENSG00000114735	592.741	-0.245969	0.0631842	7.67255e-05	0.000318909	HEMK1
ENSG00000114737	41.9268	-1.12218	0.232201	1.65696e-07	9.61704e-07	CISH
ENSG00000259956	2089	-0.199715	0.0374163	8.66159e-08	5.1586e-07	RBM15B
ENSG00000164080	616.176	-0.237069	0.072981	0.00092145	0.00318515	RAD54L2
ENSG00000164081	674.01	-0.149281	0.0625091	0.0151347	0.0395994	TEX264
ENSG00000114841	303.985	-0.285728	0.0773592	0.000162841	0.000641295	DNAH1
ENSG00000163930	1909.97	-0.104911	0.0358879	0.00397247	0.0120568	BAP1
ENSG00000114854	44.3218	-2.24273	0.240987	1.33083e-21	2.02765e-20	TNNC1
ENSG00000010322	3656.94	-0.42478	0.0473708	1.49211e-19	2.07825e-18	NISCH
ENSG00000168268	2955.69	-0.246885	0.0451676	3.9162e-08	2.40744e-07	NT5DC2
ENSG00000163939	1682	-0.176574	0.0436831	4.68433e-05	0.000201162	PBRM1
ENSG00000162267	63.5105	-1.20348	0.186755	1.33865e-11	1.11516e-10	ITIH3
ENSG00000163931	5650.48	-0.373925	0.0560309	1.32541e-11	1.10453e-10	TKT
ENSG00000016391	43.0317	-0.437788	0.194625	0.0106921	0.0292009	CHDH
ENSG00000271976	72.8055	-0.400051	0.152287	0.00444174	0.0133577
ENSG00000180376	248.802	-0.240947	0.0870309	0.00439848	0.0132413	CCDC66
ENSG00000163946	1502.59	-0.151135	0.0423733	0.00033659	0.0012584	TASOR
ENSG00000144730	980.74	-0.394655	0.0550085	4.21251e-13	3.96357e-12	IL17RD
ENSG00000168306	125.444	-0.569308	0.12229	1.07319e-06	5.6729e-06	ACOX2
ENSG00000144724	1904.76	-0.26183	0.0478076	3.6345e-08	2.24416e-07	PTPRG
ENSG00000163637	942.625	-0.254782	0.0506593	3.71453e-07	2.07313e-06	PRICKLE2
ENSG00000151276	625.417	-0.492201	0.0690233	4.39556e-13	4.12271e-12	MAGI1
ENSG00000144749	700.959	-0.209179	0.0571595	0.000216383	0.000835487	LRIG1
ENSG00000114541	266.796	-0.352836	0.0870648	3.05656e-05	0.000134979	FRMD4B
ENSG00000187098	293.259	-0.398042	0.0926642	8.88155e-06	4.21856e-05	MITF
ENSG00000114861	1500.64	-0.255338	0.0407966	3.06123e-10	2.29879e-09	FOXP1
ENSG00000270562	41.2144	-0.712537	0.210607	0.000153025	0.000605758
ENSG00000172986	1476.06	-0.866984	0.0474395	1.74175e-75	1.09168e-73	GXYLT2
ENSG00000242960	26.3913	-0.521433	0.267782	0.0156554	0.0408308	FTH1P23
ENSG00000227124	182.231	-0.243731	0.102102	0.0126141	0.0337421	ZNF717
ENSG00000185008	13.5379	-2.68984	0.431531	5.40155e-11	4.27576e-10	ROBO2
ENSG00000179097	19.1302	-0.727823	0.377116	0.00882558	0.0246198	HTR1F
ENSG00000184500	1325.64	-0.349513	0.0578188	8.60179e-10	6.21322e-09	PROS1
ENSG00000169379	306.713	-0.191491	0.0788777	0.0131926	0.0351031	ARL13B
ENSG00000080200	640.406	-0.276619	0.0739501	0.000132481	0.000528851	CRYBG3
ENSG00000064225	363.562	-0.242541	0.0705989	0.000417447	0.00153004	ST3GAL6
ENSG00000181458	456.898	-0.374074	0.0706846	7.72357e-08	4.61622e-07	TMEM45A
ENSG00000154175	187.249	-1.17171	0.102765	4.87319e-31	1.11336e-29	ABI3BP
ENSG00000182504	226.503	-0.268036	0.0970191	0.00451589	0.0135568	CEP97
ENSG00000196776	936.091	-0.181947	0.0521279	0.000365684	0.00135775	CD47
ENSG00000144827	451.261	-0.424882	0.0679251	2.27199e-10	1.72692e-09	ABHD10
ENSG00000091986	5775.36	-0.272338	0.0382141	7.87148e-13	7.25647e-12	CCDC80
ENSG00000176542	410.805	-0.590652	0.0967221	3.36138e-10	2.51621e-09	USF3
ENSG00000114573	1729.47	-0.26033	0.0416669	3.11068e-10	2.3337e-09	ATP6V1A
ENSG00000259976	229.718	-0.452495	0.133614	0.000317791	0.00119301
ENSG00000181722	301.288	-0.463843	0.161589	0.00168696	0.00553871	ZBTB20
ENSG00000239268	3.02536	-1.71202	0.855342	0.00289157	0.00904504
ENSG00000031081	2301	-0.191749	0.0398684	1.35168e-06	7.06306e-06	ARHGAP31
ENSG00000176142	1170.41	-0.267	0.0461242	5.31857e-09	3.58383e-08	TMEM39A
ENSG00000144837	72.1971	-1.07244	0.167874	2.16952e-11	1.77365e-10	PLA1A
ENSG00000163428	658.262	-0.251685	0.0789571	0.00109864	0.00374357	LRRC58
ENSG00000163430	28360.1	-0.0996732	0.0281499	0.000417	0.00152864	FSTL1
ENSG00000173230	4220.01	-0.365073	0.0524271	1.87449e-12	1.67587e-11	GOLGB1
ENSG00000196981	200.041	-0.475206	0.110197	7.10625e-06	3.41763e-05	WDR5B
ENSG00000273033	125.563	-0.655139	0.120303	1.41315e-08	9.11524e-08	LINC02035
ENSG00000173175	31.4431	-0.701031	0.240301	0.000737527	0.00259058	ADCY5
ENSG00000206527	1339.8	-0.308836	0.0534076	6.75628e-09	4.50647e-08	HACD2
ENSG00000065534	6450.32	-0.851232	0.040635	2.67752e-98	2.26557e-96	MYLK
ENSG00000175455	1467.25	-0.283354	0.0648565	9.77845e-06	4.62417e-05	CCDC14
ENSG00000160145	334.883	-0.358865	0.0730589	5.49881e-07	3.01499e-06	KALRN
ENSG00000082781	10791.6	-0.36811	0.0352895	1.08513e-25	1.97306e-24	ITGB5
ENSG00000114544	804.261	-0.336408	0.0511296	3.21948e-11	2.58914e-10	SLC41A3
ENSG00000114554	4476.97	-0.416707	0.052657	1.6055e-15	1.77083e-14	PLXNA1
ENSG00000114626	887.268	-0.653366	0.0705739	5.90678e-21	8.72466e-20	ABTB1
ENSG00000074416	1388.53	-0.287261	0.0536756	7.27808e-08	4.36096e-07	MGLL
ENSG00000177646	823.367	-0.11828	0.051016	0.0197755	0.049981	ACAD9
ENSG00000251474	290.828	-0.299982	0.111346	0.0048067	0.0143246	RPL32P3
ENSG00000163913	489.907	-0.258864	0.0662476	7.19491e-05	0.000299887	IFT122
ENSG00000172765	469.698	-0.240103	0.0672374	0.000282755	0.00107013	TMCC1
ENSG00000114670	184.437	-0.30447	0.0997505	0.00154377	0.00510386	NEK11
ENSG00000198585	1020.86	-0.165013	0.0485327	0.000689759	0.00243616	NUDT16
ENSG00000138246	2275.83	-0.268132	0.0477417	1.73448e-08	1.10913e-07	DNAJC13
ENSG00000240303	754.726	-0.335517	0.0700263	1.05308e-06	5.57407e-06	ACAD11
ENSG00000274810	1500.23	-0.242811	0.0616064	6.38881e-05	0.000268518	NPHP3-ACAD11
ENSG00000113971	996.907	-0.226405	0.064213	0.000349268	0.00130251	NPHP3
ENSG00000163781	668.892	-0.219178	0.0555903	6.3543e-05	0.000267162	TOPBP1
ENSG00000073711	547.432	-0.441465	0.0566648	3.03846e-15	3.28559e-14	PPP2R3A
ENSG00000158186	1607.23	-0.320971	0.0404448	1.06492e-15	1.19235e-14	MRAS
ENSG00000158220	46.9072	-0.382493	0.181085	0.0181009	0.0463218	ESYT3
ENSG00000163864	64.1447	-1.08205	0.16096	2.38856e-12	2.11314e-11	NMNAT3
ENSG00000214280	0.927558	-0.279568	0.535161	0.0180958	0.0463137
ENSG00000158258	11742.3	-1.02977	0.0620915	8.72195e-63	4.3595e-61	CLSTN2
ENSG00000114120	1006.08	-0.17977	0.0647032	0.00474759	0.014176	SLC25A36
ENSG00000114126	1094.35	-0.29229	0.0470969	3.36652e-10	2.51846e-09	TFDP2
ENSG00000114127	988.975	-0.275739	0.0681095	3.79359e-05	0.000165156	XRN1
ENSG00000152952	5708.41	-0.139125	0.0378639	0.000218222	0.000842038	PLOD2
ENSG00000114698	388.54	-1.26858	0.06903	2.61816e-76	1.65412e-74	PLSCR4
ENSG00000163754	832.309	-0.145824	0.0542584	0.00662363	0.019077	GYG1
ENSG00000163755	598.793	-0.187051	0.0589054	0.00127509	0.00429234	HPS3
ENSG00000169908	1149.5	-0.678335	0.0572188	5.65704e-33	1.37322e-31	TM4SF1
ENSG00000070087	2825.8	-0.153177	0.0420734	0.000242801	0.000929163	PFN2
ENSG00000152580	723.921	-1.35572	0.0817936	1.30967e-62	6.51863e-61	IGSF10
ENSG00000198829	350.488	-0.530464	0.105059	2.03507e-07	1.16941e-06	SUCNR1
ENSG00000229619	424.18	-0.237184	0.0830741	0.00299556	0.00933213	MBNL1-AS1
ENSG00000181467	444.956	-0.169077	0.0628344	0.00644363	0.0186106	RAP2B
ENSG00000196549	92.1235	-1.13142	0.144598	6.87463e-16	7.793e-15	MME
ENSG00000169359	656.942	-0.180181	0.0544539	0.000802733	0.00280135	SLC33A1
ENSG00000113810	1155.55	-0.317578	0.0476187	1.52827e-11	1.26512e-10	SMC4
ENSG00000213186	273.967	-0.683858	0.0956074	2.21353e-13	2.12062e-12	TRIM59
ENSG00000206120	2.44025	-2.95493	1.51981	0.00137961	0.0046062	EGFEM1P
ENSG00000173889	789.022	-0.341965	0.0728464	1.61695e-06	8.38819e-06	PHC3
ENSG00000163558	1987	-0.206725	0.0432579	1.51828e-06	7.89704e-06	PRKCI
ENSG00000075651	467.786	-0.364732	0.0660391	2.04529e-08	1.29877e-07	PLD1
ENSG00000177694	100.976	-0.448269	0.120827	9.48077e-05	0.000388613	NAALADL2
ENSG00000197584	7.12834	-2.97951	0.676199	1.64211e-06	8.50753e-06	KCNMB2
ENSG00000275163	5.15082	-3.20589	0.902437	7.65425e-05	0.00031826
ENSG00000121864	390.568	-0.270192	0.0695708	8.02251e-05	0.000332463	ZNF639
ENSG00000260743	3.60628	-1.8182	1.02558	0.00464823	0.0138977
ENSG00000114416	3212.34	-0.131345	0.0369228	0.000381905	0.00141068	FXR1
ENSG00000205981	289.919	-0.231932	0.0744696	0.00148923	0.00493947	DNAJC19
ENSG00000114796	1469.61	-0.351462	0.0495866	8.24144e-13	7.57982e-12	KLHL24
ENSG00000182580	107.716	-0.998833	0.142029	2.73788e-13	2.60611e-12	EPHB3
ENSG00000156931	1061.45	-0.198354	0.0536136	0.000183441	0.00071664	VPS8
ENSG00000156976	8695.36	-0.256349	0.030271	1.99102e-17	2.471e-16	EIF4A2
ENSG00000073849	1525.91	-0.720579	0.0489526	9.02988e-50	3.50141e-48	ST6GAL1
ENSG00000157005	23.5353	-1.55213	0.283058	3.88357e-09	2.65157e-08	SST
ENSG00000145012	2817.3	-0.268403	0.0943992	0.00329259	0.0101719	LPP
ENSG00000196083	1162.59	-0.396867	0.0469435	1.36463e-17	1.70792e-16	IL1RAP
ENSG00000242086	677.076	-0.769652	0.0639705	4.83942e-34	1.22365e-32	MUC20-OT1
ENSG00000215837	140.911	-0.475186	0.110199	6.88791e-06	3.31751e-05	SDHAP2
ENSG00000207650	18.7515	-0.55764	0.311275	0.0190724	0.0484105	MIR570
ENSG00000061938	481.999	-0.881629	0.0723534	8.03584e-35	2.07617e-33	TNK2
ENSG00000185485	409.247	-0.708027	0.0831656	3.78627e-18	4.88852e-17	SDHAP1
ENSG00000163960	1744.81	-0.375841	0.0450583	4.98861e-17	6.06414e-16	UBXN7
ENSG00000174004	31.7402	-0.497726	0.228658	0.010678	0.0291691	NRROS
ENSG00000174007	63.494	-0.397517	0.164455	0.00809696	0.022802	CEP19
ENSG00000228109	51.0076	-0.816229	0.20471	1.15224e-05	5.3961e-05	MELTF-AS1
ENSG00000214135	295.115	-0.532129	0.0762814	1.12533e-12	1.02701e-11
ENSG00000145016	557.505	-0.219298	0.0581373	0.000131584	0.000525802	RUBCN
ENSG00000272602	90.7865	-0.416406	0.142285	0.00169787	0.00557147	ZNF595
ENSG00000131127	137.689	-0.338071	0.11074	0.00141539	0.00471638	ZNF141
ENSG00000215375	269.345	-0.378717	0.0832761	3.16285e-06	1.58658e-05	MYL5
ENSG00000249592	44.9126	-0.71788	0.209602	0.000132104	0.000527613
ENSG00000127419	432.957	-0.26521	0.067217	5.73161e-05	0.000242879	TMEM175
ENSG00000145214	551.736	-0.190397	0.073698	0.00839822	0.0235552	DGKQ
ENSG00000127415	449.929	-0.230435	0.0825228	0.00423196	0.0127855	IDUA
ENSG00000159692	1915.48	-0.160095	0.0499461	0.00122071	0.00412626	CTBP1
ENSG00000196810	287.629	-0.30507	0.0783068	6.72803e-05	0.000281726	CTBP1-DT
ENSG00000090316	1301.64	-0.148074	0.0428219	0.000510348	0.00184008	MAEA
ENSG00000013810	280.881	-0.456638	0.0998957	2.29839e-06	1.17104e-05	TACC3
ENSG00000109685	1021.46	-0.50407	0.0547864	1.4413e-20	2.0898e-19	NSD2
ENSG00000130997	61.6951	-0.647043	0.167401	2.83262e-05	0.000125793	POLN
ENSG00000123933	3176.11	-0.504883	0.0436182	2.02215e-31	4.67858e-30	MXD4
ENSG00000125386	738.674	-0.296395	0.0522672	1.22745e-08	7.96735e-08	FAM193A
ENSG00000087266	1437.08	-0.307468	0.052935	4.20479e-09	2.86347e-08	SH3BP2
ENSG00000197386	1839.21	-0.374675	0.0577558	5.23963e-11	4.14897e-10	HTT
ENSG00000188981	5.38713	-1.08038	0.718672	0.00893815	0.0248986	MSANTD1
ENSG00000159788	439.865	-0.213091	0.0731743	0.00327116	0.0101136	RGS12
ENSG00000163956	1869.85	-0.157598	0.0512882	0.00202501	0.00654435	LRPAP1
ENSG00000152953	55.3657	-0.752029	0.204432	4.62579e-05	0.000198828	STK32B
ENSG00000173040	225.428	-0.397186	0.0943945	1.33641e-05	6.19492e-05	EVC2
ENSG00000072840	2569.67	-0.460162	0.0452852	1.28058e-24	2.21294e-23	EVC
ENSG00000013288	2579.42	-0.357171	0.0447635	9.11912e-16	1.02296e-14	MAN2B2
ENSG00000132405	1188.72	-0.241737	0.0415658	5.83423e-09	3.91904e-08	TBC1D14
ENSG00000184985	119.641	-0.570266	0.122747	1.13443e-06	5.9806e-06	SORCS2
ENSG00000196526	4406.91	-0.0842683	0.0326824	0.00983888	0.0271397	AFAP1
ENSG00000163995	24.4434	-0.97812	0.275999	5.2205e-05	0.000222614	ABLIM2
ENSG00000170801	52.9443	-0.62858	0.17036	6.07309e-05	0.000256386	HTRA3
ENSG00000251615	31.8778	-0.682996	0.222397	0.000492522	0.00178123
ENSG00000155269	121.481	-1.20478	0.139672	7.46156e-19	9.98754e-18	GPR78
ENSG00000109625	130.124	-1.24924	0.13469	1.9944e-21	3.01156e-20	CPZ
ENSG00000163145	84.1655	-4.32258	0.258366	1.80252e-63	9.16421e-62	C1QTNF7
ENSG00000048342	872.179	-0.408331	0.0485617	2.33809e-17	2.88962e-16	CC2D2A
ENSG00000237765	457.971	-0.264985	0.0631852	2.13096e-05	9.61467e-05	FAM200B
ENSG00000109743	315.245	-0.553358	0.0824485	7.29664e-12	6.22738e-11	BST1
ENSG00000169744	12.7863	-1.19082	0.37552	0.000152892	0.000605336	LDB2
ENSG00000118579	1230.36	-0.336927	0.0423886	1.22898e-15	1.37085e-14	MED28
ENSG00000178177	213.298	-0.500612	0.0951637	6.26182e-08	3.77014e-07	LCORL
ENSG00000145147	286.754	-0.458244	0.0849342	2.88008e-08	1.79613e-07	SLIT2
ENSG00000109819	85.3004	-0.785724	0.140924	5.1562e-09	3.4781e-08	PPARGC1A
ENSG00000181982	307.58	-0.567167	0.0769456	5.65844e-14	5.66849e-13	CCDC149
ENSG00000153012	7.72678	-1.89304	0.503361	1.38911e-05	6.42162e-05	LGI2
ENSG00000168214	1411.51	-0.148317	0.0517888	0.00371727	0.0113697	RBPJ
ENSG00000231160	46.5905	-0.618924	0.18957	0.000303417	0.00114249	KLF3-AS1
ENSG00000174125	18.5499	-1.51511	0.335394	6.0694e-07	3.31099e-06	TLR1
ENSG00000197712	3406.71	-0.269543	0.040725	3.33728e-11	2.67932e-10	FAM114A1
ENSG00000157796	1239.12	-0.335808	0.0581312	4.79725e-09	3.24084e-08	WDR19
ENSG00000035928	1492.12	-0.223933	0.0382095	4.40024e-09	2.98883e-08	RFC1
ENSG00000249348	87.0406	-0.361233	0.146645	0.00748715	0.021259	UGDH-AS1
ENSG00000163694	188.598	-0.393558	0.105887	0.000110969	0.000449721	RBM47
ENSG00000178343	15.6443	-0.659161	0.346296	0.0111553	0.0303468	SHISA3
ENSG00000124406	92.7459	-0.933107	0.158925	6.8764e-10	5.02051e-09	ATP8A1
ENSG00000145247	822.086	-0.131014	0.0545765	0.0157337	0.0409944	OCIAD2
ENSG00000188993	18.1687	-1.45832	0.365678	6.46837e-06	3.12434e-05	LRRC66
ENSG00000109265	539.488	-0.18905	0.0608625	0.00150879	0.00499669	CRACD
ENSG00000084092	466.862	-0.171524	0.0670376	0.00954518	0.0264187	NOA1
ENSG00000150471	240.53	-1.23607	0.0982036	2.29598e-37	6.39204e-36	ADGRL3
ENSG00000145242	46.4488	-2.48729	0.223276	8.60714e-30	1.86911e-28	EPHA5
ENSG00000250846	4.03289	-1.72895	0.744154	0.0013446	0.00450329	EPHA5-AS1
ENSG00000083896	1321.01	-0.126271	0.0444002	0.00424163	0.0128098	YTHDC1
ENSG00000197888	7.1912	-0.89205	0.483843	0.00705585	0.0201605	UGT2B17
ENSG00000080493	168.654	-1.08462	0.115451	8.35264e-22	1.28668e-20	SLC4A4
ENSG00000156140	411.272	-0.215525	0.0733572	0.00259479	0.00820001	ADAMTS3
ENSG00000132466	2915.79	-0.123424	0.0467539	0.00786654	0.0222243	ANKRD17
ENSG00000138769	90.7834	-0.866851	0.135846	3.09766e-11	2.49456e-10	CDKL2
ENSG00000118816	4842.16	-0.194958	0.0280191	2.36865e-12	2.09631e-11	CCNI
ENSG00000138764	828.824	-0.79277	0.0544957	1.26924e-48	4.78073e-47	CCNG2
ENSG00000138767	429.873	-0.41869	0.0707253	1.58477e-09	1.12448e-08	CNOT6L
ENSG00000138759	814.679	-0.434795	0.16043	0.00298583	0.00931037	FRAS1
ENSG00000152785	12.4452	-0.703314	0.396655	0.0129905	0.0346238	BMP3
ENSG00000138669	549.339	-0.908963	0.0914515	3.85079e-24	6.53532e-23	PRKG2
ENSG00000249242	82.7958	-0.40497	0.144576	0.00258411	0.00816955	TMEM150C
ENSG00000145284	220.233	-0.263334	0.0886186	0.00224781	0.00719372	SCD5
ENSG00000163625	1391.46	-0.288513	0.103164	0.00361402	0.0110811	WDFY3
ENSG00000180769	40.5584	-0.523367	0.212889	0.00464759	0.0138976	WDFY3-AS2
ENSG00000145332	358.27	-0.296232	0.0836788	0.000287298	0.00108559	KLHL8
ENSG00000198189	488.678	-0.295761	0.0657953	5.49087e-06	2.67289e-05	HSD17B11
ENSG00000118762	3565.91	-0.114902	0.0387688	0.00274281	0.00862753	PKD2
ENSG00000163644	368.838	-0.615986	0.0939253	1.72059e-11	1.41838e-10	PPM1K
ENSG00000185477	525.332	-0.486422	0.0670355	1.77853e-13	1.71847e-12	GPRIN3
ENSG00000145335	274.933	-0.560137	0.0799609	1.12934e-12	1.02988e-11	SNCA
ENSG00000152208	3.65988	-2.29876	0.915313	0.0010778	0.00368209	GRID2
ENSG00000182168	1540.19	-0.420071	0.0423574	2.03235e-23	3.38135e-22	UNC5C
ENSG00000271474	48.4629	-0.47125	0.184749	0.00426384	0.0128686	UNC5C-AS1
ENSG00000145358	33.8284	-3.20178	0.331542	6.36477e-23	1.03001e-21	DDIT4L
ENSG00000164035	20.9331	-2.5216	0.360484	2.99829e-13	2.8494e-12	EMCN
ENSG00000138814	1401.01	-0.166437	0.0452014	0.000209923	0.000812796	PPP3CA
ENSG00000254531	63.2536	-0.90926	0.167998	1.06108e-08	6.92731e-08
ENSG00000153064	67.2824	-0.801674	0.157205	6.71021e-08	4.03089e-07	BANK1
ENSG00000138821	522.626	-0.382088	0.0685005	1.51825e-08	9.76661e-08	SLC39A8
ENSG00000109323	1441.81	-0.827697	0.045562	2.55512e-74	1.56829e-72	MANBA
ENSG00000248971	11.2201	-1.25132	0.484441	0.000874311	0.00303415	KRT8P46
ENSG00000138778	155.63	-0.293137	0.127284	0.0147831	0.0387672	CENPE
ENSG00000168772	47.3202	-1.95423	0.202696	5.51209e-23	8.93857e-22	CXXC4
ENSG00000168769	714.513	-0.156061	0.0556276	0.00479737	0.0143004	TET2
ENSG00000168743	307.357	-0.748414	0.0930647	2.07773e-16	2.43571e-15	NPNT
ENSG00000164023	1066.08	-0.269321	0.0533218	4.19245e-07	2.32944e-06	SGMS2
ENSG00000155016	476.92	-0.329618	0.0641582	1.85962e-07	1.07275e-06	CYP2U1
ENSG00000198856	3218.66	-0.18602	0.0447865	2.87938e-05	0.00012763	OSTC
ENSG00000188517	183.101	-1.4246	0.105611	1.23601e-42	3.94127e-41	COL25A1
ENSG00000138792	286.532	-0.235398	0.0874714	0.00537936	0.0158006	ENPEP
ENSG00000145349	1023.85	-0.428889	0.047193	2.84413e-20	4.07888e-19	CAMK2D
ENSG00000174607	244.364	-0.673577	0.100244	4.3662e-12	3.785e-11	UGT8
ENSG00000164100	52.9946	-1.00669	0.18615	9.3605e-09	6.15683e-08	NDST3
ENSG00000245958	134.229	-0.365995	0.120429	0.00136366	0.00455809	SEPTIN7P14
ENSG00000050730	5.2841	-1.07627	0.798472	0.012718	0.0339581	TNIP3
ENSG00000164111	11210	-0.140269	0.0351495	5.38962e-05	0.000229371	ANXA5
ENSG00000145386	135.973	-0.589912	0.141266	8.85688e-06	4.20769e-05	CCNA2
ENSG00000138688	1907.81	-0.411184	0.124697	0.000508762	0.00183492	KIAA1109
ENSG00000181004	169.115	-0.951532	0.108368	2.2885e-19	3.14861e-18	BBS12
ENSG00000170917	84.6349	-0.436971	0.141067	0.000909457	0.00314507	NUDT6
ENSG00000164056	326.876	-1.10002	0.0880941	1.56181e-36	4.28764e-35	SPRY1
ENSG00000151458	1413.27	-0.235661	0.0459941	2.49723e-07	1.42119e-06	ANKRD50
ENSG00000196159	1068	-0.698629	0.110444	6.24197e-11	4.90822e-10	FAT4
ENSG00000164066	614.283	-0.182469	0.072308	0.0101734	0.0279486	INTU
ENSG00000142731	63.6657	-0.518078	0.185093	0.00184416	0.00600658	PLK4
ENSG00000164040	2535.75	-0.259092	0.0452706	8.35266e-09	5.5169e-08	PGRMC2
ENSG00000251432	77.0546	-0.828652	0.156834	2.55747e-08	1.60635e-07	LINC02615
ENSG00000138650	798.103	-0.937251	0.067851	3.26405e-44	1.09072e-42	PCDH10
ENSG00000254535	101.436	-0.688775	0.134591	7.89829e-08	4.71707e-07	PABPC4L
ENSG00000189184	511.891	-2.21317	0.0784349	5.00935e-176	9.89012e-174	PCDH18
ENSG00000109381	634.629	-0.27536	0.0573103	1.13525e-06	5.98362e-06	ELF2
ENSG00000137463	121.954	-0.284622	0.122035	0.0138878	0.0367208	MGARP
ENSG00000172007	248.714	-0.355083	0.0838522	1.4123e-05	6.52374e-05	RAB33B
ENSG00000196782	268.443	-0.64914	0.0830254	1.37482e-15	1.5242e-14	MAML3
ENSG00000153132	71.7228	-0.950592	0.156775	2.06357e-10	1.57152e-09	CLGN
ENSG00000109436	1010.39	-0.322574	0.0485105	1.96938e-11	1.61672e-10	TBC1D9
ENSG00000170153	629.816	-0.330952	0.0656555	3.19957e-07	1.80015e-06	RNF150
ENSG00000248810	33.1682	-0.445528	0.2151	0.0152066	0.0397654	LINC02432
ENSG00000109452	294.01	-1.05839	0.0813106	1.46199e-39	4.32969e-38	INPP4B
ENSG00000109458	325.526	-0.529033	0.0769097	2.48353e-12	2.19142e-11	GAB1
ENSG00000151617	681.259	-0.302998	0.0576519	1.13528e-07	6.69079e-07	EDNRA
ENSG00000151623	48.3024	-0.990946	0.181008	6.28069e-09	4.20464e-08	NR3C2
ENSG00000170390	604.093	-0.642152	0.0646645	9.02897e-24	1.51712e-22	DCLK2
ENSG00000198589	1347.49	-0.131705	0.0472343	0.00513506	0.0151771	LRBA
ENSG00000109686	2326.5	-0.212605	0.0464991	3.85428e-06	1.90917e-05	SH3D19
ENSG00000164142	39.6393	-1.10911	0.207056	1.09029e-08	7.10037e-08	FHIP1A
ENSG00000137460	223.711	-0.210287	0.0894725	0.0138785	0.0367055	FHDC1
ENSG00000109654	867.428	-0.273712	0.0557541	6.4535e-07	3.50921e-06	TRIM2
ENSG00000145428	24.6195	-1.08547	0.254811	2.70745e-06	1.37032e-05	RNF175
ENSG00000145423	46.5209	-2.06156	0.221014	1.00581e-21	1.53938e-20	SFRP2
ENSG00000280241	10.2455	-0.961756	0.516671	0.00589035	0.0171527
ENSG00000197410	22.0447	-2.43248	0.325632	8.00486e-15	8.42894e-14	DCHS2
ENSG00000145431	2923.27	-0.425123	0.0424067	4.98668e-24	8.42685e-23	PDGFC
ENSG00000109738	184.981	-0.506501	0.0973438	8.62968e-08	5.14092e-07	GLRB
ENSG00000164125	2338.57	-1.91768	0.0491957	2.22507e-308	2.22507e-308	GASK1B
ENSG00000248429	13.2691	-0.805179	0.367167	0.00414407	0.0125391	GASK1B-AS1
ENSG00000164124	87.4423	-0.594978	0.141012	7.33632e-06	3.52346e-05	TMEM144
ENSG00000205208	180.275	-0.513014	0.0999313	1.21792e-07	7.15292e-07	C4orf46
ENSG00000052795	1171.11	-0.252749	0.0551754	3.21634e-06	1.61102e-05	FNIP2
ENSG00000168843	5.17732	-1.43341	0.702624	0.00293956	0.00917938	FSTL5
ENSG00000164128	227.651	-0.298949	0.0917192	0.000757635	0.00265531	NPY1R
ENSG00000145416	28.131	-1.94211	0.2809	4.36396e-13	4.09631e-12	MARCHF1
ENSG00000170088	714.672	-0.342631	0.0558686	5.2938e-10	3.90354e-09	TMEM192
ENSG00000109472	1070.56	-0.291331	0.0489945	2.16115e-09	1.5135e-08	CPE
ENSG00000196104	165.5	-1.23341	0.111424	2.15966e-29	4.60962e-28	SPOCK3
ENSG00000177822	96.1847	-0.473492	0.130246	0.000120724	0.0004856	TENM3-AS1
ENSG00000218336	2226.47	-0.524794	0.0516411	1.07329e-24	1.8588e-23	TENM3
ENSG00000151718	1238.14	-0.273458	0.0440029	4.30651e-10	3.19442e-09	WWC2
ENSG00000173320	18.9316	-0.669958	0.302863	0.00567838	0.0165843	STOX2
ENSG00000168310	317.435	-0.317969	0.076162	1.62908e-05	7.46398e-05	IRF2
ENSG00000151729	449.871	-0.197696	0.0667885	0.00263438	0.00831077	SLC25A4
ENSG00000109762	839.647	-0.409217	0.0528991	5.27805e-15	5.63024e-14	SNX25
ENSG00000109771	14.0467	-0.659563	0.356453	0.0125784	0.0336617	LRP2BP
ENSG00000250410	3.94069	-1.66509	0.903055	0.00441293	0.013278
ENSG00000186352	71.9523	-0.641198	0.160292	1.69418e-05	7.7412e-05	ANKRD37
ENSG00000164366	573.854	-0.218371	0.0597519	0.000213416	0.000825241	CCDC127
ENSG00000180104	1091.32	-0.177725	0.0443406	5.37553e-05	0.000228813	EXOC3
ENSG00000225138	383.468	-0.826253	0.0879617	6.88858e-22	1.0667e-20	SLC9A3-AS1
ENSG00000171368	19.9024	-0.775125	0.302754	0.00175745	0.00574784	TPPP
ENSG00000153395	845.153	-0.349204	0.0546898	1.47385e-10	1.13409e-09	LPCAT1
ENSG00000250579	18.207	-3.6559	0.492796	2.11604e-14	2.17687e-13	ADAMTS16-DT
ENSG00000145536	717.31	-1.7762	0.0931379	2.90259e-82	2.01666e-80	ADAMTS16
ENSG00000164151	1792.16	-0.728422	0.0469806	7.33517e-55	3.15399e-53	ICE1
ENSG00000112902	1843.22	-1.16588	0.0449966	7.748e-149	1.21567e-146	SEMA5A
ENSG00000250786	299.82	-0.641898	0.0801867	3.96285e-16	4.55324e-15	SNHG18
ENSG00000248968	1.01372	-0.469017	0.909095	0.00525775	0.0154984
ENSG00000112977	4056.66	-0.278659	0.0323018	4.82141e-18	6.20135e-17	DAP
ENSG00000038382	5082.34	-0.151986	0.0472992	0.00111851	0.00380797	TRIO
ENSG00000154124	552.074	-0.137583	0.0570011	0.0144071	0.0378898	OTULIN
ENSG00000183580	742.988	-0.228887	0.0519773	9.29164e-06	4.40451e-05	FBXL7
ENSG00000145555	1439.6	-0.245686	0.0639647	9.231e-05	0.000379228	MYO10
ENSG00000176788	762.104	-0.20915	0.0577457	0.000254316	0.000969468	BASP1
ENSG00000145526	25.257	-3.34245	0.407523	4.26631e-17	5.20749e-16	CDH18
ENSG00000113360	1381.92	-0.245185	0.0475991	2.14294e-07	1.22961e-06	DROSHA
ENSG00000133401	112.451	-0.944822	0.129852	5.22657e-14	5.24694e-13	PDZD2
ENSG00000113389	147.152	-1.22223	0.12179	1.48467e-24	2.55816e-23	NPR3
ENSG00000151388	2949.37	-0.168263	0.0483985	0.000426995	0.00156213	ADAMTS12
ENSG00000164175	8.25609	-1.1534	0.518738	0.00225399	0.00721252	SLC45A2
ENSG00000082196	81.6121	-0.690742	0.162772	5.27728e-06	2.57421e-05	C1QTNF3
ENSG00000113456	393.716	-0.25247	0.0662773	0.000109519	0.000444455	RAD1
ENSG00000145604	386.038	-0.197224	0.0725149	0.00565466	0.0165253	SKP2
ENSG00000079215	24.1359	-1.08304	0.265159	5.5691e-06	2.70986e-05	SLC1A3
ENSG00000164190	1737.71	-0.261228	0.0502847	1.58074e-07	9.18818e-07	NIPBL
ENSG00000197603	888.601	-0.433758	0.0714559	6.34156e-10	4.64434e-09	CPLANE1
ENSG00000153071	4020.91	-0.24811	0.0341397	2.20799e-13	2.11617e-12	DAB2
ENSG00000171522	403.671	-0.533429	0.100453	3.94811e-08	2.42517e-07	PTGER4
ENSG00000132357	180.376	-0.254183	0.0989065	0.00705599	0.0201605	CARD6
ENSG00000250722	403.227	-0.409897	0.0910713	3.7418e-06	1.85734e-05	SELENOP
ENSG00000177721	39.7786	-0.524742	0.208199	0.00403683	0.0122365	ANXA2R
ENSG00000215068	70.0609	-0.506919	0.152673	0.000339544	0.00126824
ENSG00000112972	2923.61	-0.432205	0.0547778	1.51859e-15	1.6781e-14	HMGCS1
ENSG00000151882	75.7878	-0.971946	0.145614	4.1333e-12	3.59099e-11	CCL28
ENSG00000112992	1633.29	-0.302538	0.0365809	9.11806e-17	1.08774e-15	NNT
ENSG00000170571	537.091	-0.177683	0.0603431	0.00324922	0.0100523	EMB
ENSG00000134363	235.65	-1.21397	0.101681	8.7014e-34	2.17004e-32	FST
ENSG00000164294	4105.38	-0.100167	0.0432735	0.0195925	0.0495819	GPX8
ENSG00000067113	423.52	-0.329377	0.06847	9.93014e-07	5.27263e-06	PLPP1
ENSG00000062194	1096.56	-0.136209	0.0530114	0.0106631	0.0291352	GPBP1
ENSG00000113595	382.707	-0.26243	0.0678723	8.48204e-05	0.000350038	TRIM23
ENSG00000157107	435.302	-0.274469	0.0761984	0.000228083	0.000877233	FCHO2
ENSG00000251493	682.617	-0.415087	0.0567735	1.64969e-13	1.5979e-12	FOXD1
ENSG00000164331	289.527	-0.237946	0.0802139	0.00241091	0.00766495	ANKRA2
ENSG00000049860	2253.25	-0.264295	0.0399105	2.93894e-11	2.36915e-10	HEXB
ENSG00000113163	831.632	-0.271807	0.0500111	3.70265e-08	2.28208e-07	CERT1
ENSG00000145703	157.055	-2.4459	0.132505	3.4585e-77	2.22659e-75	IQGAP2
ENSG00000249713	2.15244	-2.61538	1.53163	0.00239035	0.00760777
ENSG00000164220	3565.91	-1.19388	0.0362136	4.97853e-239	1.81463e-236	F2RL2
ENSG00000181104	18781.9	-0.699178	0.0326782	1.14765e-101	1.01836e-99	F2R
ENSG00000164252	747.352	-0.28522	0.0522979	3.69752e-08	2.27951e-07	AGGF1
ENSG00000132846	444.163	-0.17147	0.0749933	0.0185355	0.0472959	ZBED3
ENSG00000113273	1474.32	-0.194579	0.0400514	1.01879e-06	5.40466e-06	ARSB
ENSG00000145692	3.49773	-2.57227	0.897539	0.000415268	0.00152323	BHMT
ENSG00000152409	599.549	-0.483959	0.0656454	6.5764e-14	6.55482e-13	JMY
ENSG00000164309	147.339	-0.513573	0.127866	2.28303e-05	0.000102637	CMYA5
ENSG00000177034	451.294	-0.163742	0.0677222	0.013686	0.0362858	MTX3
ENSG00000164300	1137.97	-0.577258	0.0524608	1.46387e-28	3.00278e-27	SERINC5
ENSG00000039319	1359.54	-0.159636	0.0436386	0.000240019	0.000919852	ZFYVE16
ENSG00000249042	21.6241	-1.14336	0.30672	2.19021e-05	9.86887e-05	FAM151B-DT
ENSG00000164176	13486.6	-0.450871	0.0375844	3.41752e-34	8.65967e-33	EDIL3
ENSG00000127184	2004.46	-0.117583	0.0386496	0.00219644	0.00705028	COX7C
ENSG00000175745	1712.58	-0.212933	0.041061	1.72509e-07	9.99531e-07	NR2F1
ENSG00000278905	5.75751	-2.75116	0.814294	0.000108631	0.000441152
ENSG00000133302	91.6113	-0.395871	0.136202	0.00193401	0.00627594	SLF1
ENSG00000175471	220.447	-0.219713	0.0894136	0.0115002	0.0311634	MCTP1
ENSG00000164291	240.367	-0.32787	0.0960201	0.000398478	0.00146664	ARSK
ENSG00000164292	2947.35	-0.243197	0.0413107	3.16058e-09	2.17802e-08	RHOBTB3
ENSG00000113441	1413.42	-0.507674	0.0735364	2.08646e-12	1.85627e-11	LNPEP
ENSG00000145721	1.80765	-1.13883	2.13073	0.015733	0.0409944	LIX1
ENSG00000174136	1110.68	-0.437524	0.0496836	5.54083e-19	7.45871e-18	RGMB
ENSG00000113532	303.684	-1.68274	0.0931228	5.90816e-74	3.60763e-72	ST8SIA4
ENSG00000145725	1290.29	-0.140282	0.0465681	0.00240833	0.00765778	PPIP5K2
ENSG00000151422	831.809	-0.170239	0.0650078	0.0078351	0.0221488	FER
ENSG00000152495	99.5721	-0.906843	0.138966	1.10977e-11	9.32032e-11	CAMK4
ENSG00000134986	8444.85	-0.241711	0.029499	1.50635e-16	1.77997e-15	NREP
ENSG00000134982	1021.24	-0.407475	0.0586855	2.08987e-12	1.85861e-11	APC
ENSG00000172795	818.803	-0.532499	0.0585514	4.04698e-20	5.76902e-19	DCP2
ENSG00000145782	783.764	-0.159232	0.0540137	0.00288877	0.00903748	ATG12
ENSG00000172869	801.523	-0.424903	0.0752804	9.5831e-09	6.29276e-08	DMXL1
ENSG00000145779	390.229	-0.857243	0.075505	1.47765e-30	3.3215e-29	TNFAIP8
ENSG00000184838	104.315	-1.44338	0.138848	3.50464e-26	6.48687e-25	PRR16
ENSG00000248927	7.39884	-1.26024	0.549541	0.00174657	0.00571623
ENSG00000064692	317.544	-1.94825	0.0919787	1.90847e-100	1.67464e-98	SNCAIP
ENSG00000168916	1156.76	-0.456761	0.05005	4.48006e-20	6.37871e-19	ZNF608
ENSG00000279118	74.2837	-0.800946	0.153129	3.07206e-08	1.91082e-07
ENSG00000113368	239.075	-0.277309	0.111814	0.00958601	0.0265132	LMNB1
ENSG00000164241	107.946	-0.279049	0.122938	0.0159974	0.0415855	C5orf63
ENSG00000164244	2271.2	-0.184064	0.0420201	1.04637e-05	4.92951e-05	PRRC1
ENSG00000138829	1893.16	-0.471068	0.0989553	8.57863e-07	4.59414e-06	FBN2
ENSG00000198108	340.901	-0.508445	0.0823265	3.02857e-10	2.27642e-09	CHSY3
ENSG00000248610	9.64271	-0.756779	0.514577	0.0182338	0.0466315	HSPA8P4
ENSG00000217128	886.668	-0.181977	0.0472545	0.000102634	0.000418232	FNIP1
ENSG00000164402	3743.15	-0.781793	0.0364815	1.2931e-102	1.16487e-100	SEPTIN8
ENSG00000043143	808.942	-0.282334	0.0554817	2.67728e-07	1.51856e-06	JADE2
ENSG00000164615	658.905	-0.274387	0.0576985	1.44768e-06	7.54141e-06	CAMLG
ENSG00000113621	1204.19	-0.241787	0.0471011	2.41348e-07	1.3785e-06	TXNDC15
ENSG00000152377	3115.48	-0.284923	0.0406807	2.35976e-12	2.08922e-11	SPOCK1
ENSG00000146021	119.05	-0.34701	0.118969	0.00214647	0.00689828	KLHL3
ENSG00000031003	987.976	-0.167932	0.0532344	0.00124239	0.0041888	FAM13B
ENSG00000112983	1396.27	-0.586283	0.0453951	1.30719e-38	3.74485e-37	BRD8
ENSG00000112984	185.76	-0.424417	0.134113	0.000782552	0.00273454	KIF20A
ENSG00000120709	1232.04	-0.16522	0.0399118	3.19533e-05	0.000140844	FAM53C
ENSG00000120733	1863.67	-0.342508	0.0393327	2.04524e-18	2.68454e-17	KDM3B
ENSG00000120727	971.842	-0.123402	0.04491	0.0057913	0.016885	PAIP2
ENSG00000170469	30.441	-0.630332	0.236584	0.00195935	0.0063538	SPATA24
ENSG00000185129	465.837	-0.547371	0.0961778	4.29661e-09	2.92263e-08	PURA
ENSG00000182700	106.091	-0.983158	0.135249	5.34939e-14	5.3657e-13	IGIP
ENSG00000131503	2001.81	-0.268153	0.0433325	3.93679e-10	2.93027e-09	ANKHD1
ENSG00000254996	2078.63	-0.267222	0.0433837	5.87032e-10	4.3072e-09	ANKHD1-EIF4EBP3
ENSG00000113108	687.887	-0.392979	0.0855113	2.39942e-06	1.22121e-05	APBB3
ENSG00000131495	453.355	-0.149483	0.0642262	0.0162427	0.0421446	NDUFA2
ENSG00000112855	842.787	-0.158064	0.0598209	0.0080394	0.0226561	HARS2
ENSG00000197479	18.558	-0.714102	0.316956	0.00447522	0.0134518	PCDHB11
ENSG00000120328	10.7179	-0.669175	0.380683	0.0142198	0.0375079	PCDHB12
ENSG00000187372	26.7333	-0.546668	0.23869	0.00634038	0.0183459	PCDHB13
ENSG00000120327	60.5283	-0.465347	0.169452	0.00250685	0.0079476	PCDHB14
ENSG00000146001	5.50849	-0.939082	0.654593	0.0126429	0.0338106	PCDHB18P
ENSG00000197948	967.314	-0.246725	0.0758322	0.000947708	0.00327019	FCHSD1
ENSG00000113552	1224.49	-0.628727	0.0521215	5.76671e-34	1.45037e-32	GNPDA1
ENSG00000113578	238.283	-0.30831	0.10706	0.00271071	0.00853452	FGF1
ENSG00000113580	1368.01	-0.112509	0.0405355	0.00528711	0.015576	NR3C1
ENSG00000156475	46.0822	-0.748257	0.218057	0.000120478	0.000484767	PPP2R2B
ENSG00000157510	222.207	-0.861584	0.102952	1.03905e-17	1.31082e-16	AFAP1L1
ENSG00000183111	166.636	-1.79708	0.120403	2.54826e-51	1.03026e-49	ARHGEF37
ENSG00000155846	74.6435	-1.81656	0.174782	2.58257e-26	4.80646e-25	PPARGC1B
ENSG00000113721	8056.92	-0.668585	0.0287554	2.61784e-120	2.89821e-118	PDGFRB
ENSG00000070614	5512.69	-0.152505	0.0354223	1.41767e-05	6.54727e-05	NDST1
ENSG00000171992	3859.28	-0.3595	0.0366747	5.34785e-23	8.69007e-22	SYNPO
ENSG00000211445	3336.15	-0.921712	0.0654134	8.15976e-46	2.83878e-44	GPX3
ENSG00000196743	1042.07	-0.323033	0.0504139	8.56047e-11	6.68033e-10	GM2A
ENSG00000113140	181223	-0.230852	0.0388718	1.74947e-09	1.23579e-08	SPARC
ENSG00000155511	5.78835	-2.12021	0.653935	0.000108399	0.000440363	GRIA1
ENSG00000164574	5025.12	-0.400837	0.0353995	5.95586e-30	1.30172e-28	GALNT10
ENSG00000164576	511.748	-0.62709	0.0674335	4.5945e-21	6.81608e-20	SAP30L
ENSG00000170271	668.838	-0.963108	0.0616716	1.03892e-55	4.56663e-54	FAXDC2
ENSG00000155508	883.755	-0.192581	0.0513056	0.000156851	0.000619558	CNOT8
ENSG00000170624	360.024	-1.70742	0.0848071	3.86328e-91	3.04082e-89	SGCD
ENSG00000145860	1210.53	-0.204068	0.0425514	1.19125e-06	6.26621e-06	RNF145
ENSG00000135083	189.177	-0.395473	0.101635	4.80977e-05	0.000206138	CCNJL
ENSG00000221886	89.4753	-1.49371	0.15098	4.80387e-24	8.13533e-23	ZBED8
ENSG00000113328	2178.18	-0.177305	0.0412923	1.64618e-05	7.53939e-05	CCNG1
ENSG00000038274	1104.76	-0.15523	0.0456686	0.000620885	0.00220971	MAT2B
ENSG00000145934	752.971	-0.395005	0.0763817	1.33237e-07	7.79422e-07	TENM2
ENSG00000184347	1880.68	-0.854316	0.0469614	2.30768e-74	1.42009e-72	SLIT3
ENSG00000164463	408.704	-0.975567	0.0714704	2.95013e-43	9.58167e-42	CREBRF
ENSG00000145919	822.515	-0.188333	0.0496805	0.000127297	0.000509878	BOD1
ENSG00000113749	3.94128	-1.23591	0.889527	0.0100677	0.0277031	HRH2
ENSG00000175414	1058.72	-0.231449	0.0485043	1.62614e-06	8.43214e-06	ARL10
ENSG00000146066	654.053	-0.137143	0.0560486	0.0132634	0.0352678	HIGD2A
ENSG00000146083	727.23	-0.311352	0.0756483	2.69408e-05	0.000119977	RNF44
ENSG00000048140	1307.04	-0.125578	0.0446953	0.00483814	0.0144038	TSPAN17
ENSG00000113761	292.668	-0.280479	0.0831128	0.000555767	0.00199362	ZNF346
ENSG00000165671	2676.31	-0.52404	0.0587972	1.6126e-19	2.24344e-18	NSD1
ENSG00000169228	555.689	-0.325663	0.0645839	2.92286e-07	1.64989e-06	RAB24
ENSG00000213347	513.062	-0.323832	0.0637811	2.47359e-07	1.40909e-06	MXD3
ENSG00000169220	98.7677	-0.458478	0.136458	0.00034612	0.00129159	RGS14
ENSG00000279821	166.136	-0.544095	0.15079	0.000100639	0.000410528
ENSG00000146067	861.753	-0.371158	0.0629884	2.06365e-09	1.45037e-08	FAM193B
ENSG00000184840	4316.11	-0.122065	0.0316035	0.000106004	0.000431077	TMED9
ENSG00000027847	647.27	-0.276019	0.0633148	1.06037e-05	4.9915e-05	B4GALT7
ENSG00000247679	43.1061	-0.77919	0.219791	7.21999e-05	0.000300784
ENSG00000113240	479.901	-0.383187	0.0714073	4.13482e-08	2.53329e-07	CLK4
ENSG00000198939	39.109	-0.470227	0.20818	0.00922846	0.025629	ZFP2
ENSG00000178187	56.1621	-0.60136	0.169012	0.000110599	0.000448299	ZNF454
ENSG00000234284	67.2706	-0.445044	0.166747	0.00337383	0.0104052	ZNF879
ENSG00000087116	56.8261	-0.573551	0.18792	0.000683815	0.00241661	ADAMTS2
ENSG00000176783	849.649	-0.141802	0.0524949	0.00624961	0.0181076	RUFY1
ENSG00000213316	2.62945	-1.3146	1.36889	0.0154576	0.0403728	LTC4S
ENSG00000161013	5034.54	-0.123859	0.0379618	0.00103218	0.00353643	MGAT4B
ENSG00000161010	393.148	-0.272018	0.0843999	0.000910333	0.00314718	MRNIP
ENSG00000197226	3912.61	-0.26046	0.0328249	1.68632e-15	1.8548e-14	TBC1D9B
ENSG00000113300	970.996	-0.184041	0.0552814	0.000712327	0.00250876	CNOT6
ENSG00000278970	190.749	-0.595185	0.101947	1.66916e-09	1.18188e-08	HEIH
ENSG00000245060	164.008	-0.588492	0.103654	4.48704e-09	3.04169e-08	LINC00847
ENSG00000196670	435.001	-0.436704	0.0679022	6.22389e-11	4.89563e-10	ZFP62
ENSG00000146063	836.135	-0.273453	0.064573	1.71659e-05	7.83612e-05	TRIM41
ENSG00000183718	306.998	-0.659609	0.0939019	5.17333e-13	4.82926e-12	TRIM52
ENSG00000112679	598.438	-0.207424	0.0652354	0.00127343	0.00428736	DUSP22
ENSG00000124588	189.566	-0.470606	0.100766	1.37429e-06	7.17488e-06	NQO2
ENSG00000137266	32.9775	-0.499978	0.215029	0.00700976	0.0200556	SLC22A23
ENSG00000270504	396.536	-0.844942	0.0761052	2.3805e-29	5.07184e-28
ENSG00000219992	17.468	-1.11442	0.362849	0.000222385	0.0008569
ENSG00000260604	48.8233	-0.408876	0.186291	0.0126795	0.0338849
ENSG00000153046	437.256	-0.185206	0.0640837	0.00353563	0.010866	CDYL
ENSG00000272142	75.4069	-0.366372	0.151101	0.00859699	0.0240501
ENSG00000271978	9.91038	-2.44592	0.532523	4.50114e-07	2.4943e-06
ENSG00000219607	11.6824	-1.30294	0.435964	0.00024776	0.000945967	PPP1R3G
ENSG00000124782	739.93	-0.213885	0.0600375	0.000308593	0.00116032	RREB1
ENSG00000239264	6859.6	-0.172547	0.0296997	4.75584e-09	3.2147e-08	TXNDC5
ENSG00000259040	6782.17	-0.177325	0.0303638	4.29262e-09	2.92076e-08	BLOC1S5-TXNDC5
ENSG00000188428	254.203	-0.51736	0.085754	7.23762e-10	5.27287e-09	BLOC1S5
ENSG00000137203	65.6931	-0.794641	0.157616	9.26176e-08	5.50087e-07	TFAP2A
ENSG00000205269	59.2574	-1.3945	0.18918	1.81052e-14	1.87151e-13	TMEM170B
ENSG00000112137	41.8759	-0.550725	0.199345	0.00178446	0.00582816	PHACTR1
ENSG00000145990	173.181	-0.44186	0.0954469	1.80467e-06	9.31508e-06	GFOD1
ENSG00000010017	999.343	-0.116399	0.0494413	0.0169187	0.0436975	RANBP9
ENSG00000047579	215.616	-0.317871	0.0877701	0.000203328	0.000788677	DTNBP1
ENSG00000007944	213.598	-2.08235	0.116102	5.39747e-73	3.25387e-71	MYLIP
ENSG00000124788	1116.05	-0.371932	0.0554831	1.34293e-11	1.11833e-10	ATXN1
ENSG00000112186	596.291	-1.03766	0.0655185	1.96414e-57	8.86368e-56	CAP2
ENSG00000137414	754.775	-0.215673	0.0605099	0.00028808	0.0010882	FAM8A1
ENSG00000137177	1253.22	-0.402096	0.0428222	3.36e-21	5.0224e-20	KIF13A
ENSG00000124795	1097.64	-0.140435	0.0531018	0.00850527	0.0238116	DEK
ENSG00000172197	57.7794	-0.369919	0.16612	0.0142011	0.0374669	MBOAT1
ENSG00000124766	1925.9	-0.258087	0.0507359	2.6398e-07	1.49838e-06	SOX4
ENSG00000272168	99.3334	-0.497242	0.131041	5.78989e-05	0.000245216	CASC15
ENSG00000260455	4.65866	-2.10991	0.699939	0.00022734	0.000874514	NBAT1
ENSG00000172179	1.8072	-2.20942	1.38494	0.0070948	0.0202567	PRL
ENSG00000112312	178.87	-0.36133	0.10367	0.00028365	0.00107318	GMNN
ENSG00000111913	89.2213	-0.377938	0.146337	0.00531211	0.0156341	RIPOR2
ENSG00000079691	633.693	-0.169172	0.0570923	0.002767	0.00868979	CARMIL1
ENSG00000187837	105.769	-0.588013	0.125627	9.32796e-07	4.97072e-06	H1-2
ENSG00000180596	33.6389	-0.487369	0.227599	0.0117663	0.0317973	H2BC4
ENSG00000180573	681.959	-0.721596	0.0858917	1.03359e-17	1.30532e-16	H2AC6
ENSG00000158373	106.458	-0.688825	0.131808	3.81856e-08	2.34924e-07	H2BC5
ENSG00000274290	16.5337	-1.24804	0.323926	1.16162e-05	5.43572e-05	H2BC6
ENSG00000282988	13.9118	-1.42664	0.407082	4.29314e-05	0.000185439
ENSG00000197409	4.15617	-1.12932	0.978215	0.0148172	0.0388415	H3C4
ENSG00000196866	4.3522	-0.992659	0.829528	0.0147115	0.0385942	H2AC7
ENSG00000276966	3.7894	-1.62145	0.74327	0.00198536	0.00642935	H4C5
ENSG00000273802	23.4638	-0.853719	0.28741	0.000460536	0.00167398	H2BC8
ENSG00000274750	151.013	-0.936473	0.109316	1.74158e-18	2.29486e-17	H3C6
ENSG00000275713	16.5738	-1.39238	0.368144	1.49168e-05	6.86897e-05	H2BC9
ENSG00000158406	92.6725	-0.531655	0.141304	6.29832e-05	0.00026495	H4C8
ENSG00000026950	852.851	-0.1729	0.0519521	0.000780246	0.00272769	BTN3A1
ENSG00000124549	206.728	-0.380173	0.114504	0.000509248	0.00183639	BTN2A3P
ENSG00000111801	1018.98	-0.141254	0.0543204	0.00957305	0.0264866	BTN3A3
ENSG00000228223	275.204	-0.325084	0.0816667	4.58212e-05	0.000197059	HCG11
ENSG00000181315	219.114	-0.530089	0.087663	5.79494e-10	4.25849e-09	ZNF322
ENSG00000196787	43.9836	-0.791129	0.193536	8.43411e-06	4.0157e-05	H2AC11
ENSG00000197903	373.081	-0.371467	0.0821214	3.44652e-06	1.71724e-05	H2BC12
ENSG00000204789	65.4729	-0.602782	0.158814	4.33794e-05	0.000187271	ZNF204P
ENSG00000124613	139.874	-0.320062	0.106634	0.00180654	0.00589376	ZNF391
ENSG00000096654	187.175	-0.54987	0.0987964	8.2552e-09	5.45709e-08	ZNF184
ENSG00000196747	8.05133	-1.02489	0.560306	0.00640463	0.0185115	H2AC13
ENSG00000278828	21.2316	-1.09793	0.295624	2.47125e-05	0.00011072	H3C10
ENSG00000275221	8.83464	-0.792253	0.456665	0.0106131	0.0290152	H2AC15
ENSG00000196812	37.7382	-0.629178	0.209919	0.00072069	0.0025352	ZSCAN16
ENSG00000198315	1060.01	-0.323008	0.0473882	5.91309e-12	5.08689e-11	ZKSCAN8
ENSG00000187626	148.248	-0.571049	0.114373	2.16581e-07	1.24243e-06	ZKSCAN4
ENSG00000197062	327.681	-0.707072	0.0815117	1.54083e-18	2.03373e-17	ZSCAN26
ENSG00000276302	33.7782	-0.746584	0.217464	0.00012303	0.000494124
ENSG00000235109	184.746	-0.86847	0.0993319	3.68857e-19	5.0195e-18	ZSCAN31
ENSG00000189298	169.238	-0.722013	0.110457	1.53929e-11	1.2738e-10	ZKSCAN3
ENSG00000158691	207.115	-0.327217	0.0977222	0.000517802	0.00186497	ZSCAN12
ENSG00000187987	59.9265	-0.528666	0.169296	0.000632751	0.00224856	ZSCAN23
ENSG00000204713	1402.15	-0.166705	0.0449105	0.00019158	0.000745795	TRIM27
ENSG00000214922	28.874	-0.942002	0.281883	0.000111871	0.000453224	HLA-F-AS1
ENSG00000241370	228.535	-0.21195	0.0913637	0.0171289	0.044173	RPP21
ENSG00000204569	1375.11	-0.598339	0.0550474	8.86142e-28	1.73939e-26	PPP1R10
ENSG00000137343	395.51	-0.467158	0.0919706	1.66559e-07	9.66238e-07	ATAT1
ENSG00000204564	127.613	-0.338931	0.11796	0.00254298	0.00804814	C6orf136
ENSG00000137404	263.516	-0.319753	0.0789095	3.45428e-05	0.000151273	NRM
ENSG00000137337	990.102	-0.15937	0.0574497	0.00479573	0.0142973	MDC1
ENSG00000196230	23966.7	-0.319256	0.0322398	3.31812e-23	5.46682e-22	TUBB
ENSG00000204540	130.794	-0.356912	0.125217	0.00260244	0.00821874	PSORS1C1
ENSG00000204536	324.311	-0.200431	0.077287	0.00812835	0.0228808	CCHCR1
ENSG00000137310	167.091	-0.45074	0.113233	3.17709e-05	0.000140066	TCF19
ENSG00000206344	12.3897	-0.837394	0.416555	0.00605023	0.0175729	HCG27
ENSG00000204516	226.412	-0.249148	0.0898469	0.00427353	0.0128962	MICB
ENSG00000204498	222.214	-0.755226	0.0968555	1.31172e-15	1.45493e-14	NFKBIL1
ENSG00000274494	5.62199	-0.802878	0.602073	0.0184228	0.0470541	MIR6832
ENSG00000204463	3833.44	-0.178663	0.0429917	2.85785e-05	0.000126818	BAG6
ENSG00000204439	461.194	-0.181675	0.0666543	0.00596901	0.017354	C6orf47
ENSG00000204438	293.703	-0.431329	0.0759121	6.72681e-09	4.48807e-08	GPANK1
ENSG00000213722	907.315	-0.489779	0.0564875	2.37398e-18	3.09545e-17	DDAH2
ENSG00000228727	25.3804	-0.623728	0.267518	0.00484125	0.0144112	SAPCD1
ENSG00000204386	2012.82	-0.494336	0.0375829	6.01502e-40	1.8039e-38	NEU1
ENSG00000204371	1277.06	-0.522608	0.0470377	4.32153e-29	9.09286e-28	EHMT2
ENSG00000166278	64.3599	-1.47007	0.167489	1.53661e-19	2.13897e-18	C2
ENSG00000204366	147.831	-0.685581	0.120237	2.96869e-09	2.05235e-08	ZBTB12
ENSG00000244255	188.077	-0.593819	0.110206	2.22938e-08	1.41e-07
ENSG00000243649	162.558	-0.327543	0.11446	0.00271457	0.00854551	CFB
ENSG00000204351	1358.06	-0.22298	0.052808	1.96968e-05	8.92441e-05	SKIV2L
ENSG00000204344	256.957	-0.237423	0.0887136	0.00588568	0.0171412	STK19
ENSG00000244731	38.5218	-0.431004	0.191139	0.0110841	0.0301741	C4A
ENSG00000168477	19.6434	-0.883151	0.295354	0.000402447	0.00148009	TNXB
ENSG00000213676	1964.46	-0.221773	0.0422664	1.28176e-07	7.51855e-07	ATF6B
ENSG00000204315	72.8748	-0.958456	0.172002	3.86174e-09	2.63819e-08	FKBPL
ENSG00000241404	254.623	-0.358202	0.104731	0.000350945	0.00130856	EGFL8
ENSG00000204305	78.5542	-0.988587	0.161713	1.66869e-10	1.27944e-09	AGER
ENSG00000204304	1684.25	-0.209051	0.0425949	7.33743e-07	3.96801e-06	PBX2
ENSG00000204248	73.3174	-0.725441	0.161038	1.47438e-06	7.67209e-06	COL11A2
ENSG00000204231	1503.79	-0.401099	0.0478542	3.31e-17	4.05484e-16	RXRB
ENSG00000112473	5827.77	-0.244209	0.0352405	3.29515e-12	2.88502e-11	SLC39A7
ENSG00000235863	85.2806	-0.319531	0.129898	0.00897218	0.0249875	B3GALT4
ENSG00000237441	1437.45	-0.167884	0.0510881	0.000840355	0.00292489	RGL2
ENSG00000236104	513.256	-0.215773	0.0643101	0.000657534	0.00233069	ZBTB22
ENSG00000112511	810.85	-0.398123	0.0536805	6.11045e-14	6.10581e-13	PHF1
ENSG00000112514	1985.22	-0.378873	0.0413207	2.05838e-20	2.96637e-19	CUTA
ENSG00000197283	1234.61	-0.803145	0.0562173	5.35009e-47	1.91183e-45	SYNGAP1
ENSG00000137288	572.875	-0.164224	0.0567013	0.00333062	0.0102746	UQCC2
ENSG00000161904	1201.2	-0.157077	0.0433746	0.000268325	0.0010191	LEMD2
ENSG00000272325	2092.42	-0.300609	0.040553	8.7716e-14	8.67349e-13	NUDT3
ENSG00000196821	1810.21	-0.34838	0.0423647	1.40874e-16	1.66796e-15	ILRUN
ENSG00000064999	824.517	-0.194084	0.0487877	6.17886e-05	0.00026048	ANKS1A
ENSG00000146197	241.933	-0.340635	0.102918	0.000582866	0.00208316	SCUBE3
ENSG00000065029	778.558	-0.37328	0.0673586	1.71246e-08	1.09535e-07	ZNF76
ENSG00000112039	98.2174	-0.76348	0.134731	3.2028e-09	2.20648e-08	FANCE
ENSG00000156711	310.355	-0.454805	0.0815183	1.15001e-08	7.47904e-08	MAPK13
ENSG00000096070	1345.17	-0.315993	0.0450416	1.55958e-12	1.40707e-11	BRPF3
ENSG00000124772	13.4735	-1.21122	0.432006	0.000494544	0.00178789	CPNE5
ENSG00000198663	2635.42	-0.139585	0.0346891	5.31707e-05	0.000226528	C6orf89
ENSG00000137409	3533.87	-0.172262	0.0319718	7.2665e-08	4.35512e-07	MTCH1
ENSG00000065491	448.903	-0.418638	0.0676948	3.25169e-10	2.43718e-09	TBC1D22B
ENSG00000112139	201.677	-1.01811	0.103914	1.35099e-23	2.25724e-22	MDGA1
ENSG00000183826	563.488	-0.206712	0.0573337	0.000272729	0.00103467	BTBD9
ENSG00000112167	184.457	-0.390538	0.10137	6.69826e-05	0.000280529	SAYSD1
ENSG00000146122	1453.68	-0.883781	0.0378293	1.6882e-121	1.94159e-119	DAAM2
ENSG00000281969	3.22205	-1.19237	1.04816	0.0112529	0.0305598
ENSG00000124615	324.057	-0.259653	0.0745921	0.000387468	0.00142855	MOCS1
ENSG00000124602	71.5245	-0.606332	0.158217	3.73582e-05	0.00016285	UNC5CL
ENSG00000124596	272.642	-0.23626	0.0814176	0.00327896	0.0101351	OARD1
ENSG00000001167	914.243	-0.148047	0.0528767	0.0045231	0.0135759	NFYA
ENSG00000161912	89.6132	-0.879768	0.13898	4.17835e-11	3.33536e-10	ADCY10P1
ENSG00000112559	653.516	-0.560478	0.0680956	6.71937e-17	8.07688e-16	MDFI
ENSG00000164663	185.944	-0.332582	0.108923	0.0014322	0.0047677	USP49
ENSG00000137413	455.775	-0.156774	0.0617675	0.00929664	0.0257911	TAF8
ENSG00000124496	242.034	-0.336818	0.0893807	0.000105596	0.000429563	TRERF1
ENSG00000024048	1100.2	-0.235006	0.041913	2.48026e-08	1.55992e-07	UBR2
ENSG00000137161	743.547	-0.279421	0.0546733	2.39623e-07	1.36964e-06	CNPY3
ENSG00000231113	19.8949	-1.31258	0.321051	4.47891e-06	2.20063e-05
ENSG00000124587	814.144	-0.419876	0.0527019	1.10281e-15	1.23244e-14	PEX6
ENSG00000124733	859.131	-0.251456	0.0481785	1.81471e-07	1.04838e-06	MEA1
ENSG00000124702	1920.56	-0.342538	0.0371786	1.89103e-20	2.72852e-19	KLHDC3
ENSG00000044090	2976.14	-0.328965	0.0440212	4.92956e-14	4.95929e-13	CUL7
ENSG00000137171	610.82	-0.464491	0.0682116	4.13073e-12	3.59007e-11	KLC4
ENSG00000112655	5655.16	-0.146684	0.0344804	1.58831e-05	7.28846e-05	PTK7
ENSG00000112659	793.634	-0.311106	0.0564271	2.14373e-08	1.35837e-07	CUL9
ENSG00000171467	868.973	-0.429233	0.0507989	1.50924e-17	1.88492e-16	ZNF318
ENSG00000124574	998.385	-0.267748	0.0697852	8.97697e-05	0.000369304	ABCC10
ENSG00000137207	2547.8	-0.187999	0.0400751	2.69443e-06	1.36402e-05	YIPF3
ENSG00000112759	1398.03	-1.67768	0.0620697	5.29914e-162	9.23142e-160	SLC29A1
ENSG00000124608	588.099	-0.200791	0.0597656	0.000725292	0.00255063	AARS2
ENSG00000112782	404.647	-1.57842	0.0875478	9.73132e-74	5.92685e-72	CLIC5
ENSG00000001561	137.36	-0.4407	0.11488	6.05693e-05	0.000255794	ENPP4
ENSG00000112796	39.8739	-0.657089	0.196037	0.00020036	0.000778058	ENPP5
ENSG00000146233	30.1202	-0.673553	0.245003	0.00135979	0.00454644	CYP39A1
ENSG00000153291	183.733	-0.44203	0.119166	0.000102728	0.000418472	SLC25A27
ENSG00000180113	7.5127	-1.03332	0.536864	0.00483304	0.0143922	TDRD6
ENSG00000164393	18.0267	-2.07306	0.373647	2.67074e-09	1.85558e-08	ADGRF2
ENSG00000146085	751.156	-0.134677	0.0495441	0.0061717	0.017895	MMUT
ENSG00000008196	5.8555	-0.865453	0.594943	0.013818	0.0365783	TFAP2B
ENSG00000170927	66.9421	-0.490293	0.176673	0.00208208	0.00671321	PKHD1
ENSG00000112144	533.372	-0.479567	0.0588914	2.13614e-16	2.50047e-15	CILK1
ENSG00000124749	111.188	-2.25877	0.135601	2.59052e-63	1.31142e-61	COL21A1
ENSG00000146143	214.568	-0.484276	0.104611	1.57224e-06	8.16695e-06	PRIM2
ENSG00000272316	31.2357	-0.999011	0.238031	3.76764e-06	1.86938e-05
ENSG00000215190	126.797	-0.305606	0.114666	0.00518527	0.0153102	LINC00680
ENSG00000266680	43.4675	-0.902909	0.201678	1.16854e-06	6.15222e-06
ENSG00000118482	1534.69	-0.284715	0.0409004	2.44803e-12	2.16171e-11	PHF3
ENSG00000135298	15.642	-0.692345	0.341999	0.00800514	0.0225729	ADGRB3
ENSG00000112305	555.323	-0.239746	0.0626842	0.000112596	0.000455616	SMAP1
ENSG00000079841	35.9606	-2.086	0.263758	2.80233e-16	3.25455e-15	RIMS1
ENSG00000185760	41.3391	-1.31484	0.219514	2.37557e-10	1.79931e-09	KCNQ5
ENSG00000119899	1110.83	-0.611875	0.043877	1.29951e-44	4.37329e-43	SLC17A5
ENSG00000111799	26222.2	-1.81125	0.0791777	8.66471e-117	9.12375e-115	COL12A1
ENSG00000146247	908.299	-0.3727	0.0634263	2.02991e-09	1.42751e-08	PHIP
ENSG00000083123	330.064	-0.16795	0.0714326	0.0176198	0.0452666	BCKDHB
ENSG00000112773	341.995	-1.26348	0.0989998	4.82938e-38	1.37191e-36	TENT5A
ENSG00000083097	553.372	-0.394377	0.0614164	7.75843e-11	6.07043e-10	DOP1A
ENSG00000013375	2163.16	-0.116202	0.0433488	0.0078082	0.0220859	PGM3
ENSG00000013392	247.253	-0.622938	0.086968	2.49195e-13	2.3787e-12	RWDD2A
ENSG00000146250	40.0285	-0.975057	0.21372	7.34191e-07	3.96952e-06	PRSS35
ENSG00000135315	240.175	-0.329715	0.0845048	6.20463e-05	0.000261426	CEP162
ENSG00000220563	7.88755	-1.10578	0.486478	0.0021004	0.00676306	PKMP3
ENSG00000188994	702.325	-0.251542	0.0680822	0.000169589	0.000666317	ZNF292
ENSG00000146278	791.3	-0.812491	0.0589949	7.061e-44	2.33644e-42	PNRC1
ENSG00000146281	193.32	-0.449947	0.092836	5.94337e-07	3.24672e-06	PM20D2
ENSG00000025039	108.141	-1.01657	0.127142	2.01106e-16	2.36222e-15	RRAGD
ENSG00000135299	182.462	-0.32063	0.0960334	0.000608756	0.0021711	ANKRD6
ENSG00000118412	408.099	-0.499213	0.0715921	1.65246e-12	1.48578e-11	CASP8AP2
ENSG00000112182	110.716	-1.31539	0.128562	1.61234e-25	2.90934e-24	BACH2
ENSG00000135333	77.664	-0.35049	0.147341	0.0102586	0.0281697	EPHA7
ENSG00000146263	200.029	-0.512724	0.103733	2.80641e-07	1.58838e-06	MMS22L
ENSG00000112234	547.05	-0.159388	0.0560089	0.0039679	0.0120468	FBXL4
ENSG00000132424	3271.35	-0.160897	0.0614439	0.00770359	0.0218135	PNISR
ENSG00000112246	46.1796	-0.965328	0.190239	5.84071e-08	3.52107e-07	SIM1
ENSG00000164418	282.992	-0.647469	0.0851685	8.33066e-15	8.76421e-14	GRIK2
ENSG00000203808	5.55176	-0.97227	0.669197	0.0113476	0.0307818	BVES-AS1
ENSG00000112320	80.5603	-0.342166	0.136017	0.00704951	0.0201492	SOBP
ENSG00000118689	1514.07	-0.130624	0.0545811	0.0167997	0.0434216	FOXO3
ENSG00000080546	423.701	-0.323715	0.0725769	5.41742e-06	2.63931e-05	SESN1
ENSG00000155085	70.4451	-0.418338	0.153107	0.00307715	0.00956367	AK9
ENSG00000112367	465.16	-0.191703	0.0781818	0.0126804	0.0338849	FIG4
ENSG00000155111	722.131	-0.220634	0.050522	1.09616e-05	5.14873e-05	CDK19
ENSG00000112394	8.18174	-1.58228	0.513229	0.000163697	0.000644418	SLC16A10
ENSG00000009413	793.532	-0.18922	0.0692208	0.00553272	0.0162049	REV3L
ENSG00000255389	20.863	-1.11019	0.321524	6.08636e-05	0.0002569
ENSG00000175967	3.99917	-2.77154	0.94845	0.000472634	0.0017148	LINC02880
ENSG00000178425	818.061	-0.117943	0.0480676	0.01388	0.0367055	NT5DC1
ENSG00000123500	2.78677	-2.26455	1.04727	0.00263482	0.00831088	COL10A1
ENSG00000187189	1143.88	-0.508028	0.0431	1.68551e-32	4.03364e-31	TSPYL4
ENSG00000237021	5.04272	-0.934614	0.626682	0.0119271	0.0321622	NA
ENSG00000178033	468.16	-0.511307	0.06963	1.21037e-13	1.18742e-12	CALHM5
ENSG00000196911	226.47	-0.378359	0.0925495	2.52408e-05	0.000112895	KPNA5
ENSG00000111877	240.175	-0.290973	0.0859223	0.000515147	0.00185597	MCM9
ENSG00000111885	668.88	-0.387229	0.0616488	1.83422e-10	1.40227e-09	MAN1A1
ENSG00000152661	5329.55	-0.299218	0.0380778	3.22919e-15	3.48546e-14	GJA1
ENSG00000025156	255.555	-0.501103	0.0825264	5.43125e-10	4.00116e-09	HSF2
ENSG00000135549	338.584	-0.435757	0.0913331	9.16734e-07	4.89393e-06	PKIB
ENSG00000172594	300.425	-0.362478	0.0849007	1.14979e-05	5.38567e-05	SMPDL3A
ENSG00000188580	188.099	-1.65984	0.10091	7.65124e-62	3.78441e-60	NKAIN2
ENSG00000111911	439.878	-0.416539	0.0742363	9.64462e-09	6.3314e-08	HINT3
ENSG00000146374	44.7417	-1.03988	0.192838	9.66817e-09	6.34219e-08	RSPO3
ENSG00000118518	809.683	-0.329701	0.0505298	4.46564e-11	3.55869e-10	RNF146
ENSG00000152894	2572.29	-0.288625	0.0373413	7.93077e-15	8.35464e-14	PTPRK
ENSG00000198945	520.489	-0.426274	0.0625426	4.75262e-12	4.11848e-11	L3MBTL3
ENSG00000112282	1057.26	-0.392314	0.0512048	1.11462e-14	1.1659e-13	MED23
ENSG00000079931	2119.09	-0.67821	0.0498563	9.49616e-43	3.04855e-41	MOXD1
ENSG00000079950	1428.67	-0.375584	0.038588	1.66448e-22	2.64663e-21	STX7
ENSG00000112319	55.8236	-0.481247	0.1536	0.000712935	0.00251053	EYA4
ENSG00000118526	141.214	-0.831644	0.120722	1.06011e-12	9.68235e-12	TCF21
ENSG00000171408	23.4313	-0.822802	0.274044	0.000439958	0.00160707	PDE7B
ENSG00000016402	172.151	-1.35164	0.119902	1.97681e-30	4.4142e-29	IL20RA
ENSG00000112406	499.783	-0.244561	0.0693471	0.00033835	0.00126419	HECA
ENSG00000272446	4.14681	-1.43361	0.758645	0.00382132	0.0116518
ENSG00000164440	18.7452	-1.65464	0.316343	1.51478e-08	9.74694e-08	TXLNB
ENSG00000112419	657.681	-0.332223	0.0711253	1.94886e-06	1.00136e-05	PHACTR2
ENSG00000152818	1545.19	-0.492162	0.0970784	1.6702e-07	9.68678e-07	UTRN
ENSG00000146414	456.658	-0.281757	0.0692105	3.55364e-05	0.000155337	SHPRH
ENSG00000152822	29.5788	-1.03725	0.246555	3.1979e-06	1.6028e-05	GRM1
ENSG00000164506	1184.24	-0.205359	0.0449597	4.31482e-06	2.1253e-05	STXBP5
ENSG00000203727	106.94	-0.929055	0.140873	6.69933e-12	5.73205e-11	SAMD5
ENSG00000111962	172.616	-0.243447	0.0942884	0.00765241	0.0216815	UST
ENSG00000120256	601.734	-0.232037	0.0577877	4.99543e-05	0.000213631	LRP11
ENSG00000131018	1553.63	-0.659999	0.118139	6.12591e-09	4.10682e-08	SYNE1
ENSG00000153721	297.602	-0.195501	0.0769626	0.0094377	0.0261365	CNKSR3
ENSG00000049618	1575.46	-0.317381	0.0447769	9.72636e-13	8.90749e-12	ARID1B
ENSG00000122335	361.996	-0.219584	0.0787714	0.00439041	0.0132203	SERAC1
ENSG00000272047	572.415	-0.147244	0.0637993	0.0192283	0.0487435	GTF2H5
ENSG00000130338	631.419	-0.322759	0.0698822	2.48342e-06	1.2626e-05	TULP4
ENSG00000164694	52.3907	-0.599412	0.203683	0.00085034	0.00295746	FNDC1
ENSG00000120437	734.845	-0.541505	0.0726511	3.13317e-14	3.19137e-13	ACAT2
ENSG00000197081	8319.59	-0.116137	0.0491847	0.0172667	0.0444751	IGF2R
ENSG00000213073	65.2963	-0.963226	0.182297	1.84634e-08	1.1778e-07	CHP1P2
ENSG00000085511	870.828	-0.188391	0.0480516	8.14324e-05	0.000337172	MAP3K4
ENSG00000026652	633.875	-0.236401	0.0560281	2.15832e-05	9.7325e-05	AGPAT4
ENSG00000188191	408.686	-0.368158	0.0748123	5.02808e-07	2.7665e-06	PRKAR1B
ENSG00000164828	3137.34	-0.215906	0.0332924	5.91016e-11	4.65785e-10	SUN1
ENSG00000239857	702.047	-0.564165	0.065508	2.32934e-18	3.03892e-17	GET4
ENSG00000273230	79.0513	-1.00275	0.149089	3.03543e-12	2.66551e-11
ENSG00000164880	2578.38	-0.187316	0.0578968	0.00105719	0.00361638	INTS1
ENSG00000106009	634.966	-0.304353	0.0838652	0.000195547	0.000760115	BRAT1
ENSG00000106012	634.601	-0.156618	0.0558069	0.00452577	0.0135813	IQCE
ENSG00000136295	6187.85	-0.195135	0.0631066	0.00171908	0.00563168	TTYH3
ENSG00000242802	958.132	-0.33941	0.0740474	2.93407e-06	1.47871e-05	AP5Z1
ENSG00000157927	4.37497	-1.25044	0.747621	0.00591387	0.0172127	RADIL
ENSG00000157954	1581.93	-0.214519	0.0461063	2.84937e-06	1.43969e-05	WIPI2
ENSG00000164638	147.879	-0.318114	0.120596	0.00537799	0.0157985	SLC29A4
ENSG00000182095	1994.58	-0.313532	0.0717248	8.44962e-06	4.02146e-05	TNRC18
ENSG00000086232	2949.19	-0.101548	0.0386735	0.00864926	0.0241792	EIF2AK1
ENSG00000008256	1623.94	-0.510239	0.0384368	1.87845e-40	5.69836e-39	CYTH3
ENSG00000178397	342.847	-0.298663	0.0778133	8.70806e-05	0.000358677	FAM220A
ENSG00000136240	6191.61	-0.152829	0.0407017	0.000154452	0.000610897	KDELR2
ENSG00000236609	203.449	-0.276459	0.087548	0.00116939	0.00396979	ZNF853
ENSG00000215018	22.7596	-1.75632	0.28301	4.97858e-11	3.95283e-10	COL28A1
ENSG00000106415	154.892	-0.472726	0.103193	2.17235e-06	1.11041e-05	GLCCI1
ENSG00000005108	179.344	-2.32651	0.12981	7.6634e-73	4.58488e-71	THSD7A
ENSG00000106460	1112.3	-0.179284	0.0581221	0.00181227	0.00591165	TMEM106B
ENSG00000006747	79.031	-0.900019	0.159136	2.55774e-09	1.77968e-08	SCIN
ENSG00000006468	806.389	-0.229899	0.0555241	2.77702e-05	0.000123463	ETV1
ENSG00000106537	209.69	-0.337558	0.0973425	0.000333355	0.00124709	TSPAN13
ENSG00000271133	16.7819	-0.566642	0.30956	0.0175338	0.0450553	ITGB8-AS1
ENSG00000164649	899.129	-0.314901	0.0504582	2.95058e-10	2.21921e-09	CDCA7L
ENSG00000196683	1451.62	-0.278178	0.050587	2.98939e-08	1.86185e-07	TOMM7
ENSG00000122550	634.284	-0.350267	0.0567506	4.22557e-10	3.13831e-09	KLHL7
ENSG00000136235	4408.47	-1.84291	0.0814901	2.13423e-114	2.23736e-112	GPNMB
ENSG00000270933	5.28792	-2.09299	0.678263	0.000170236	0.000668639
ENSG00000078399	781.793	-0.192477	0.0557751	0.000448685	0.00163542	HOXA9
ENSG00000257184	303.66	-0.221274	0.0800135	0.0046492	0.0138989
ENSG00000253293	970.833	-0.39764	0.0445384	2.60859e-19	3.58069e-18	HOXA10
ENSG00000005073	384.039	-0.634466	0.07177	3.7528e-19	5.10399e-18	HOXA11
ENSG00000240990	91.6674	-0.478591	0.146083	0.000426599	0.00156092	HOXA11-AS
ENSG00000153814	472.362	-0.435182	0.0724876	8.44641e-10	6.10657e-09	JAZF1
ENSG00000255690	244.237	-0.403436	0.090676	4.67756e-06	2.29348e-05	TRIL
ENSG00000106066	55.3024	-0.489496	0.189577	0.00373953	0.011426	CPVL
ENSG00000106086	406.209	-0.368765	0.0734464	3.35627e-07	1.88428e-06	PLEKHA8
ENSG00000180354	524.061	-0.596879	0.0661142	5.49064e-20	7.78947e-19	MTURN
ENSG00000251660	50.4516	-0.562532	0.186032	0.000794416	0.00277519
ENSG00000106100	237.161	-0.275007	0.0932353	0.00228372	0.00730076	NOD1
ENSG00000154678	359.687	-0.708259	0.0730899	8.62939e-23	1.38891e-21	PDE1C
ENSG00000281332	41.2529	-0.924165	0.214062	2.44848e-06	1.24591e-05	LINC00997
ENSG00000122642	6814.62	-0.241068	0.0270564	5.13519e-19	6.92053e-18	FKBP9
ENSG00000164619	27.3157	-1.4823	0.281885	1.53648e-08	9.87583e-08	BMPER
ENSG00000173852	1099.42	-0.211516	0.0489179	1.56094e-05	7.17256e-05	DPY19L1
ENSG00000164542	109.825	-0.291177	0.119542	0.010308	0.0282821	KIAA0895
ENSG00000006715	1988.36	-0.266283	0.038262	2.3348e-12	2.06789e-11	VPS41
ENSG00000168303	365.348	-0.26042	0.0701462	0.00015415	0.000610009	MPLKIP
ENSG00000203446	6.17535	-1.49197	0.718236	0.00238222	0.00758495	SUGCT-AS1
ENSG00000122641	7235.37	-0.349258	0.0429183	2.18442e-16	2.55572e-15	INHBA
ENSG00000224116	11.7032	-1.45268	0.424096	5.39265e-05	0.000229459	INHBA-AS1
ENSG00000106571	618.763	-0.193567	0.055179	0.00038408	0.00141739	GLI3
ENSG00000228903	15.0817	-0.842785	0.359918	0.0027448	0.00863015	RASA4CP
ENSG00000235314	43.2309	-0.917166	0.201796	8.77733e-07	4.69631e-06	LINC00957
ENSG00000164708	5.93622	-1.52969	0.620099	0.00102272	0.00350707	PGAM2
ENSG00000122678	465.525	-1.1283	0.0794576	1.03197e-46	3.64918e-45	POLM
ENSG00000106624	21384.6	-1.06294	0.0419332	4.43536e-142	6.40747e-140	AEBP1
ENSG00000106636	3049.58	-0.110876	0.0330904	0.000955725	0.00329593	YKT6
ENSG00000158604	1409.47	-0.161315	0.0419231	0.000109467	0.00044432	TMED4
ENSG00000105953	2812.31	-0.156613	0.0414774	0.000146417	0.000581737	OGDH
ENSG00000122515	2158.2	-0.246429	0.067783	0.00022341	0.000860551	ZMIZ2
ENSG00000105968	1463.75	-0.335071	0.0389854	6.10993e-18	7.80358e-17	H2AZ2
ENSG00000136274	453.591	-0.216053	0.0745685	0.00295145	0.00921166	NACAD
ENSG00000146648	1688.23	-0.181841	0.0573622	0.00142834	0.00475753	EGFR
ENSG00000178665	109.425	-0.499441	0.125943	2.64109e-05	0.000117751	ZNF713
ENSG00000196247	136.532	-0.321052	0.116911	0.00391665	0.0119085	ZNF107
ENSG00000241258	519.63	-0.276079	0.0678699	3.34462e-05	0.000146796	CRCP
ENSG00000169902	715.285	-0.205417	0.0539718	0.000121134	0.000487169	TPST1
ENSG00000243335	1605.52	-0.105621	0.0415904	0.0107548	0.0293419	KCTD7
ENSG00000106609	2499.83	-0.115956	0.0393691	0.0030295	0.00942546	TMEM248
ENSG00000158321	249.517	-0.492727	0.0847807	2.66377e-09	1.85128e-08	AUTS2
ENSG00000106133	349.588	-0.413805	0.0986261	1.34157e-05	6.21639e-05	NSUN5P2
ENSG00000233369	448.57	-0.481478	0.0795686	5.36943e-10	3.95685e-09	GTF2IP4
ENSG00000009954	2367.94	-0.127932	0.0385617	0.000833238	0.00290139	BAZ1B
ENSG00000176428	41.2801	-0.985239	0.210935	4.33444e-07	2.40608e-06	VPS37D
ENSG00000165215	9.40665	-0.742571	0.450215	0.0137878	0.036514	CLDN3
ENSG00000106665	1478.62	-0.301035	0.0456723	3.39519e-11	2.72397e-10	CLIP2
ENSG00000006704	686.229	-0.290097	0.0576659	2.69197e-07	1.52652e-06	GTF2IRD1
ENSG00000263001	1850.17	-0.124719	0.0385885	0.00106267	0.00363405	GTF2I
ENSG00000274070	88.7194	-1.10768	0.13888	2.03314e-16	2.3858e-15	CASTOR2
ENSG00000223705	411.487	-0.404964	0.103546	4.78749e-05	0.000205294	NSUN5P1
ENSG00000127946	1217.66	-0.324606	0.047909	8.11297e-12	6.90772e-11	HIP1
ENSG00000146700	753.92	-1.46399	0.0838279	2.52679e-69	1.41524e-67	SSC4D
ENSG00000091073	173.379	-0.340487	0.106588	0.000885958	0.00307187	DTX2
ENSG00000243566	46.3788	-3.31988	0.324386	1.54788e-25	2.79728e-24	UPK3B
ENSG00000127951	5.92094	-2.28628	0.600707	1.26351e-05	5.87771e-05	FGL2
ENSG00000187257	342.716	-0.277152	0.0713839	7.84703e-05	0.000325704	RSBN1L
ENSG00000135211	227.882	-0.396632	0.0905492	6.73458e-06	3.24762e-05	TMEM60
ENSG00000006576	1082.75	-0.179563	0.0556684	0.00111774	0.00380592	PHTF2
ENSG00000135218	5.1147	-1.12274	0.709231	0.00755954	0.0214483	CD36
ENSG00000019991	18.6812	-0.790041	0.303261	0.00154591	0.00510892	HGF
ENSG00000170381	148.017	-1.03822	0.127253	4.76845e-17	5.80248e-16	SEMA3E
ENSG00000153993	78.2837	-1.8766	0.172116	9.53472e-29	1.97118e-27	SEMA3D
ENSG00000005469	279.067	-0.2655	0.0797136	0.000702618	0.00247715	CROT
ENSG00000075303	178.918	-0.294436	0.0953652	0.00161083	0.00530568	SLC25A40
ENSG00000157259	881.897	-0.264209	0.0573309	2.75967e-06	1.39586e-05	GATAD1
ENSG00000127993	232.278	-0.399004	0.096267	1.752e-05	7.98545e-05	RBM48
ENSG00000105810	2362.76	-0.43202	0.0559784	5.80199e-15	6.16416e-14	CDK6
ENSG00000105829	432.107	-0.240946	0.0675613	0.000306948	0.00115487	BET1
ENSG00000164692	222862	-0.482667	0.0590771	1.36146e-16	1.61359e-15	COL1A2
ENSG00000242265	1295.1	-0.430042	0.0515551	3.75618e-17	4.58719e-16	PEG10
ENSG00000158528	146.417	-0.48772	0.119153	1.78782e-05	8.13932e-05	PPP1R9A
ENSG00000004799	83.0767	-0.62006	0.140635	2.95926e-06	1.49077e-05	PDK4
ENSG00000158560	46.8418	-0.483458	0.214013	0.00874877	0.0244256	DYNC1I1
ENSG00000164715	573.496	-0.391628	0.0665534	2.36012e-09	1.64749e-08	LMTK2
ENSG00000205356	1018.84	-0.382369	0.0611901	2.37559e-10	1.79931e-09	TECPR1
ENSG00000164713	1300.94	-0.407848	0.0415434	4.72801e-23	7.70929e-22	BRI3
ENSG00000166448	85.7288	-1.53269	0.158935	5.3612e-23	8.7058e-22	TMEM130
ENSG00000196367	1653.23	-0.460626	0.0760427	6.01233e-10	4.40867e-09	TRRAP
ENSG00000221909	119.703	-0.468512	0.138599	0.000302712	0.0011402	FAM200A
ENSG00000146833	914.228	-0.121655	0.0527174	0.0197566	0.0499546	TRIM4
ENSG00000106261	2586.56	-0.275653	0.0430661	1.1729e-10	9.09301e-10	ZKSCAN1
ENSG00000166508	998.569	-0.221369	0.0616511	0.000273259	0.00103618	MCM7
ENSG00000166997	639.924	-0.386897	0.0549829	1.14494e-12	1.04331e-11	CNPY4
ENSG00000188186	709.892	-0.34614	0.0618114	1.37028e-08	8.85321e-08	LAMTOR4
ENSG00000239521	352.234	-0.841258	0.0834149	7.40123e-25	1.29314e-23	CASTOR3
ENSG00000242294	681.276	-0.271744	0.0855285	0.00109731	0.00374009	STAG3L5P
ENSG00000272752	1604.26	-0.302909	0.0950343	0.000986889	0.00339549	STAG3L5P-PVRIG2P-PILRB
ENSG00000121716	1462.11	-0.318932	0.0938412	0.00042789	0.00156517	PILRB
ENSG00000235333	320.557	-0.338089	0.108985	0.00119682	0.00405362	PVRIG2P
ENSG00000078487	65.0953	-0.497004	0.173411	0.00157668	0.00520259	ZCWPW1
ENSG00000146834	749.479	-0.125239	0.0527693	0.0165108	0.0427699	MEPCE
ENSG00000185955	6.19381	-1.21366	0.660277	0.00454251	0.0136247	C7orf61
ENSG00000205307	34.6373	-0.985558	0.228815	2.39522e-06	1.21933e-05	SAP25
ENSG00000274272	755.059	-0.395968	0.0658014	9.70248e-10	6.98697e-09
ENSG00000077454	1082.29	-0.397533	0.057047	1.72028e-12	1.54382e-11	LRCH4
ENSG00000106333	811.446	-0.305254	0.0670815	3.85062e-06	1.90776e-05	PCOLCE
ENSG00000146830	1807.72	-0.653167	0.0596993	1.93265e-28	3.93033e-27	GIGYF1
ENSG00000196411	1579.01	-0.433814	0.046409	4.83506e-21	7.16847e-20	EPHB4
ENSG00000146828	782.28	-0.355703	0.0587349	8.9353e-10	6.44626e-09	SLC12A9
ENSG00000087077	1500.59	-0.197115	0.049328	5.54693e-05	0.000235673	TRIP6
ENSG00000087087	1895.17	-0.165278	0.0412541	6.11035e-05	0.000257775	SRRT
ENSG00000169871	2053.25	-0.126002	0.0503644	0.0115398	0.0312602	TRIM56
ENSG00000106400	930.193	-0.115786	0.0458138	0.0114585	0.0310648	ZNHIT1
ENSG00000106404	111.365	-0.666345	0.126211	3.40381e-08	2.10722e-07	CLDN15
ENSG00000214253	1271.85	-0.111983	0.045123	0.0129126	0.0344315	FIS1
ENSG00000160963	10.8492	-1.07744	0.400928	0.000761152	0.00266724	COL26A1
ENSG00000257923	3608.68	-0.295558	0.0419422	1.31622e-12	1.19387e-11	CUX1
ENSG00000128563	621.166	-0.343934	0.0597041	5.331e-09	3.59119e-08	PRKRIP1
ENSG00000160993	157.607	-0.317618	0.116257	0.0041574	0.0125746	ALKBH4
ENSG00000005075	285.524	-0.304863	0.0779314	6.27872e-05	0.000264219	POLR2J
ENSG00000105808	25.4554	-0.563726	0.268003	0.00997437	0.0274686	RASA4
ENSG00000161048	202.7	-0.317765	0.0934568	0.00044513	0.00162396	NAPEPLD
ENSG00000189056	127.217	-0.363859	0.141868	0.00593226	0.0172578	RELN
ENSG00000005483	1797	-0.546729	0.0382287	9.84302e-47	3.48581e-45	KMT2E
ENSG00000146776	181.662	-0.277323	0.0991714	0.00381022	0.011621	ATXN7L1
ENSG00000005249	78.7784	-0.547751	0.157813	0.000169963	0.000667677	PRKAR2B
ENSG00000105856	2050.8	-0.428457	0.0435064	3.14975e-23	5.20027e-22	HBP1
ENSG00000128512	554.784	-0.560892	0.0736946	9.24749e-15	9.71151e-14	DOCK4
ENSG00000198839	354.912	-0.286095	0.0799055	0.000250517	0.000955602	ZNF277
ENSG00000006652	1025.4	-0.522957	0.0491219	2.97749e-27	5.71659e-26	IFRD1
ENSG00000181016	21.3844	-1.45333	0.326698	7.9581e-07	4.27827e-06	LSMEM1
ENSG00000164603	216.827	-0.490309	0.0920472	4.72608e-08	2.87693e-07	BMT2
ENSG00000128573	22.5885	-1.04862	0.304066	6.44523e-05	0.000270697	FOXP2
ENSG00000004866	409.636	-0.244511	0.0815418	0.00208701	0.00672543	ST7
ENSG00000105989	14.5493	-1.13573	0.340845	9.35677e-05	0.000383929	WNT2
ENSG00000077063	272.238	-0.238023	0.0791923	0.00212746	0.00684275	CTTNBP2
ENSG00000184408	153.338	-0.45195	0.0988116	2.53302e-06	1.28561e-05	KCND2
ENSG00000106025	204.315	-1.30438	0.114206	3.8996e-31	8.93514e-30	TSPAN12
ENSG00000002745	4.8021	-2.29938	0.687562	7.9029e-05	0.000327736	WNT16
ENSG00000106278	14.737	-0.948044	0.370445	0.00122501	0.00413787	PTPRZ1
ENSG00000008311	789.188	-0.695175	0.0544698	7.24068e-38	2.04709e-36	AASS
ENSG00000081803	845.926	-0.463041	0.0605675	8.72134e-15	9.16708e-14	CADPS2
ENSG00000164675	46.0946	-0.877257	0.179981	1.88792e-07	1.08776e-06	IQUB
ENSG00000106299	1101.11	-0.121793	0.0450577	0.00643963	0.0186036	WASL
ENSG00000135245	193.642	-0.345645	0.104261	0.000611291	0.00217883	HILPDA
ENSG00000243679	97.1501	-0.347869	0.151119	0.0125369	0.0335622
ENSG00000128596	84.727	-0.700009	0.159453	2.6917e-06	1.36294e-05	CCDC136
ENSG00000135253	84.4546	-0.976008	0.141719	8.81756e-13	8.09398e-12	KCP
ENSG00000128524	1046.45	-0.194612	0.0481985	5.8076e-05	0.000245878	ATP6V1F
ENSG00000272899	26.4246	-0.723321	0.256697	0.000952219	0.0032848	ATP6V1FNB
ENSG00000158457	85.9296	-0.866849	0.157026	6.28777e-09	4.20819e-08	TSPAN33
ENSG00000128602	1132.73	-0.507577	0.0591242	4.40426e-18	5.67713e-17	SMO
ENSG00000128578	132.063	-0.417115	0.117758	0.000201849	0.000783456	STRIP2
ENSG00000128607	1482.43	-0.188403	0.0475979	6.96281e-05	0.000290786	KLHDC10
ENSG00000128567	4744.71	-0.462004	0.0922339	2.44243e-07	1.39369e-06	PODXL
ENSG00000172331	410.509	-0.228085	0.0690599	0.000779473	0.0027258	BPGM
ENSG00000122786	18270.5	-0.190076	0.0389539	8.53739e-07	4.57309e-06	CALD1
ENSG00000146856	24.5347	-0.490776	0.248169	0.0168346	0.0434993	AGBL3
ENSG00000182158	3355.51	-0.100201	0.0336257	0.00292697	0.00914127	CREB3L2
ENSG00000122779	739.862	-0.172358	0.0512322	0.000719186	0.00253066	TRIM24
ENSG00000122778	345.43	-0.628166	0.103401	3.62062e-10	2.70598e-09	KIAA1549
ENSG00000157741	349.967	-0.760309	0.0977252	1.64245e-15	1.80738e-14	UBN2
ENSG00000157800	976.005	-0.354792	0.0532465	1.57203e-11	1.29953e-10	SLC37A3
ENSG00000133606	1472.71	-0.148307	0.0426063	0.000467271	0.00169664	MKRN1
ENSG00000146966	180.138	-0.514731	0.100856	1.34509e-07	7.8647e-07	DENND2A
ENSG00000133597	258.041	-0.218598	0.0841173	0.00781581	0.0221022	ADCK2
ENSG00000244701	14.9216	-1.06687	0.359605	0.000327481	0.00122589
ENSG00000257093	518.782	-0.443265	0.0757481	2.26458e-09	1.58407e-08	DENND11
ENSG00000106123	193.889	-0.278919	0.0969739	0.00298872	0.0093167	EPHB6
ENSG00000106144	766.464	-0.14986	0.0497326	0.00241502	0.00767701	CASP2
ENSG00000223459	81.3895	-0.482295	0.145092	0.000371624	0.00137807	TCAF1P1
ENSG00000170379	38.76	-0.726103	0.213541	0.000138633	0.000551923	TCAF2
ENSG00000198420	824.014	-0.445348	0.0578352	7.49111e-15	7.91965e-14	TCAF1
ENSG00000106462	175.135	-0.461087	0.106834	7.0151e-06	3.37534e-05	EZH2
ENSG00000155660	3187.11	-0.106583	0.037531	0.00478129	0.0142578	PDIA4
ENSG00000204947	118.267	-0.413568	0.122385	0.00037465	0.00138777	ZNF425
ENSG00000197024	299.445	-0.238235	0.0759713	0.00132403	0.00444131	ZNF398
ENSG00000170265	620.258	-0.362767	0.0548507	2.22845e-11	1.81806e-10	ZNF282
ENSG00000170260	220.96	-0.267702	0.0887082	0.00191302	0.00621206	ZNF212
ENSG00000244560	402.462	-0.205835	0.080774	0.00850813	0.0238155
ENSG00000133624	326.411	-0.463092	0.0835556	1.37766e-08	8.89604e-08	ZNF767P
ENSG00000133619	256.223	-0.282643	0.0923846	0.00159352	0.00525598	KRBA1
ENSG00000181444	118.661	-1.06256	0.126799	6.10879e-18	7.80358e-17	ZNF467
ENSG00000197558	73.7556	-0.822029	0.15949	4.81563e-08	2.92919e-07	SSPOP
ENSG00000106479	556.087	-0.673682	0.0624278	7.04745e-28	1.39256e-26	ZNF862
ENSG00000280149	8.8294	-0.993168	0.479291	0.00377285	0.0115212
ENSG00000171130	251.829	-0.24674	0.0982733	0.00936342	0.0259551	ATP6V0E2
ENSG00000106538	669.751	-1.62694	0.0653521	1.16837e-138	1.58177e-136	RARRES2
ENSG00000214022	953.87	-0.249237	0.0602021	2.77089e-05	0.000123213	REPIN1
ENSG00000196456	152.719	-0.508203	0.110946	1.8541e-06	9.56192e-06	ZNF775
ENSG00000055118	48.708	-2.26727	0.213165	1.70674e-27	3.31171e-26	KCNH2
ENSG00000197150	785.877	-0.215019	0.0679875	0.0012908	0.00433844	ABCB8
ENSG00000213199	16.2681	-0.632095	0.308286	0.00910494	0.0253334	ASIC3
ENSG00000164889	3823.45	-0.234113	0.0431063	4.55013e-08	2.7741e-07	SLC4A2
ENSG00000164896	1122.65	-0.367945	0.059667	3.92821e-10	2.9248e-09	FASTK
ENSG00000164897	313.611	-0.178066	0.0728052	0.0128862	0.034372	TMUB1
ENSG00000033100	3940.37	-0.399834	0.039334	1.52165e-24	2.61809e-23	CHPF2
ENSG00000272661	46.4368	-0.80137	0.226759	7.87592e-05	0.000326731
ENSG00000178234	1137.53	-0.328886	0.0495752	2.59819e-11	2.10449e-10	GALNT11
ENSG00000055609	1212.63	-0.383691	0.114648	0.000453606	0.00165107	KMT2C
ENSG00000273344	44.7643	-0.486324	0.188213	0.00381974	0.0116485	PAXIP1-DT
ENSG00000186480	1807.18	-0.1513	0.0648518	0.0180044	0.0461097	INSIG1
ENSG00000184863	963.137	-0.443321	0.0555103	8.04593e-16	9.07302e-15	RBM33
ENSG00000167393	224.338	-0.699842	0.0972888	1.4379e-13	1.40019e-12	PPP2R3B
ENSG00000236871	114.415	-0.646653	0.164381	2.1448e-05	9.67343e-05	LINC00106
ENSG00000236017	169.748	-0.700554	0.123513	3.58945e-09	2.46139e-08	ASMTL-AS1
ENSG00000197976	1014.46	-0.44016	0.0605726	1.8322e-13	1.76888e-12	AKAP17A
ENSG00000157399	359.754	-0.981392	0.0741714	7.18988e-41	2.218e-39	ARSL
ENSG00000101825	9510.65	-0.194208	0.0609095	0.00122888	0.00414976	MXRA5
ENSG00000101846	492.175	-0.174028	0.0709853	0.0126099	0.0337346	STS
ENSG00000011201	268.133	-0.234445	0.0868838	0.00556341	0.0162827	ANOS1
ENSG00000101849	791.679	-0.182534	0.052719	0.000487006	0.00176316	TBL1X
ENSG00000101850	437.447	-0.562163	0.0680913	5.13662e-17	6.23766e-16	GPR143
ENSG00000205542	30483	-0.129846	0.0342115	0.000146663	0.00058252	TMSB4X
ENSG00000198759	1.81067	-4.77534	2.46779	0.000182744	0.000714332	EGFL6
ENSG00000130150	559.603	-0.304544	0.0582289	1.13155e-07	6.6705e-07	MOSPD2
ENSG00000087842	82.977	-0.50318	0.147012	0.000244233	0.000934077	PIR
ENSG00000182287	370.657	-0.246207	0.0744118	0.000751339	0.0026348	AP1S2
ENSG00000102174	9.91428	-1.62597	0.465631	4.24622e-05	0.000183747	PHEX
ENSG00000123131	1346.6	-0.152112	0.0464869	0.00100948	0.00346517	PRDX4
ENSG00000005889	984.617	-0.1393	0.0471552	0.00280916	0.00881519	ZFX
ENSG00000067992	51.5033	-0.818858	0.194307	4.51756e-06	2.21778e-05	PDK3
ENSG00000260822	73.6591	-0.908956	0.157478	1.14167e-09	8.19399e-09	NA
ENSG00000102230	30.2527	-0.912502	0.267743	9.56176e-05	0.000391729	PCYT1B
ENSG00000157625	636.932	-0.320558	0.0609231	9.98428e-08	5.91067e-07	TAB3
ENSG00000165169	1234.3	-0.521	0.0596083	9.21574e-19	1.2287e-17	DYNLT3
ENSG00000259977	40.1824	-1.71531	0.228837	6.84873e-15	7.26321e-14
ENSG00000147041	1077.85	-1.69632	0.0587045	1.57673e-184	3.24834e-182	SYTL5
ENSG00000156298	20.2717	-0.719949	0.290569	0.00259961	0.00821089	TSPAN7
ENSG00000180182	1222.15	-0.196641	0.0423656	3.0116e-06	1.51584e-05	MED14
ENSG00000124486	4506.95	-0.170879	0.0523581	0.000963387	0.00332042	USP9X
ENSG00000124479	3.60929	-1.39311	1.00736	0.0105569	0.0288747	NDP
ENSG00000147121	172.416	-0.25967	0.102405	0.00832639	0.0233814	KRBOX4
ENSG00000197779	238.712	-0.528359	0.0923911	4.25698e-09	2.89817e-08	ZNF81
ENSG00000147118	174.637	-0.46046	0.0975025	1.07077e-06	5.66141e-06	ZNF182
ENSG00000147155	641.378	-0.225954	0.0591031	0.000121247	0.000487539	EBP
ENSG00000094631	1504.05	-0.338703	0.0517795	3.65559e-11	2.92991e-10	HDAC6
ENSG00000102109	18.4142	-0.738952	0.328184	0.00420826	0.0127155	PCSK1N
ENSG00000126768	367.293	-0.264438	0.0708783	0.000156027	0.000616717	TIMM17B
ENSG00000102103	671.653	-0.501054	0.0615166	1.46917e-16	1.73777e-15	PQBP1
ENSG00000102096	158.275	-0.534659	0.108389	3.04468e-07	1.71504e-06	PIM2
ENSG00000147144	180.108	-0.490198	0.0987386	3.01883e-07	1.70128e-06	CCDC120
ENSG00000171365	456.549	-0.500743	0.0644497	3.22263e-15	3.47998e-14	CLCN5
ENSG00000158352	242.696	-0.263429	0.0843037	0.00141155	0.00470489	SHROOM4
ENSG00000179222	10836.4	-0.20471	0.0367144	2.00527e-08	1.27541e-07	MAGED1
ENSG00000184194	261.406	-0.410319	0.100402	2.08442e-05	9.42442e-05	GPR173
ENSG00000270189	16.2235	-1.02911	0.366471	0.00055849	0.00200137	NA
ENSG00000072501	1751.34	-0.110987	0.0445097	0.0120432	0.0324087	SMC1A
ENSG00000086758	5485.66	-0.270599	0.103604	0.00609019	0.0176716	HUWE1
ENSG00000184083	216.295	-0.297567	0.0932433	0.00101565	0.00348443	FAM120C
ENSG00000196632	82.4362	-0.49294	0.159217	0.000762744	0.00267163	WNK3
ENSG00000158526	545.584	-0.184269	0.0630212	0.00301621	0.0093903	TSR2
ENSG00000102302	675.669	-0.577084	0.0610206	9.23736e-22	1.41927e-20	FGD1
ENSG00000102316	7092.66	-0.407309	0.0359979	6.28481e-30	1.37108e-28	MAGED2
ENSG00000067445	1826.83	-0.766351	0.0499342	5.54612e-54	2.33805e-52	TRO
ENSG00000169188	405.626	-0.19864	0.0696514	0.00368264	0.011271	APEX2
ENSG00000187601	388.154	-0.361709	0.0702118	1.3728e-07	8.01881e-07	MAGEH1
ENSG00000247746	56.072	-0.468764	0.168001	0.00224139	0.0071751	USP51
ENSG00000083750	365.272	-0.162786	0.0692867	0.0169662	0.0438106	RRAGB
ENSG00000186767	63.5631	-0.395437	0.177555	0.0130748	0.034817	SPIN4
ENSG00000169083	6.99935	-0.794058	0.541008	0.0158667	0.0412775	AR
ENSG00000079482	382.143	-0.293215	0.0725178	3.84163e-05	0.000167094	OPHN1
ENSG00000089289	1193.17	-0.162981	0.0468902	0.000460847	0.00167486	IGBP1
ENSG00000184481	484.763	-1.00812	0.0612466	8.28926e-62	4.09144e-60	FOXO4
ENSG00000184634	1473.17	-0.454255	0.0439133	2.32704e-25	4.15153e-24	MED12
ENSG00000196338	80.1023	-0.725889	0.152996	4.85705e-07	2.67713e-06	NLGN3
ENSG00000147130	1667.83	-0.516576	0.046357	3.09217e-29	6.56449e-28	ZMYM3
ENSG00000147133	935.088	-0.12922	0.0508027	0.00982697	0.0271132	TAF1
ENSG00000204131	132.368	-1.48469	0.129585	2.19967e-31	5.07445e-30	NHSL2
ENSG00000242732	590.856	-0.475943	0.0592044	2.04394e-16	2.39728e-15	RTL5
ENSG00000274655	14.673	-0.715906	0.345003	0.00699068	0.0200222
ENSG00000271430	177.522	-0.548566	0.10495	6.29698e-08	3.78938e-07	NA
ENSG00000147100	633.546	-0.553413	0.0619112	1.18123e-19	1.65204e-18	SLC16A2
ENSG00000131269	365.494	-0.18408	0.0734171	0.0111359	0.0302992	ABCB7
ENSG00000198934	59.2092	-0.420184	0.162841	0.00472339	0.0141082	MAGEE1
ENSG00000085224	2336.62	-0.136332	0.0584836	0.0174621	0.0449052	ATRX
ENSG00000165240	504.738	-0.213965	0.0640756	0.000690874	0.00243901	ATP7A
ENSG00000147145	20.7335	-1.29446	0.318393	5.09061e-06	2.48828e-05	LPAR4
ENSG00000165288	460.073	-0.26253	0.0694222	0.000119292	0.000480331	BRWD3
ENSG00000131171	1984.89	-0.401074	0.0697319	4.90137e-09	3.31024e-08	SH3BGRL
ENSG00000196767	8.58712	-1.61776	0.504624	0.000107993	0.000438786	POU3F4
ENSG00000072133	125.167	-0.421271	0.120529	0.000235491	0.000903963	RPS6KA6
ENSG00000174740	12.8207	-0.634585	0.383322	0.0191096	0.0484794	PABPC5
ENSG00000000003	1063.58	-0.175854	0.0491892	0.000272484	0.00103397	TSPAN6
ENSG00000196440	491.899	-0.380078	0.0721317	7.48085e-08	4.47793e-07	ARMCX4
ENSG00000126947	619.379	-0.717976	0.0584613	2.58325e-35	6.81541e-34	ARMCX1
ENSG00000198960	330.776	-0.423163	0.0765351	1.61338e-08	1.03448e-07	ARMCX6
ENSG00000102401	2500.09	-0.250801	0.0386511	5.91177e-11	4.65785e-10	ARMCX3
ENSG00000184867	2438.05	-0.430267	0.046106	5.22512e-21	7.73709e-20	ARMCX2
ENSG00000158164	22.8252	-0.798047	0.308673	0.00160487	0.005289	TMSB15A
ENSG00000198932	157.597	-0.446633	0.102539	6.31353e-06	3.05577e-05	GPRASP1
ENSG00000158301	367.173	-0.320141	0.065998	9.02768e-07	4.82481e-06	GPRASP2
ENSG00000198908	191.494	-0.43337	0.092651	1.40316e-06	7.32079e-06	BHLHB9
ENSG00000133169	14.5217	-1.1467	0.370692	0.000198267	0.000770436	BEX1
ENSG00000180964	1185.03	-0.113741	0.0480083	0.0172043	0.0443431	TCEAL8
ENSG00000182916	235.494	-0.449893	0.0908417	3.55467e-07	1.98907e-06	TCEAL7
ENSG00000185222	1882.44	-0.215093	0.0464672	2.90086e-06	1.46321e-05	TCEAL9
ENSG00000166681	2490.74	-0.0928983	0.0397242	0.0190378	0.0483571	BEX3
ENSG00000123570	46.5695	-0.539025	0.186206	0.00130074	0.00436813	RAB9B
ENSG00000089682	267.596	-0.288129	0.0854305	0.000550371	0.00197507	RBM41
ENSG00000188153	4805.31	-0.217678	0.036963	3.43015e-09	2.35625e-08	COL4A5
ENSG00000077264	114.638	-0.505035	0.129325	3.78309e-05	0.000164729	PAK3
ENSG00000077274	21.073	-1.21901	0.316634	1.2109e-05	5.65516e-05	CAPN6
ENSG00000126016	371.198	-0.973663	0.0700733	1.0461e-44	3.53556e-43	AMOT
ENSG00000102024	6647.87	-0.101919	0.034992	0.00344333	0.0105975	PLS3
ENSG00000250423	366.864	-2.96844	0.155865	3.07519e-82	2.13033e-80	KIAA1210
ENSG00000101856	1536.48	-0.327716	0.0434077	3.01405e-14	3.07267e-13	PGRMC1
ENSG00000125351	295.281	-0.476056	0.0778349	4.2929e-10	3.18533e-09	UPF3B
ENSG00000125352	165.885	-0.260322	0.108517	0.012477	0.0334167	RNF113A
ENSG00000125356	896.657	-0.13408	0.0484832	0.00531386	0.0156373	NDUFA1
ENSG00000125355	31.1256	-1.71717	0.251496	8.25693e-13	7.59112e-12	TMEM255A
ENSG00000158290	2832.15	-0.248138	0.0431634	6.88721e-09	4.58993e-08	CUL4B
ENSG00000125675	198.995	-0.232954	0.0992698	0.0154768	0.040414	GRIA3
ENSG00000101972	1496.32	-0.175138	0.0421464	2.87598e-05	0.000127503	STAG2
ENSG00000085185	462.95	-0.343874	0.0674603	2.28261e-07	1.30722e-06	BCORL1
ENSG00000165675	283.997	-0.226236	0.0820306	0.00473539	0.0141423	ENOX2
ENSG00000165694	3.20543	-2.08465	0.920513	0.00198368	0.00642479	FRMD7
ENSG00000076770	66.89	-0.403552	0.160059	0.0058962	0.0171655	MBNL3
ENSG00000076716	488.962	-1.1742	0.0786108	2.70042e-51	1.08992e-49	GPC4
ENSG00000147257	61.0004	-0.865022	0.168996	4.93066e-08	2.99532e-07	GPC3
ENSG00000199132	3.97248	-3.0839	1.07467	0.000771427	0.00269925	MIR450A1
ENSG00000207755	4.4814	-2.86424	1.10387	0.00147856	0.00490891	MIR450A2
ENSG00000207784	5.80238	-2.09798	0.738006	0.000418948	0.00153483	MIR542
ENSG00000223749	2523.58	-1.60108	0.063705	1.81934e-140	2.50603e-138	MIR503HG
ENSG00000208005	92.5536	-1.82747	0.163088	3.32608e-30	7.34403e-29	MIR503
ENSG00000170965	30.1584	-2.36344	0.276021	1.04321e-18	1.38619e-17	PLAC1
ENSG00000101928	860.208	-0.478566	0.057965	5.69604e-17	6.90284e-16	MOSPD1
ENSG00000184785	120.409	-0.455358	0.122799	9.47791e-05	0.000388563	SMIM10
ENSG00000196972	76.2177	-0.411677	0.148647	0.00280676	0.00880881	SMIM10L2B
ENSG00000186376	304.069	-0.338603	0.0796593	1.27869e-05	5.94013e-05	ZNF75D
ENSG00000173275	343.283	-0.212431	0.0738128	0.00328539	0.0101523	ZNF449
ENSG00000165359	602.854	-0.305508	0.0792461	7.64071e-05	0.000317809	INTS6L
ENSG00000198689	340.012	-0.306344	0.0825534	0.000142198	0.000565736	SLC9A6
ENSG00000022267	1113.32	-0.26324	0.0602437	9.40161e-06	4.45308e-05	FHL1
ENSG00000232611	23.0554	-0.661464	0.281859	0.0041999	0.0126918
ENSG00000147274	2814.47	-0.355383	0.0313758	1.19835e-29	2.58572e-28	RBMX
ENSG00000182195	916.957	-0.208853	0.0539883	9.36013e-05	0.000384	LDOC1
ENSG00000235703	123.075	-0.41578	0.128861	0.000656224	0.00232639	LINC00894
ENSG00000102181	2253.46	-0.199319	0.0389423	2.67579e-07	1.51807e-06	CD99L2
ENSG00000147400	772.234	-0.141947	0.0586771	0.014636	0.0384216	CETN2
ENSG00000147394	1086.18	-0.559245	0.0469734	3.8792e-33	9.45536e-32	ZNF185
ENSG00000235961	61.8888	-0.555146	0.155034	0.000120372	0.000484432	PNMA6A
ENSG00000189420	71.5602	-0.528832	0.159997	0.000357142	0.00132895	ZFP92
ENSG00000183479	199.641	-0.540605	0.0916678	1.46045e-09	1.03814e-08	TREX2
ENSG00000213397	213.959	-0.584735	0.0915461	5.79931e-11	4.57685e-10	HAUS7
ENSG00000182492	8793.71	-1.3505	0.0501771	1.31089e-160	2.23436e-158	BGN
ENSG00000130821	1119.99	-0.258174	0.0494622	1.12245e-07	6.62013e-07	SLC6A8
ENSG00000101986	336.796	-0.222644	0.0732383	0.00195122	0.00632831	ABCD1
[truncated: 2,703 more rows]

## Sheet: DEGs_6h_up
Gene ID	baseMean	log2FoldChange	lfcSE	pvalue	padj	Gene symbol
ENSG00000196353	5.09924	5.6408	2.22554	1.98812e-06	8.69678e-06	CPNE4
ENSG00000272087	2.70535	5.50393	2.29395	7.9261e-06	3.21216e-05
ENSG00000167772	445.884	5.14903	0.139763	4.41302e-297	2.83467e-294	ANGPTL4
ENSG00000272482	72.6739	4.98063	0.386244	4.22847e-38	9.69132e-37
ENSG00000221340	9.11603	4.94627	0.983825	3.06295e-07	1.45653e-06	RNU6ATAC18P
ENSG00000118849	451.281	4.88954	0.154278	1.20652e-220	4.14789e-218	RARRES1
ENSG00000012124	9.21382	4.76805	0.978994	6.6303e-07	3.03866e-06	CD22
ENSG00000115009	7.17983	4.68515	1.27372	2.28882e-06	9.93558e-06	CCL20
ENSG00000177910	1.83865	4.62276	2.33033	0.000207758	0.000701116	SPATA31C2
ENSG00000162496	4537.68	4.48382	0.0520044	2.22507e-308	2.22507e-308	DHRS3
ENSG00000275226	4.26854	4.33295	1.02747	8.32375e-06	3.36716e-05	LINC00547
ENSG00000204518	31.5802	4.27952	0.506666	1.47311e-17	1.46108e-16	AADACL4
ENSG00000137868	1102.61	4.26707	0.0925579	2.22507e-308	2.22507e-308	STRA6
ENSG00000272908	1.58907	4.12863	2.36602	0.000626855	0.00197075
ENSG00000229484	2.19133	4.0926	2.38174	0.000729121	0.00226802	LINC02766
ENSG00000109321	169.568	4.08209	0.230684	1.11726e-70	6.43188e-69	AREG
ENSG00000077092	297.586	4.06263	0.137984	6.73979e-191	1.78817e-188	RARB
ENSG00000182631	1.10226	4.05432	2.50802	0.00122715	0.00367844	RXFP3
ENSG00000169429	294.739	4.04088	0.255975	7.78886e-57	3.19527e-55	CXCL8
ENSG00000224982	1.44441	3.95942	2.41555	0.00105526	0.00319389	TMEM233
ENSG00000247311	3.02102	3.93942	1.36736	7.93445e-05	0.000283353
ENSG00000182261	8.08734	3.93228	0.853266	1.66409e-06	7.33984e-06	NLRP10
ENSG00000137033	90.2029	3.82323	0.24471	4.34839e-56	1.74572e-54	IL33
ENSG00000106366	44769	3.73759	0.0407242	2.22507e-308	2.22507e-308	SERPINE1
ENSG00000140481	22.4934	3.69407	0.473918	1.63008e-15	1.42561e-14	CCDC33
ENSG00000258334	1.43213	3.64474	2.50139	0.00194597	0.00561457	TROAP-AS1
ENSG00000213886	18.6059	3.63323	0.477097	5.47131e-15	4.64196e-14	UBD
ENSG00000146839	5.57354	3.60008	0.891325	1.38429e-05	5.43933e-05	ZAN
ENSG00000169245	1.38273	3.59163	2.37568	0.00155467	0.00456763	CXCL10
ENSG00000167178	28.604	3.56753	0.436303	9.01506e-17	8.50593e-16	ISLR2
ENSG00000105664	74.1995	3.56493	0.246682	4.4802e-48	1.41471e-46	COMP
ENSG00000276830	6.20864	3.55881	0.875395	1.33531e-05	5.25872e-05	MIR6730
ENSG00000196136	230.772	3.54336	0.153752	2.59649e-118	3.40741e-116	SERPINA3
ENSG00000273259	230.302	3.53128	0.153132	1.87774e-118	2.4775e-116
ENSG00000261764	1.34074	3.46032	2.49889	0.00233605	0.00664043	KRT18P18
ENSG00000164935	1.18178	3.43306	2.62044	0.00297655	0.0083099	DCSTAMP
ENSG00000259153	155.834	3.3606	0.148854	1.76077e-113	2.08635e-111	MAP3K9-DT
ENSG00000136155	107.237	3.35947	0.195465	9.88014e-67	5.31199e-65	SCEL
ENSG00000116285	9932.26	3.33686	0.0564867	2.22507e-308	2.22507e-308	ERRFI1
ENSG00000204021	1.34654	3.33057	2.62047	0.00312335	0.00869377	LIPK
ENSG00000226038	1.27472	3.32911	2.41638	0.00227363	0.00647801	PPIAP21
ENSG00000120659	47.0678	3.31562	0.298638	2.46839e-29	4.11551e-28	TNFSF11
ENSG00000187957	51.3364	3.27675	0.278997	1.26392e-32	2.38232e-31	DNER
ENSG00000162595	682.183	3.23989	0.0860207	2.22507e-308	2.22507e-308	DIRAS3
ENSG00000174640	133.285	3.21346	0.188903	1.07464e-65	5.6532e-64	SLCO2A1
ENSG00000214417	1.86392	3.20239	1.47625	0.000854179	0.00262755	KRT18P13
ENSG00000155897	1.61573	3.19736	1.52897	0.000998431	0.00303382	ADCY8
ENSG00000258989	14.4368	3.17651	0.500858	4.48453e-11	2.93939e-10
ENSG00000149633	713.147	3.15624	0.110396	2.58092e-181	6.56226e-179	KIAA1755
ENSG00000105695	2.95283	3.14982	1.12916	0.000687319	0.00214701	MAG
ENSG00000171246	11.0805	3.12424	0.589974	2.05152e-08	1.08978e-07	NPTX1
ENSG00000004468	9.08571	3.11326	0.716972	2.75442e-06	1.18388e-05	CD38
ENSG00000234883	18.6134	3.0978	0.496247	6.93383e-11	4.47745e-10	MIR155HG
ENSG00000134668	1246.01	3.09158	0.0752468	2.22507e-308	2.22507e-308	SPOCD1
ENSG00000249610	1.23263	3.0814	2.77558	0.00443398	0.0119736	ZNF474-AS1
ENSG00000162552	474.539	3.06224	0.116085	7.81691e-155	1.53873e-152	WNT4
ENSG00000162840	9.60776	3.05944	0.601332	5.397e-08	2.76755e-07	MT2P1
ENSG00000138166	793.54	3.02883	0.101619	6.53093e-196	1.79116e-193	DUSP5
ENSG00000179388	206.118	3.02642	0.369865	3.80018e-17	3.67797e-16	EGR3
ENSG00000103196	2559.8	2.99405	0.0693251	2.22507e-308	2.22507e-308	CRISPLD2
ENSG00000101425	18.2631	2.98593	0.447257	3.84776e-12	2.69963e-11	BPI
ENSG00000069482	6.59897	2.98009	0.800108	3.41971e-05	0.00012828	GAL
ENSG00000178752	52.2222	2.9717	0.264456	4.5799e-30	7.86705e-29	ERFE
ENSG00000002079	4.18264	2.95133	1.42286	0.00110224	0.00332734	MYH16
ENSG00000197249	196.239	2.93408	0.154017	4.44227e-82	3.19857e-80	SERPINA1
ENSG00000108551	23.6916	2.92209	0.468978	8.81732e-11	5.66075e-10	RASD1
ENSG00000136275	3.87557	2.91824	0.909338	0.00014735	0.000507932	PKD1L1-AS1
ENSG00000120337	114.953	2.90649	0.186065	9.39062e-56	3.72708e-54	TNFSF18
ENSG00000240207	23.3712	2.90138	0.382765	5.11775e-15	4.35258e-14
ENSG00000163106	0.84168	2.8985	3.13934	0.00592337	0.0155801	HPGDS
ENSG00000233725	18.0073	2.89085	0.417888	5.68925e-13	4.22479e-12	NRAD1
ENSG00000064655	3.15084	2.89061	1.11461	0.00128234	0.00382742	EYA2
ENSG00000169894	3.92915	2.86017	0.900917	0.000166106	0.000568977	MUC3A
ENSG00000173698	109.979	2.85539	0.185423	2.67327e-54	1.02436e-52	ADGRG2
ENSG00000225362	2.79279	2.84881	1.40592	0.00124199	0.00371836	CT62
ENSG00000237870	4.30019	2.84735	0.836627	8.95851e-05	0.000318155
ENSG00000079257	1408.73	2.82272	0.0538485	2.22507e-308	2.22507e-308	LXN
ENSG00000248540	5.69869	2.82173	0.834542	0.000100858	0.000355551
ENSG00000125148	4980.81	2.81608	0.0525552	2.22507e-308	2.22507e-308	MT2A
ENSG00000100024	2.84317	2.81165	1.15144	0.00164938	0.00482267	UPB1
ENSG00000167779	1485.03	2.80239	0.0639888	2.22507e-308	2.22507e-308	IGFBP6
ENSG00000166317	11.306	2.78402	0.469939	3.29503e-10	2.03204e-09	SYNPO2L
ENSG00000133083	294.237	2.76723	0.116012	1.88236e-126	2.73491e-124	DCLK1
ENSG00000116194	33.5521	2.76234	0.351981	5.40169e-16	4.8707e-15	ANGPTL1
ENSG00000172927	33.8397	2.75975	0.351726	4.92441e-16	4.4502e-15	MYEOV
ENSG00000107738	553.607	2.75493	0.0736425	1.82075e-306	1.38884e-303	VSIR
ENSG00000242147	8.8868	2.73883	0.639763	2.5664e-06	1.10697e-05	LASTR
ENSG00000006016	91.5608	2.73264	0.186063	1.11589e-49	3.68577e-48	CRLF1
ENSG00000253161	43.6925	2.72843	0.28606	1.80062e-22	2.28437e-21	LINC01605
ENSG00000108691	62.7637	2.72359	0.255484	2.24971e-27	3.48213e-26	CCL2
ENSG00000173432	34.8255	2.72015	0.310442	2.8313e-19	3.04849e-18	SAA1
ENSG00000277829	14.3855	2.71243	0.483235	2.41863e-09	1.38942e-08
ENSG00000262920	2.23649	2.69219	1.51176	0.00215468	0.00616355
ENSG00000027075	60.134	2.68168	0.226526	1.81499e-33	3.54134e-32	PRKCH
ENSG00000204876	3.45864	2.67402	1.15713	0.00224282	0.00639546
ENSG00000175592	274.513	2.67345	0.12996	5.5132e-95	4.91138e-93	FOSL1
ENSG00000025708	457.631	2.66102	0.171311	1.03298e-55	4.09319e-54	TYMP
ENSG00000069122	91.8108	2.65323	0.168455	1.04894e-56	4.28152e-55	ADGRF5
ENSG00000179593	14.2281	2.64722	0.564502	3.55523e-07	1.67625e-06	ALOX15B
ENSG00000049249	40.0628	2.64621	0.289176	6.37355e-21	7.43652e-20	TNFRSF9
ENSG00000233929	2.44746	2.64527	1.47605	0.00209729	0.00601489	MT1XP1
ENSG00000168334	9.7834	2.61971	0.574364	6.8199e-07	3.12204e-06	XIRP1
ENSG00000133101	189.999	2.61664	0.126582	8.68172e-96	7.8486e-94	CCNA1
ENSG00000131459	1857.09	2.61487	0.051306	2.22507e-308	2.22507e-308	GFPT2
ENSG00000122035	130.676	2.60968	0.162993	1.73094e-58	7.49121e-57	RASL11A
ENSG00000123977	19.5492	2.60856	0.390024	2.844e-12	2.01449e-11	DAW1
ENSG00000104783	39.1223	2.60623	0.28611	9.88869e-21	1.14503e-19	KCNN4
ENSG00000184156	9.95006	2.60614	0.476802	5.64469e-09	3.13924e-08	KCNQ3
ENSG00000163273	1.70327	2.60516	2.74598	0.00506709	0.0135172	NPPC
ENSG00000250770	4.5763	2.59868	0.717039	2.85724e-05	0.000108094
ENSG00000214207	12.3828	2.59091	0.474142	6.22093e-09	3.45027e-08	KRT18P10
ENSG00000080031	40.0451	2.58997	0.281597	4.46422e-21	5.24133e-20	PTPRH
ENSG00000074966	19.3848	2.57386	0.338449	3.63409e-15	3.11901e-14	TXK
ENSG00000273151	1.72971	2.56833	1.55339	0.00276741	0.00776701
ENSG00000249992	180.069	2.54293	0.130009	2.89801e-86	2.25999e-84	TMEM158
ENSG00000131737	3.19418	2.52463	1.03445	0.00152238	0.00447708	KRT34
ENSG00000229647	98.4705	2.52078	0.169664	7.30436e-51	2.4936e-49	MYOSLID
ENSG00000146411	1104.72	2.49219	0.0598765	2.22507e-308	2.22507e-308	SLC2A12
ENSG00000083454	55.8815	2.48891	0.218393	5.68324e-31	1.01405e-29	P2RX5
ENSG00000117525	1965.13	2.47823	0.0738552	5.91978e-248	2.53502e-245	F3
ENSG00000186897	6.60832	2.47278	0.638474	1.14766e-05	4.55944e-05	C1QL4
ENSG00000267577	5.18664	2.46808	0.783057	0.000175475	0.00059871	DNAAF3-AS1
ENSG00000100985	1.68438	2.42397	1.57326	0.00342642	0.0094696	MMP9
ENSG00000109511	5.2686	2.42394	0.799068	0.000247476	0.000825563	ANXA10
ENSG00000240476	109.637	2.41978	0.156232	5.24888e-55	2.04664e-53	LINC00973
ENSG00000185022	243.926	2.41796	0.138027	1.46927e-69	8.30172e-68	MAFF
ENSG00000143858	5.30019	2.41238	0.791939	0.00025295	0.000842558	SYT2
ENSG00000164283	2.94807	2.37658	0.984478	0.00124191	0.00371836	ESM1
ENSG00000140105	3888.87	2.3646	0.064244	5.36428e-298	3.53883e-295	WARS1
ENSG00000213694	380.59	2.36367	0.0904779	9.85299e-152	1.87892e-149	S1PR3
ENSG00000006606	2.70916	2.35628	1.22596	0.00466438	0.0125361	CCL26
ENSG00000171303	57.8978	2.3557	0.204955	1.07227e-31	1.96494e-30	KCNK3
ENSG00000149295	4.01376	2.34984	1.00282	0.00190004	0.00549503	DRD2
ENSG00000120057	21.8856	2.3465	0.363993	1.25984e-11	8.58262e-11	SFRP5
ENSG00000148734	2.24242	2.34278	1.58291	0.00358636	0.0098881	NPFFR1
ENSG00000137825	37.4052	2.33533	0.353345	4.69188e-12	3.27868e-11	ITPKA
ENSG00000235275	2.48653	2.31748	1.20425	0.00456602	0.0122961	KRT18P16
ENSG00000216588	10.6463	2.3124	0.547041	2.49801e-06	1.07861e-05	IGSF23
ENSG00000171747	1.82475	2.3108	1.6576	0.00388903	0.0106373	LGALS4
ENSG00000258232	3.07744	2.30313	1.12048	0.0028935	0.00808836
ENSG00000129514	9.45155	2.2989	0.572725	6.30194e-06	2.59094e-05	FOXA1
ENSG00000119514	226.752	2.28668	0.108877	6.45194e-99	6.20021e-97	GALNT12
ENSG00000234362	8.65192	2.2848	0.636234	3.26696e-05	0.000122928	LINC01914
ENSG00000023445	329.884	2.27056	0.119941	8.37173e-81	5.83845e-79	BIRC3
ENSG00000236478	7.09828	2.26904	0.639355	3.95059e-05	0.000146751
ENSG00000127325	8.72322	2.26028	0.578552	7.48884e-06	3.04506e-05	BEST3
ENSG00000064042	188.324	2.25654	0.120038	8.3036e-80	5.66153e-78	LIMCH1
ENSG00000140557	2.49339	2.24432	1.24531	0.00548224	0.0145373	ST8SIA2
ENSG00000212724	4.37618	2.23448	0.797547	0.000510189	0.00162329	KRTAP2-3
ENSG00000198959	22639	2.23012	0.0609458	4.83312e-294	3.02492e-291	TGM2
ENSG00000205362	4.6564	2.22636	0.816379	0.000578531	0.00182635	MT1A
ENSG00000283511	20.8841	2.22436	0.297542	8.15377e-15	6.84172e-14
ENSG00000104368	23390.9	2.21576	0.0430964	2.22507e-308	2.22507e-308	PLAT
ENSG00000013297	244.022	2.21521	0.111822	1.60272e-88	1.29539e-86	CLDN11
ENSG00000265480	3.47436	2.20292	0.949577	0.00157912	0.00463389	KRT18P55
ENSG00000100739	4.02267	2.19942	1.02918	0.00287832	0.00804896	BDKRB1
ENSG00000186354	8.76086	2.19791	0.591728	1.99564e-05	7.69777e-05	NA
ENSG00000148677	4519.64	2.19281	0.066358	1.38914e-240	5.55859e-238	ANKRD1
ENSG00000134873	12.853	2.18015	0.416335	1.5626e-08	8.39567e-08	CLDN10
ENSG00000188488	25.1959	2.17769	0.339767	1.49729e-11	1.01464e-10	SERPINA5
ENSG00000111319	195.416	2.17184	0.119493	1.18312e-74	7.31107e-73	SCNN1A
ENSG00000267013	2.36277	2.16846	1.16083	0.00433519	0.0117314	LINC01929
ENSG00000165474	528.473	2.16719	0.145861	3.37229e-51	1.16428e-49	GJB2
ENSG00000217889	2.68918	2.16562	1.12314	0.00377086	0.01035	KRT18P48
ENSG00000242574	27.897	2.15797	0.303663	1.20758e-13	9.39016e-13	HLA-DMB
ENSG00000250654	10.3652	2.14904	0.563661	1.43434e-05	5.62511e-05
ENSG00000197646	81.3144	2.14873	0.169976	1.2637e-37	2.84818e-36	PDCD1LG2
ENSG00000173227	97.044	2.14701	0.15558	1.94832e-44	5.47255e-43	SYT12
ENSG00000113924	21.6466	2.14473	0.378545	1.68594e-09	9.81684e-09	HGD
ENSG00000101187	22.2769	2.14202	0.427461	5.26992e-08	2.70522e-07	SLCO4A1
ENSG00000148344	118.842	2.14114	0.136066	9.56923e-57	3.91905e-55	PTGES
ENSG00000115590	1.87033	2.13657	1.72348	0.00506351	0.0135091	IL1R2
ENSG00000183798	1166.45	2.13057	0.123439	3.53881e-68	1.94986e-66	EMILIN3
ENSG00000215333	2.75525	2.12694	1.09207	0.00386008	0.0105723	KRT18P23
ENSG00000163735	258.563	2.12457	0.103583	2.44084e-94	2.13543e-92	CXCL5
ENSG00000213088	19.3258	2.11604	0.364599	5.98811e-10	3.62061e-09	ACKR1
ENSG00000260877	1.86532	2.11544	1.77189	0.00547078	0.0145132
ENSG00000106483	1964.46	2.10525	0.0929622	1.01384e-114	1.21308e-112	SFRP4
ENSG00000144136	10095.6	2.10466	0.0379373	2.22507e-308	2.22507e-308	SLC20A1
ENSG00000250961	11.5357	2.10283	0.513283	4.13358e-06	1.74411e-05
ENSG00000235884	72.2551	2.09983	0.174381	1.93812e-34	3.90973e-33	LINC00941
ENSG00000189057	31.9375	2.09214	0.288681	3.67268e-14	2.96352e-13	FAM111B
ENSG00000144063	105.092	2.08362	0.148084	6.89466e-46	2.03251e-44	MALL
ENSG00000137745	55.1502	2.082	0.231051	1.55258e-20	1.78004e-19	MMP13
ENSG00000132911	5.77755	2.07663	0.859999	0.00118176	0.0035511	NMUR2
ENSG00000270607	16.5999	2.07381	0.39842	1.86381e-08	9.944e-08	NAV2-AS6
ENSG00000257642	9.63087	2.0625	0.502437	3.5711e-06	1.51621e-05
ENSG00000163814	2083.88	2.0577	0.0441159	2.22507e-308	2.22507e-308	CDCP1
ENSG00000181773	25.5695	2.05555	0.306094	1.89319e-12	1.35437e-11	GPR3
ENSG00000275630	4.97047	2.04982	0.705509	0.000274241	0.000907777
ENSG00000181072	267.964	2.04749	0.0979842	5.93005e-98	5.61033e-96	CHRM2
ENSG00000108960	329.632	2.04332	0.0921396	7.63168e-110	8.74561e-108	MMD
ENSG00000128262	27.7873	2.04238	0.318053	1.38355e-11	9.39912e-11	POM121L9P
ENSG00000229056	22.0574	2.04105	0.329997	6.5343e-11	4.22281e-10	HECW2-AS1
ENSG00000233117	32.3793	2.0401	0.257052	2.01796e-16	1.86436e-15	LINC00702
ENSG00000087494	28.9625	2.03562	0.299468	9.28028e-13	6.78008e-12	PTHLH
ENSG00000120937	25.6955	2.02419	0.304579	2.91489e-12	2.06231e-11	NPPB
ENSG00000138347	97.9169	2.02127	0.145899	1.14426e-44	3.23267e-43	MYPN
ENSG00000205403	3364.29	2.02002	0.0579774	1.76319e-267	8.60754e-265	CFI
ENSG00000256235	861.426	2.0058	0.066247	2.09847e-202	6.09779e-200	SMIM3
ENSG00000215089	7.59647	1.99541	0.544479	2.14462e-05	8.24637e-05	KRT18P11
ENSG00000243509	331.516	1.99278	0.121951	4.24655e-61	1.97061e-59	TNFRSF6B
ENSG00000165443	8.66091	1.98894	0.607939	8.27403e-05	0.000295006	PHYHIPL
ENSG00000158473	15.83	1.98775	0.414917	1.62354e-07	7.95982e-07	CD1D
ENSG00000124107	13.0191	1.98174	0.442602	7.08244e-07	3.23676e-06	SLPI
ENSG00000158050	130.656	1.97315	0.187821	9.65178e-27	1.46057e-25	DUSP2
ENSG00000181649	451.88	1.96575	0.102169	1.25797e-83	9.27669e-82	PHLDA2
ENSG00000229372	3.34474	1.95466	0.884227	0.00197076	0.00568004	SZT2-AS1
ENSG00000188305	5.95452	1.94581	0.744712	0.000815956	0.00251727	PEAK3
ENSG00000137251	16.4666	1.94405	0.387949	5.40996e-08	2.77361e-07	TINAG
ENSG00000173848	1479.12	1.94375	0.0510355	2.22507e-308	2.22507e-308	NET1
ENSG00000136928	2.45727	1.93253	1.04276	0.00406655	0.0110695	GABBR2
ENSG00000111057	17004.7	1.93026	0.0352408	2.22507e-308	2.22507e-308	KRT18
ENSG00000198838	52.9391	1.92819	0.221769	3.90387e-19	4.16657e-18	RYR3
ENSG00000256356	13.5508	1.92537	0.424851	4.56327e-07	2.12364e-06	HSPA8P5
ENSG00000254285	27.3982	1.92189	0.298539	1.26914e-11	8.64351e-11	KRT8P3
ENSG00000188910	1.76803	1.92175	1.97485	0.00694238	0.0180005	GJB3
ENSG00000261373	68.1674	1.92032	0.187462	1.39181e-25	2.01261e-24	VPS9D1-AS1
ENSG00000187678	1079.86	1.91818	0.0570339	4.55497e-249	1.9854e-246	SPRY4
ENSG00000158286	1041.49	1.90662	0.107275	8.45016e-72	4.97012e-70	RNF207
ENSG00000137673	355.008	1.90538	0.114231	1.32906e-63	6.55375e-62	MMP7
ENSG00000164171	825.536	1.90454	0.0637648	6.48863e-197	1.79978e-194	ITGA2
ENSG00000176595	317.884	1.90366	0.0884272	9.88202e-104	1.0442e-101	KBTBD11
ENSG00000114315	434.534	1.90363	0.0827128	4.41428e-118	5.64126e-116	HES1
ENSG00000210184	5.11455	1.90218	0.722098	0.000605508	0.00190683	MT-TS2
ENSG00000134339	13.1728	1.90175	0.449499	2.14507e-06	9.33981e-06	SAA2
ENSG00000100003	768.207	1.89993	0.063245	1.67583e-199	4.75643e-197	SEC14L2
ENSG00000133808	32.1518	1.899	0.250994	4.0267e-15	3.44627e-14	NA
ENSG00000165731	32.2764	1.8984	0.26161	3.99648e-14	3.21629e-13	RET
ENSG00000182870	7.19901	1.89779	0.617659	0.000179636	0.000612138	GALNT9
ENSG00000162746	29.4107	1.89423	0.276287	7.9542e-13	5.83746e-12	FCRLB
ENSG00000090530	3935	1.88735	0.0418257	2.22507e-308	2.22507e-308	P3H2
ENSG00000254290	2.38257	1.88492	1.22578	0.00731914	0.0189011
ENSG00000205277	8.67523	1.88024	0.572522	8.05998e-05	0.00028771	MUC12
ENSG00000142910	2107.47	1.87849	0.0663523	3.02229e-177	7.37711e-175	TINAGL1
ENSG00000015413	33.5371	1.87467	0.276577	1.21966e-12	8.84193e-12	DPEP1
ENSG00000260727	5.16818	1.86528	0.861777	0.00225679	0.00643303	SLC7A5P1
ENSG00000214012	3.0449	1.85804	1.0509	0.00469291	0.0126072	KRT18P38
ENSG00000163293	148.624	1.8567	0.117342	1.93926e-57	8.13324e-56	NIPAL1
ENSG00000143476	50.5834	1.85403	0.196426	4.72426e-22	5.87141e-21	DTL
ENSG00000225790	13.5003	1.84348	0.426785	1.46938e-06	6.50454e-06
ENSG00000171557	2.12307	1.84217	1.97584	0.00725537	0.0187503	FGG
ENSG00000099822	236.521	1.83833	0.0949091	1.28694e-84	9.72537e-83	HCN2
ENSG00000142583	57.2116	1.82419	0.194741	6.15805e-22	7.58768e-21	SLC2A5
ENSG00000258691	15.6389	1.82408	0.430033	2.19186e-06	9.53166e-06
ENSG00000120279	25.0353	1.82151	0.300221	1.24831e-10	7.93902e-10	MYCT1
ENSG00000158125	26.3958	1.82145	0.304788	2.18441e-10	1.36401e-09	XDH
ENSG00000131979	84.5611	1.8204	0.169324	7.40787e-28	1.17186e-26	GCH1
ENSG00000260549	372.79	1.82024	0.101056	1.10808e-73	6.71145e-72	MT1L
ENSG00000136997	1130.24	1.81875	0.0536966	2.54747e-252	1.1515e-249	MYC
ENSG00000006432	1407.28	1.81331	0.0517136	3.50297e-270	1.78133e-267	MAP3K9
ENSG00000243836	6.65307	1.81317	0.65277	0.000449829	0.00144282	WDR86-AS1
ENSG00000185774	30.8568	1.80789	0.337213	7.27182e-09	4.01034e-08	KCNIP4
ENSG00000178726	115.741	1.80291	0.137464	2.9123e-40	7.21689e-39	THBD
ENSG00000143127	1346.18	1.80157	0.115054	1.46413e-56	5.93655e-55	ITGA10
ENSG00000184292	121.158	1.79701	0.160701	4.73952e-30	8.12408e-29	TACSTD2
ENSG00000124882	38.5402	1.79345	0.295263	1.29219e-10	8.20954e-10	EREG
ENSG00000257219	29.4457	1.79092	0.279234	1.43362e-11	9.72845e-11	LNCOG
ENSG00000254337	13.62	1.78216	0.436134	3.78097e-06	1.60225e-05
ENSG00000013588	2454.8	1.78153	0.0465695	2.22507e-308	2.22507e-308	GPRC5A
ENSG00000152779	142.726	1.78051	0.127918	4.59045e-45	1.31821e-43	SLC16A12
ENSG00000162873	11.1146	1.7799	0.45015	6.91701e-06	2.82667e-05	KLHDC8A
ENSG00000234737	2.81219	1.77613	1.08296	0.00577064	0.0152194	KRT18P15
ENSG00000223930	53.7183	1.77469	0.240336	1.49343e-14	1.23236e-13
ENSG00000100234	2100.67	1.77438	0.0722744	2.80111e-134	4.38284e-132	TIMP3
ENSG00000120129	2607.33	1.7727	0.0701634	6.64838e-142	1.15914e-139	DUSP1
ENSG00000149090	295.552	1.77007	0.102338	4.40934e-68	2.42404e-66	PAMR1
ENSG00000183691	74.2215	1.76123	0.215123	3.08255e-17	2.99769e-16	NOG
ENSG00000120738	1076.67	1.76026	0.0892384	7.14693e-88	5.70096e-86	EGR1
ENSG00000109906	118.424	1.75589	0.165497	2.29572e-27	3.54885e-26	ZBTB16
ENSG00000101096	110.583	1.75556	0.143019	1.48099e-35	3.1083e-34	NFATC2
ENSG00000127507	81.6408	1.75372	0.171424	1.83435e-25	2.64312e-24	ADGRE2
ENSG00000070669	1164.61	1.75368	0.0713705	1.7937e-134	2.82468e-132	ASNS
ENSG00000216412	1.79556	1.75285	2.05984	0.00788295	0.020235	RPL12P2
ENSG00000249026	1.75485	1.75246	2.33275	0.00749122	0.0193107	CTNNA1P1
ENSG00000162692	1296.61	1.75157	0.0565907	3.33023e-211	1.06957e-208	VCAM1
ENSG00000104415	1132.29	1.7495	0.115135	1.63627e-53	6.12572e-52	CCN4
ENSG00000205683	54.1736	1.74924	0.196822	5.9885e-20	6.68068e-19	DPF3
ENSG00000239149	7.80181	1.74873	0.659394	0.000717135	0.00223301	SNORA59A
ENSG00000227053	9.13955	1.74604	0.508447	5.15059e-05	0.000188628	MUC12-AS1
ENSG00000231574	22.758	1.74256	0.309064	1.81572e-09	1.05524e-08	LINC02015
ENSG00000176855	4.80581	1.74062	0.815139	0.00231999	0.00660162	KRT18P28
ENSG00000187210	400.764	1.74026	0.0791126	2.4846e-108	2.76925e-106	GCNT1
ENSG00000088992	12.5233	1.73942	0.499563	4.44574e-05	0.000164194	TESC
ENSG00000103257	3202.09	1.73471	0.0540974	1.09966e-226	4.06693e-224	SLC7A5
ENSG00000253552	153.855	1.73147	0.118684	3.59401e-49	1.17753e-47	HOXA-AS2
ENSG00000154856	44.0826	1.73146	0.335509	2.47268e-08	1.30527e-07	APCDD1
ENSG00000173917	443.789	1.72928	0.0745322	4.86946e-120	6.64014e-118	HOXB2
ENSG00000026508	3864.65	1.72568	0.038525	2.22507e-308	2.22507e-308	CD44
ENSG00000131203	3.08781	1.72363	1.10262	0.00646149	0.0168755	IDO1
ENSG00000175832	99.5479	1.72358	0.162724	2.97539e-27	4.58789e-26	ETV4
ENSG00000168398	118.467	1.72319	0.15058	2.69943e-31	4.86277e-30	BDKRB2
ENSG00000115598	18.6863	1.72157	0.336272	2.78551e-08	1.4647e-07	IL1RL2
ENSG00000169067	187.453	1.70907	0.114501	2.14506e-51	7.46915e-50	ACTBL2
ENSG00000113739	667.16	1.7072	0.0882557	2.47894e-84	1.86755e-82	STC2
ENSG00000068078	132.796	1.706	0.1364	7.18382e-37	1.58258e-35	FGFR3
ENSG00000132965	87.6494	1.70577	0.173125	5.59387e-24	7.5856e-23	ALOX5AP
ENSG00000272711	28.1101	1.7025	0.253854	2.00154e-12	1.42978e-11	HK2-DT
ENSG00000135069	1308.31	1.70095	0.0711618	3.08549e-127	4.56446e-125	PSAT1
ENSG00000011422	763.521	1.68954	0.0631338	7.30573e-159	1.47376e-156	PLAUR
ENSG00000179820	6916.78	1.68461	0.0410344	2.22507e-308	2.22507e-308	MYADM
ENSG00000185860	54.484	1.68372	0.184833	9.04716e-21	1.05058e-19	CCDC190
ENSG00000165244	18.7794	1.6801	0.334624	4.57115e-08	2.36092e-07	ZNF367
ENSG00000139318	937.586	1.67957	0.0519578	6.39412e-230	2.40114e-227	DUSP6
ENSG00000151062	56.7121	1.67899	0.199078	3.51564e-18	3.58601e-17	CACNA2D4
ENSG00000237523	30.3792	1.67882	0.273553	8.86231e-11	5.68814e-10	LINC00857
ENSG00000233532	22.2045	1.6759	0.333364	5.70147e-08	2.91878e-07	LINC00460
ENSG00000171873	9.89219	1.66689	0.475287	3.85937e-05	0.000143581	ADRA1D
ENSG00000162676	11.2205	1.66474	0.526038	0.000145936	0.000503483	GFI1
ENSG00000229091	11.525	1.66437	0.421374	7.08783e-06	2.89358e-05	HSPA8P8
ENSG00000166582	275.405	1.66342	0.088575	1.42304e-79	9.67546e-78	CENPV
ENSG00000261175	7.61938	1.66086	0.549061	0.000220525	0.000741329	LINC02188
ENSG00000166546	84.8555	1.6576	0.159263	2.45296e-26	3.6442e-25	BEAN1
ENSG00000257335	33.8963	1.65709	0.243033	9.47198e-13	6.91392e-12	MGAM
ENSG00000121895	16.5431	1.65548	0.388677	2.08942e-06	9.11214e-06	TMEM156
ENSG00000185215	1515.67	1.65437	0.0684896	5.01771e-130	7.56033e-128	TNFAIP2
ENSG00000232774	15.784	1.6528	0.379367	1.2474e-06	5.56633e-06
ENSG00000223949	14.2157	1.64648	0.377324	1.27543e-06	5.6806e-06	ROR1-AS1
ENSG00000128016	741.06	1.64412	0.0771875	1.14145e-101	1.14657e-99	ZFP36
ENSG00000270132	178.967	1.63443	0.112288	5.48864e-49	1.78154e-47	NA
ENSG00000177989	63.9378	1.63297	0.221601	1.69374e-14	1.39341e-13	ODF3B
ENSG00000158270	87.4227	1.6326	0.168575	3.57487e-23	4.68722e-22	COLEC12
ENSG00000125968	710.988	1.6304	0.103081	3.44946e-57	1.43194e-55	ID1
ENSG00000227036	83.3933	1.63015	0.171381	1.36378e-22	1.73921e-21	LINC00511
ENSG00000272636	218.883	1.61431	0.112335	7.6234e-48	2.39177e-46	DOC2B
ENSG00000091622	97.0831	1.61151	0.141348	3.89987e-31	6.97888e-30	PITPNM3
ENSG00000135114	41.24	1.60888	0.656087	0.000750843	0.00233172	OASL
ENSG00000146678	2.05205	1.60879	1.52897	0.014142	0.0341606	IGFBP1
ENSG00000158869	15.1063	1.60566	0.382192	2.34431e-06	1.0162e-05	FCER1G
ENSG00000133816	11111.9	1.60527	0.0297231	2.22507e-308	2.22507e-308	MICAL2
ENSG00000240668	9.96556	1.60501	0.481017	7.68214e-05	0.000274866	KRT8P36
ENSG00000248569	2.57413	1.60352	1.11485	0.00804096	0.0206081
ENSG00000224773	3.25835	1.60164	0.901318	0.00472061	0.012675	HSPA8P7
ENSG00000114251	765.999	1.59858	0.0619725	1.0874e-147	2.02613e-145	WNT5A
ENSG00000126562	574.292	1.59844	0.0813385	5.48942e-87	4.3223e-85	WNK4
ENSG00000170421	7471.96	1.59833	0.0408834	2.22507e-308	2.22507e-308	KRT8
ENSG00000163082	80.847	1.59431	0.170742	1.10654e-21	1.34577e-20	SGPP2
ENSG00000266094	596.114	1.59239	0.0670989	1.87848e-125	2.69716e-123	RASSF5
ENSG00000183578	404.85	1.58974	0.0898434	4.15671e-71	2.4215e-69	TNFAIP8L3
ENSG00000102466	7.58486	1.58854	0.587294	0.000556526	0.00176099	FGF14
ENSG00000144481	8.50301	1.58249	0.540045	0.000292358	0.000961878	TRPM8
ENSG00000280407	5.8783	1.58239	0.57454	0.000479367	0.00152987
ENSG00000135074	7327.18	1.58171	0.0359008	2.22507e-308	2.22507e-308	ADAM19
ENSG00000090376	218.501	1.58067	0.10775	6.94072e-50	2.30498e-48	IRAK3
ENSG00000164690	23.0505	1.5787	0.3002	1.49499e-08	8.0377e-08	SHH
ENSG00000187720	4339.37	1.57821	0.0465957	1.86804e-252	8.6032e-250	THSD4
ENSG00000279086	22.8044	1.57764	0.327676	1.3921e-07	6.87013e-07
ENSG00000283445	3.2373	1.57444	1.04468	0.00794258	0.0203753
ENSG00000115232	2852.13	1.57291	0.0422646	8.87857e-304	6.56718e-301	ITGA4
ENSG00000163661	1113.33	1.56915	0.130305	1.99512e-34	4.01806e-33	PTX3
ENSG00000266088	11.8533	1.56792	0.424447	1.91698e-05	7.4049e-05
ENSG00000048162	280.295	1.56628	0.0886056	6.88824e-71	3.99371e-69	NOP16
ENSG00000176170	505.146	1.56577	0.0713321	8.04703e-108	8.84775e-106	SPHK1
ENSG00000116183	59.8226	1.56543	0.224452	3.15608e-13	2.3843e-12	PAPPA2
ENSG00000039139	86.4265	1.56444	0.155706	1.11529e-24	1.56096e-23	DNAH5
ENSG00000183092	8.21594	1.56368	0.52641	0.000261778	0.000869116	BEGAIN
ENSG00000155926	8.61952	1.56333	0.501315	0.000162317	0.000556774	SLA
ENSG00000265666	35.4472	1.55848	0.250105	4.54646e-11	2.97598e-10	RARA-AS1
ENSG00000213943	4.81025	1.55295	0.85193	0.0042238	0.0114559	KRT18P17
ENSG00000138741	13.191	1.55201	0.385708	5.04012e-06	2.10406e-05	TRPC3
ENSG00000253357	3.23095	1.55104	0.901781	0.00444861	0.0120078
ENSG00000149177	2569.53	1.55055	0.0464035	9.8907e-246	4.0919e-243	PTPRJ
ENSG00000133985	487.322	1.54954	0.0725411	3.52872e-102	3.57396e-100	TTC9
ENSG00000114115	3351.12	1.54857	0.043427	1.26852e-279	7.20079e-277	RBP1
ENSG00000259863	15.1471	1.54415	0.380453	4.59945e-06	1.93e-05	SH3RF3-AS1
ENSG00000229656	11.3424	1.53606	0.489162	0.000143761	0.000496752	ITGB1-DT
ENSG00000200087	12.0983	1.53572	0.419606	2.31444e-05	8.86029e-05	SNORA73B
ENSG00000181418	4.10858	1.53389	0.921287	0.00625969	0.0163888	DDN
ENSG00000117472	28.1579	1.53277	0.292688	1.57928e-08	8.48154e-08	TSPAN1
ENSG00000169715	589.607	1.53251	0.0648702	1.89541e-124	2.70556e-122	MT1E
ENSG00000136267	14.4101	1.53241	0.3797	4.8952e-06	2.04496e-05	DGKB
ENSG00000102265	11761.2	1.53203	0.0481775	4.96421e-223	1.75611e-220	TIMP1
ENSG00000198771	13.5127	1.53138	0.434981	3.95891e-05	0.000146993	RCSD1
ENSG00000210176	12.1738	1.52759	0.425285	2.78858e-05	0.000105595	MT-TH
ENSG00000261327	36.1538	1.52565	0.268454	1.24425e-09	7.32888e-09
ENSG00000197506	8.43309	1.52498	0.517461	0.000253156	0.000843126	SLC28A3
ENSG00000070808	10.1303	1.52173	0.43248	3.85213e-05	0.000143333	CAMK2A
ENSG00000123496	1.98988	1.51515	1.5247	0.0156334	0.037382	IL13RA2
ENSG00000099998	466.067	1.51289	0.075813	1.3609e-89	1.10727e-87	GGT5
ENSG00000255071	7.41954	1.51194	0.584394	0.000773502	0.00239629	SAA2-SAA4
ENSG00000125384	487.523	1.50953	0.0767037	4.31333e-87	3.40725e-85	PTGER2
ENSG00000154319	31.4879	1.50637	0.270039	2.40081e-09	1.37951e-08	FAM167A
ENSG00000144476	17.8633	1.50353	0.354594	2.15437e-06	9.37864e-06	ACKR3
ENSG00000128342	3963.14	1.49707	0.0455803	5.82689e-238	2.29401e-235	LIF
ENSG00000232956	272.589	1.49166	0.091729	1.85965e-60	8.4687e-59	SNHG15
ENSG00000094804	95.2337	1.48993	0.147139	4.08822e-25	5.79496e-24	CDC6
ENSG00000119138	1091.35	1.48966	0.065014	3.10558e-117	3.88739e-115	KLF9
ENSG00000124145	4627.27	1.4893	0.0483406	2.47365e-209	7.54741e-207	SDC4
ENSG00000147465	35.2784	1.48374	0.327444	5.90728e-07	2.72058e-06	STAR
ENSG00000258777	22.2143	1.48346	0.320551	3.76952e-07	1.77113e-06	HIF1A-AS1
ENSG00000248626	6.90044	1.48038	0.624674	0.00148617	0.00437852	GAPDHP40
ENSG00000100678	15.6156	1.47683	0.3713	6.48867e-06	2.66054e-05	SLC8A3
ENSG00000115363	887.181	1.47682	0.0563691	2.72567e-152	5.23864e-150	EVA1A
ENSG00000134531	3081.62	1.47451	0.0460752	3.49313e-226	1.27259e-223	EMP1
ENSG00000279881	9.69468	1.4731	0.481627	0.000186113	0.00063262
ENSG00000134470	27.9835	1.47237	0.293212	5.25203e-08	2.69717e-07	IL15RA
ENSG00000215475	12.9045	1.4699	0.415238	3.56597e-05	0.000133295	SIAH3
ENSG00000149781	21.3318	1.46711	0.328743	7.992e-07	3.63542e-06	FERMT3
ENSG00000073008	1947.98	1.46585	0.041274	3.5233e-277	1.91111e-274	PVR
ENSG00000135678	163.902	1.46362	0.118	3.07701e-36	6.6115e-35	CPM
ENSG00000100285	172.465	1.46167	0.113507	6.35178e-39	1.49653e-37	NEFH
ENSG00000241644	2.79242	1.46053	1.06811	0.0101131	0.0253259	INMT
ENSG00000248458	5.7536	1.46015	0.653611	0.00179766	0.0052206
ENSG00000183778	250.847	1.45692	0.0943962	1.06218e-54	4.11536e-53	B3GALT5
ENSG00000116771	29.4896	1.45677	0.270999	8.41712e-09	4.61693e-08	AGMAT
ENSG00000256433	12.7057	1.45599	0.397924	2.49937e-05	9.52195e-05
ENSG00000271605	84.1965	1.45582	0.15529	7.8591e-22	9.63016e-21	MILR1
ENSG00000157150	34.9886	1.45568	0.27723	1.60199e-08	8.59596e-08	TIMP4
ENSG00000214222	5.1747	1.45189	0.695571	0.00269497	0.00758463	TUBBP2
ENSG00000149573	33.2919	1.44769	0.249774	7.09353e-10	4.25943e-09	MPZL2
ENSG00000125845	154.291	1.44611	0.125198	8.44214e-32	1.55638e-30	BMP2
ENSG00000166401	471.683	1.44551	0.0679714	3.29528e-101	3.28304e-99	SERPINB8
ENSG00000176406	6.3644	1.44491	0.579671	0.000998765	0.00303446	RIMS2
ENSG00000253837	16.5499	1.44431	0.360327	5.83632e-06	2.41619e-05
ENSG00000172752	23.2715	1.44257	0.293029	7.72239e-08	3.89857e-07	COL6A5
ENSG00000117586	324.795	1.44106	0.093489	1.64424e-54	6.35035e-53	TNFSF4
ENSG00000156453	46.8695	1.43971	0.213868	1.94268e-12	1.38895e-11	PCDH1
ENSG00000136167	35.5721	1.43841	0.240552	2.51196e-10	1.56295e-09	LCP1
ENSG00000159212	2.9534	1.43814	1.23755	0.0135233	0.0328317	CLIC6
ENSG00000065328	31.6478	1.43443	0.25411	1.83437e-09	1.06531e-08	MCM10
ENSG00000214381	3.16289	1.43292	1.21	0.013629	0.0330587	LINC00488
ENSG00000240889	14.143	1.42383	0.36598	9.93714e-06	3.97828e-05	NDUFB2-AS1
ENSG00000187193	138.659	1.4234	0.130781	1.42041e-28	2.30524e-27	MT1X
ENSG00000153294	103.441	1.42055	0.152274	1.25278e-21	1.51909e-20	ADGRF4
ENSG00000254979	212.935	1.41804	0.0949725	2.25951e-51	7.8453e-50
ENSG00000186603	12.7414	1.41182	0.405336	4.65735e-05	0.000171465	HPDL
ENSG00000229334	44.5808	1.40865	0.221779	2.35015e-11	1.57466e-10
ENSG00000138356	218.995	1.40852	0.106362	5.26526e-41	1.33043e-39	AOX1
ENSG00000248724	3.27942	1.40798	1.10381	0.0111579	0.0276277	NPHP3-AS1
ENSG00000155966	10.8467	1.40687	0.366272	1.1834e-05	4.69228e-05	AFF2
ENSG00000179094	795.521	1.40658	0.0768375	8.35063e-76	5.32194e-74	PER1
ENSG00000146352	4.9919	1.40601	0.727148	0.00384876	0.0105484	CLVS2
ENSG00000154553	678.823	1.40085	0.0603603	3.36638e-120	4.61629e-118	PDLIM3
ENSG00000186891	16.7029	1.39563	0.358797	1.03416e-05	4.13344e-05	TNFRSF18
ENSG00000165732	2570.86	1.39454	0.0419276	1.03869e-243	4.22555e-241	DDX21
ENSG00000154127	560.731	1.39424	0.0679069	1.46958e-94	1.3044e-92	UBASH3B
ENSG00000173267	22.1835	1.3934	0.329825	2.44876e-06	1.05941e-05	SNCG
ENSG00000085563	250.408	1.38848	0.101697	2.64399e-43	7.10763e-42	ABCB1
ENSG00000174343	7.12763	1.38533	0.560291	0.00113709	0.00342531	CHRNA9
ENSG00000118432	9.67807	1.3833	0.54494	0.000967498	0.00295023	CNR1
ENSG00000178919	12.1727	1.38293	0.452335	0.000209281	0.000705766	FOXE1
ENSG00000168685	35.4277	1.37933	0.234126	3.9369e-10	2.41933e-09	IL7R
ENSG00000162706	393.957	1.37846	0.0851604	6.40885e-60	2.87562e-58	CADM3
ENSG00000240563	25.4476	1.37724	0.290004	2.0972e-07	1.01589e-06	L1TD1
ENSG00000103876	1163.61	1.37431	0.0541002	2.63539e-143	4.62786e-141	FAH
ENSG00000198406	14.419	1.37354	0.359939	1.37116e-05	5.39033e-05	BZW1P2
ENSG00000108684	6.15346	1.372	0.62904	0.00243639	0.00690868	ASIC2
ENSG00000250327	10.3377	1.37176	0.482046	0.000384735	0.00124565	RPSAP70
ENSG00000248323	2.19126	1.37028	1.28984	0.0125492	0.030708	LUCAT1
ENSG00000160818	572.958	1.36973	0.0616442	3.07121e-110	3.55286e-108	GPATCH4
ENSG00000164509	49.1636	1.36797	0.215335	2.54271e-11	1.70088e-10	IL31RA
ENSG00000133216	3132.02	1.36742	0.0479761	8.17109e-180	2.03519e-177	EPHB2
ENSG00000003137	5.95845	1.36498	0.969995	0.011502	0.0284018	CYP26B1
ENSG00000177374	746.588	1.36421	0.0759575	4.02879e-73	2.41619e-71	HIC1
ENSG00000026559	104.499	1.3607	0.144445	5.70188e-22	7.03625e-21	KCNG1
ENSG00000006327	2473	1.35819	0.0383924	5.27259e-275	2.79779e-272	TNFRSF12A
ENSG00000081059	36.3541	1.35725	0.23041	4.14064e-10	2.53751e-09	TCF7
ENSG00000135480	3313.34	1.35645	0.0833799	1.9116e-60	8.6729e-59	KRT7
ENSG00000162654	46.7198	1.355	0.265992	3.40858e-08	1.7774e-07	GBP4
ENSG00000264175	7.65618	1.35493	0.513214	0.000727145	0.00226244	MIR3189
ENSG00000166523	50.8294	1.35329	0.195461	3.05182e-13	2.30696e-12	CLEC4E
ENSG00000249590	352.232	1.35154	0.0776219	9.44387e-69	5.27495e-67
ENSG00000257790	10.2334	1.34951	0.474326	0.000382639	0.00123986	EIF4A1P4
ENSG00000259827	65.1838	1.34886	0.204851	4.79269e-12	3.34433e-11
ENSG00000131746	10.8576	1.34864	0.494927	0.000591182	0.00186436	TNS4
ENSG00000197046	68.9946	1.34856	0.187112	6.74274e-14	5.32978e-13	SIGLEC15
ENSG00000110092	5510.15	1.34549	0.0436909	8.55675e-211	2.71249e-208	CCND1
ENSG00000109667	103.418	1.34215	0.140124	1.03958e-22	1.33765e-21	SLC2A9
ENSG00000204767	87.8247	1.33947	0.1561	1.11085e-18	1.16473e-17	INSYN2B
ENSG00000273350	7.15643	1.33939	0.551319	0.00130906	0.00390145
ENSG00000134802	352.286	1.33915	0.0737581	1.20295e-74	7.41483e-73	SLC43A3
ENSG00000153707	1360.53	1.33847	0.062194	1.05443e-103	1.10938e-101	PTPRD
ENSG00000060140	7.96457	1.33812	0.499782	0.000651627	0.00204363	STYK1
ENSG00000164736	10.8037	1.33748	0.469954	0.000417723	0.00134639	SOX17
ENSG00000179776	5.51669	1.33712	0.719495	0.00473403	0.0127051	CDH5
ENSG00000105825	2687.51	1.33619	0.0998437	7.6429e-42	1.97205e-40	TFPI2
ENSG00000186469	658.942	1.3326	0.0667716	1.34612e-89	1.09891e-87	GNG2
ENSG00000156755	4.84452	1.3321	0.7157	0.00453157	0.0122128	IGKV1OR-2
ENSG00000115457	6866.73	1.33158	0.0427772	2.87686e-215	9.75294e-213	IGFBP2
ENSG00000008517	550.301	1.32811	0.081011	2.62739e-61	1.23094e-59	IL32
ENSG00000058085	1433.7	1.32715	0.0624503	3.11615e-101	3.1173e-99	LAMC2
ENSG00000219773	2.01603	1.32493	1.23016	0.0138041	0.033437	RPSAP45
ENSG00000127329	169.613	1.32187	0.103646	3.6427e-38	8.37238e-37	PTPRB
ENSG00000261115	497.59	1.32094	0.0923186	2.56373e-47	7.90127e-46	TMEM178B
ENSG00000167034	101.703	1.31994	0.15053	3.62586e-19	3.87494e-18	NKX3-1
ENSG00000281398	89.8669	1.31609	0.158733	1.11942e-17	1.118e-16	SNHG4
ENSG00000172548	48.6828	1.31489	0.225212	6.31662e-10	3.81168e-09	NIPAL4
ENSG00000171084	38.2207	1.31161	0.230925	1.49323e-09	8.72386e-09	FAM86JP
ENSG00000165449	23.8767	1.31115	0.293257	8.60674e-07	3.89979e-06	SLC16A9
ENSG00000158714	5.92354	1.30967	0.621716	0.00282923	0.00792592	SLAMF8
ENSG00000232810	25.4436	1.30787	0.468331	0.000556521	0.00176099	TNF
ENSG00000163235	101.376	1.30707	0.151766	8.01927e-19	8.45904e-18	TGFA
ENSG00000179041	271.771	1.30647	0.0911977	1.66661e-47	5.16247e-46	RRS1
ENSG00000202111	3.29764	1.30473	0.990704	0.0112612	0.0278551	VTRNA1-2
ENSG00000175305	20.7215	1.30455	0.27535	2.47946e-07	1.18879e-06	CCNE2
ENSG00000238042	2.11282	1.30147	1.31438	0.0136689	0.033149	LINC02257
ENSG00000152128	22.0347	1.29925	0.315803	4.29712e-06	1.80873e-05	TMEM163
ENSG00000117594	6.47961	1.2968	0.733402	0.00591415	0.0155576	HSD11B1
ENSG00000131015	90.696	1.29559	0.153479	4.12954e-18	4.19641e-17	ULBP2
ENSG00000230838	137.649	1.28902	0.147698	2.55253e-19	2.75562e-18	LINC01614
ENSG00000145220	172.736	1.28801	0.121915	4.65449e-27	7.10071e-26	LYAR
ENSG00000251085	29.5498	1.28254	0.267758	1.87686e-07	9.1515e-07	NA
ENSG00000249679	4.42238	1.27423	0.834766	0.00757317	0.0195001
ENSG00000118503	1991.49	1.27273	0.057102	5.81109e-111	6.75443e-109	TNFAIP3
ENSG00000184454	10.2928	1.27234	0.462645	0.000527545	0.00167555	NCMAP
ENSG00000248993	11.6161	1.27025	0.424395	0.000277573	0.000917934
ENSG00000103187	6141.74	1.26718	0.0351952	4.33223e-285	2.51775e-282	COTL1
ENSG00000100918	1950.39	1.26532	0.0607882	4.03873e-97	3.76264e-95	REC8
ENSG00000165490	27.8842	1.26478	0.276551	5.29096e-07	2.44736e-06	DDIAS
ENSG00000166342	68.9447	1.26233	0.173831	4.97836e-14	3.98155e-13	NETO1
ENSG00000201512	4.85701	1.25926	0.786477	0.00750782	0.0193453	SNORA71C
ENSG00000130513	1085.47	1.2591	0.0667224	2.46627e-80	1.70536e-78	GDF15
ENSG00000231107	22.8773	1.25785	0.331629	1.65711e-05	6.4511e-05	LINC01508
ENSG00000223722	6.73915	1.25728	0.609923	0.00319691	0.00888258	IFITM3P2
ENSG00000144354	136.065	1.25728	0.133293	4.58476e-22	5.70675e-21	CDCA7
ENSG00000093009	32.1879	1.25557	0.270998	4.15166e-07	1.94283e-06	CDC45
ENSG00000238251	2.05568	1.25373	2.02498	0.017888	0.0421328	NSA2P7
ENSG00000115594	1879.15	1.25292	0.0463222	3.18268e-162	6.63984e-160	IL1R1
ENSG00000117394	1162.69	1.25219	0.0474198	1.9441e-154	3.79629e-152	SLC2A1
ENSG00000225383	15.396	1.25137	0.385634	0.000121757	0.000424444	SFTA1P
ENSG00000170545	320.507	1.25003	0.0788705	1.78166e-57	7.49801e-56	SMAGP
ENSG00000239203	40.1013	1.24901	0.225055	3.33242e-09	1.89341e-08
ENSG00000160716	4.25146	1.24877	0.869614	0.00886695	0.0225287	CHRNB2
ENSG00000115221	272.578	1.24624	0.0904699	4.76184e-44	1.31782e-42	ITGB6
ENSG00000178445	80.0797	1.24553	0.161339	1.51944e-15	1.33171e-14	GLDC
ENSG00000179242	134.64	1.24435	0.131675	3.39614e-22	4.26422e-21	CDH4
ENSG00000003402	3330.39	1.24082	0.0369747	2.93574e-247	1.23549e-244	CFLAR
ENSG00000100644	18845	1.23989	0.0368386	3.65207e-251	1.62079e-248	HIF1A
ENSG00000102743	149.294	1.23717	0.118861	2.83671e-26	4.20664e-25	SLC25A15
ENSG00000168081	9.5687	1.23549	0.509546	0.00133006	0.00395775	PNOC
ENSG00000267453	3.76373	1.23453	1.07575	0.014734	0.0354538	CLEC4OP
ENSG00000266709	35.58	1.23439	0.228512	7.4413e-09	4.10196e-08
ENSG00000112578	324.27	1.23397	0.0816613	2.16219e-52	7.78419e-51	BYSL
ENSG00000173110	2.49596	1.23256	1.36468	0.0144516	0.034836	HSPA6
ENSG00000112576	1022.5	1.23248	0.0585405	4.08808e-99	3.95976e-97	CCND3
ENSG00000161638	10676	1.23161	0.044592	1.12049e-168	2.48636e-166	ITGA5
ENSG00000229222	2.70164	1.23012	1.10037	0.0131868	0.0321162	KRT18P4
ENSG00000139304	20.2403	1.22827	0.350932	5.2062e-05	0.000190608	PTPRQ
ENSG00000257576	5.03058	1.22756	0.66143	0.00492522	0.0131589	HSPD1P4
ENSG00000209482	13.8814	1.22427	0.384324	0.000145382	0.000501856	SNORD83A
ENSG00000107937	1532.12	1.22394	0.0403445	3.72301e-203	1.09488e-200	GTPBP4
ENSG00000106617	689.381	1.22381	0.0702147	5.1918e-69	2.91997e-67	PRKAG2
ENSG00000241280	5.78456	1.22247	0.675936	0.00546335	0.0144974
ENSG00000187688	801.762	1.21898	0.0585761	4.18737e-97	3.88629e-95	TRPV2
ENSG00000157890	4.23304	1.21833	0.961475	0.0113569	0.0280748	MEGF11
ENSG00000182742	227.304	1.21779	0.0994684	2.34163e-35	4.87271e-34	HOXB4
ENSG00000173530	1579.32	1.21675	0.0776486	3.04243e-56	1.22748e-54	TNFRSF10D
ENSG00000187260	58.4263	1.21547	0.202526	2.51184e-10	1.56295e-09	WDR86
ENSG00000089195	243.567	1.21439	0.0932126	1.23054e-39	2.96801e-38	TRMT6
ENSG00000133107	983.715	1.21312	0.0481034	3.25035e-141	5.6268e-139	TRPC4
ENSG00000163734	25.5005	1.21069	0.426182	0.000493209	0.00157184	CXCL3
ENSG00000253746	9.34552	1.21	0.576197	0.00322324	0.00895062
ENSG00000167553	4247.87	1.20983	0.0406981	3.77884e-195	1.02486e-192	TUBA1C
ENSG00000104689	183.891	1.20898	0.111579	2.63553e-28	4.23228e-27	TNFRSF10A
ENSG00000175352	109.702	1.2089	0.136226	9.1688e-20	1.01085e-18	NRIP3
ENSG00000171860	45.9476	1.20704	0.228221	1.58257e-08	8.49733e-08	C3AR1
ENSG00000078725	32.9935	1.207	0.231732	2.35163e-08	1.24379e-07	BRINP1
ENSG00000182022	716.728	1.20688	0.060152	2.20988e-90	1.8101e-88	CHST15
ENSG00000175294	5.12611	1.20643	0.802273	0.00843818	0.0215335	CATSPER1
ENSG00000174371	32.5123	1.20574	0.253749	2.36081e-07	1.1348e-06	EXO1
ENSG00000180530	1993.49	1.20255	0.0526407	2.31842e-116	2.84374e-114	NRIP1
ENSG00000164161	340.704	1.20237	0.105949	8.61627e-31	1.52734e-29	HHIP
ENSG00000253522	23.5042	1.20094	0.33213	3.55999e-05	0.000133112	MIR3142HG
ENSG00000112078	3817.4	1.20019	0.0428267	1.98461e-173	4.57002e-171	KCTD20
ENSG00000242952	29.8439	1.19842	0.278696	1.91265e-06	8.38318e-06	RPSAP3
ENSG00000222032	174.312	1.19576	0.121723	1.12824e-23	1.51315e-22
ENSG00000196793	123.344	1.19454	0.120374	4.26167e-24	5.82436e-23	ZNF239
ENSG00000240440	4.73093	1.19407	0.8448	0.00999281	0.0250683
ENSG00000125726	241.758	1.19267	0.0991247	3.47433e-34	6.95693e-33	CD70
ENSG00000159399	240.925	1.18974	0.0907574	4.04803e-40	9.98064e-39	HK2
ENSG00000158483	148.833	1.18945	0.111106	1.24807e-27	1.95785e-26	FAM86C1P
ENSG00000162426	146.382	1.18925	0.126636	7.40024e-22	9.07701e-21	SLC45A1
ENSG00000196834	9.86756	1.18755	0.429118	0.000558725	0.00176701	POTEI
ENSG00000115602	4.59856	1.18624	0.686469	0.00654474	0.0170838	IL1RL1
ENSG00000104356	142.403	1.18558	0.116325	2.91941e-25	4.16724e-24	POP1
ENSG00000226806	8.81861	1.18119	0.462336	0.00104634	0.00316992	LCT-AS1
ENSG00000156463	324.746	1.18106	0.0787673	1.14742e-51	4.01828e-50	SH3RF2
ENSG00000118513	24.4044	1.18082	0.380189	0.00021627	0.000727628	MYB
ENSG00000078401	233.605	1.1768	0.118803	5.27309e-24	7.17452e-23	EDN1
ENSG00000139626	6.80961	1.17617	0.579683	0.00382978	0.0105007	ITGB7
ENSG00000054356	89.3721	1.17528	0.15737	1.0396e-14	8.65765e-14	PTPRN
ENSG00000176014	5852.16	1.17476	0.0379211	1.40019e-211	4.61856e-209	TUBB6
ENSG00000130826	902.555	1.1732	0.054842	1.29161e-102	1.33025e-100	DKC1
ENSG00000232133	3.25676	1.17278	0.825668	0.0101166	0.0253319	IMPDH1P10
ENSG00000157680	237.114	1.1725	0.101927	1.89014e-31	3.42512e-30	DGKI
ENSG00000102760	14.1672	1.17114	0.481013	0.00154859	0.00455088	RGCC
ENSG00000116120	608.532	1.17101	0.0571043	1.87025e-94	1.64212e-92	FARSB
ENSG00000070404	3658.15	1.16862	0.047905	3.4478e-132	5.29292e-130	FSTL3
ENSG00000176597	558.821	1.1684	0.0670137	5.07791e-69	2.86251e-67	B3GNT5
ENSG00000235587	22.6817	1.16772	0.287193	5.80582e-06	2.4052e-05	GAPDHP65
ENSG00000243207	356.649	1.16767	0.0804611	1.49963e-48	4.81006e-47	PPAN-P2RY11
ENSG00000207652	29.3096	1.16667	0.265864	1.36365e-06	6.05959e-06	MIR621
ENSG00000167641	120.48	1.16588	0.144859	1.15477e-16	1.08244e-15	PPP1R14A
ENSG00000228358	14.1245	1.16505	0.422474	0.000590121	0.00186126	LINC02263
ENSG00000164687	209.73	1.16442	0.102497	8.33133e-31	1.4779e-29	FABP5
ENSG00000198648	641.816	1.16318	0.0630218	6.09128e-77	3.96485e-75	STK39
ENSG00000146070	7.28422	1.15881	0.600349	0.00471031	0.0126512	PLA2G7
ENSG00000104524	216.23	1.1588	0.110519	1.4001e-26	2.09792e-25	PYCR3
ENSG00000037897	273.148	1.15722	0.0860943	4.56111e-42	1.17937e-40	METTL1
ENSG00000162772	182.759	1.15697	0.15541	1.37527e-14	1.13716e-13	ATF3
ENSG00000148841	1325.16	1.15636	0.0427675	4.62245e-162	9.56181e-160	ITPRIP
ENSG00000130810	360.146	1.15575	0.0776728	7.06589e-51	2.41556e-49	PPAN
ENSG00000272512	19.994	1.15456	0.345292	9.57205e-05	0.000338713
ENSG00000271525	2.85107	1.15239	1.06005	0.0140749	0.0340187	ARF4P1
ENSG00000168209	1818.03	1.15198	0.0723458	8.83267e-58	3.74951e-56	DDIT4
ENSG00000123358	228.924	1.15111	0.236878	1.39948e-07	6.9038e-07	NR4A1
ENSG00000085117	1310.71	1.15102	0.0506439	3.86322e-115	4.64519e-113	CD82
ENSG00000144959	424.025	1.15046	0.0903524	5.49857e-38	1.25552e-36	NCEH1
ENSG00000148459	56.8018	1.14768	0.182629	4.33211e-11	2.84254e-10	PDSS1
ENSG00000039560	7440.49	1.14681	0.030923	2.89214e-302	2.0763e-299	RAI14
ENSG00000258964	1070.71	1.14484	0.0595598	3.21321e-83	2.34123e-81
ENSG00000145685	2092	1.1443	0.0404149	3.96112e-177	9.57298e-175	LHFPL2
ENSG00000226855	13.5295	1.14077	0.443762	0.000983644	0.00299336	RPSAP17
ENSG00000234431	106.328	1.13975	0.13221	9.5428e-19	1.00401e-17
ENSG00000096060	6906.54	1.13951	0.0622202	7.71325e-76	4.9286e-74	FKBP5
ENSG00000099994	52.2207	1.13929	0.189867	2.6583e-10	1.65064e-09	SUSD2
ENSG00000008513	1422.99	1.13796	0.0464108	7.64302e-134	1.18075e-131	ST3GAL1
ENSG00000162490	5.84712	1.13774	0.729219	0.00897219	0.0227582	DRAXIN
ENSG00000168280	20.6039	1.13748	0.292392	1.2723e-05	5.02517e-05	KIF5C
ENSG00000236603	14.7405	1.13413	0.385934	0.0003752	0.00121802	RANP1
ENSG00000198298	53.0376	1.13377	0.18729	1.87733e-10	1.1786e-09	ZNF485
ENSG00000171848	214.056	1.13105	0.106495	3.35113e-27	5.15424e-26	RRM2
ENSG00000141526	2555.29	1.13029	0.0472069	1.72815e-127	2.5721e-125	SLC16A3
ENSG00000271503	4.07698	1.12999	1.16695	0.0150408	0.0361022	CCL5
ENSG00000151014	251.24	1.12952	0.103296	1.25868e-28	2.04958e-27	NOCT
ENSG00000100311	533.965	1.12867	0.08219	8.51327e-44	2.3296e-42	PDGFB
ENSG00000213707	7.43646	1.12626	0.52671	0.00313191	0.00871487	HMGB1P10
ENSG00000168135	14.7017	1.12603	0.389609	0.000438755	0.00140952	KCNJ4
ENSG00000277161	219.686	1.12418	0.0976337	1.40843e-31	2.56554e-30	PIGW
ENSG00000198042	504.575	1.12205	0.0683285	1.89086e-61	8.91006e-60	MAK16
ENSG00000081041	22.6481	1.12083	0.393683	0.000537766	0.00170582	CXCL2
ENSG00000100906	824.846	1.11929	0.0749038	2.87876e-51	9.96706e-50	NFKBIA
ENSG00000156968	20.3488	1.11917	0.313285	4.24376e-05	0.000157115	MPV17L
ENSG00000116701	54.9502	1.11916	0.192245	8.19691e-10	4.89668e-09	NCF2
ENSG00000163909	36.6302	1.11817	0.28391	1.03147e-05	4.12469e-05	HEYL
ENSG00000272476	22.0555	1.11615	0.288031	1.32836e-05	5.23641e-05
ENSG00000136492	138.609	1.11567	0.133493	9.23626e-18	9.25484e-17	BRIP1
ENSG00000222022	131.26	1.11447	0.132217	4.4291e-18	4.49334e-17
ENSG00000256671	7.41207	1.11434	0.607028	0.00549493	0.0145693	LIMS4
ENSG00000177679	74.8939	1.11329	0.195952	1.76556e-09	1.02682e-08	SRRM3
ENSG00000244026	199.428	1.11303	0.102175	1.70069e-28	2.7528e-27	FAM86DP
ENSG00000120149	4.3366	1.11168	0.828624	0.0121024	0.0297071	MSX2
ENSG00000175040	337.415	1.11121	0.0788571	7.68733e-46	2.26345e-44	CHST2
ENSG00000136068	15870.5	1.11045	0.0503359	1.05626e-108	1.19362e-106	FLNB
ENSG00000168404	344.279	1.11038	0.0804348	3.60909e-44	1.00564e-42	MLKL
ENSG00000127564	34.4912	1.11036	0.245903	8.08871e-07	3.67531e-06	PKMYT1
ENSG00000171476	69.7699	1.11007	0.168606	5.83686e-12	4.05441e-11	HOPX
ENSG00000115946	375.782	1.10904	0.0845927	3.86236e-40	9.54215e-39	PNO1
ENSG00000119900	1241.77	1.10894	0.0712363	1.48826e-55	5.87814e-54	OGFRL1
ENSG00000102385	154.01	1.10886	0.124491	7.51778e-20	8.35237e-19	DRP2
ENSG00000164236	176.458	1.10543	0.11629	3.35487e-22	4.21457e-21	ANKRD33B
ENSG00000168546	6.59243	1.10521	0.592824	0.00528838	0.014063	GFRA2
ENSG00000239269	6.4522	1.10513	0.725394	0.0100384	0.0251595	RPSAP4
ENSG00000121236	266.299	1.10415	0.0915152	2.43571e-34	4.88522e-33	TRIM6
ENSG00000112936	59.8696	1.10365	0.209722	1.82404e-08	9.73606e-08	C7
ENSG00000054219	61.6484	1.09928	0.18623	5.09316e-10	3.09791e-09	LY75
ENSG00000125347	852.688	1.0972	0.0554789	5.31888e-88	4.25667e-86	IRF1
ENSG00000198515	26.5162	1.09661	0.268475	5.82734e-06	2.41288e-05	CNGA1
ENSG00000055044	895.767	1.09617	0.0595059	1.28923e-76	8.32508e-75	NOP58
ENSG00000242692	6.149	1.09509	0.635996	0.00712646	0.0184503	RPS27AP1
ENSG00000080608	736.238	1.09499	0.0585776	7.70736e-79	5.18262e-77	PUM3
ENSG00000071539	94.8939	1.09382	0.149806	4.18075e-14	3.35794e-13	TRIP13
ENSG00000187583	137.637	1.0923	0.120073	1.28105e-20	1.47427e-19	PLEKHN1
ENSG00000111341	769.181	1.09176	0.0732445	4.76687e-51	1.63281e-49	MGP
ENSG00000133317	4.58839	1.08943	0.880851	0.0140902	0.0340454	LGALS12
ENSG00000178401	285.306	1.08865	0.0856979	7.70404e-38	1.74766e-36	DNAJC22
ENSG00000133321	577.839	1.08598	0.0696902	1.22632e-55	4.85142e-54	PLAAT4
ENSG00000119125	8.59333	1.08563	0.485046	0.00264834	0.00746029	GDA
ENSG00000269899	11.1868	1.08351	0.481333	0.00256469	0.00724221	NA
ENSG00000225166	17.9015	1.08114	0.310545	6.20263e-05	0.000225298
ENSG00000138675	237.301	1.08052	0.0986092	9.70442e-29	1.58339e-27	FGF5
ENSG00000249673	289.468	1.08036	0.0833552	2.82106e-39	6.73769e-38	NOP14-AS1
ENSG00000188229	2880.5	1.08004	0.0520762	2.39947e-96	2.1854e-94	TUBB4B
ENSG00000229932	12.225	1.07908	0.437354	0.00142786	0.00422201	YWHAZP3
ENSG00000234743	4.77823	1.07483	0.735482	0.0108411	0.0269335	EIF5AP4
ENSG00000157445	12.0395	1.07388	0.451473	0.00189956	0.00549431	CACNA2D3
ENSG00000133110	42721.1	1.07387	0.0463666	2.71886e-118	3.54892e-116	POSTN
ENSG00000170369	21.2763	1.07381	0.319917	0.000100698	0.000355038	CST2
ENSG00000113407	2471.11	1.07359	0.0449616	5.56513e-127	8.18309e-125	TARS1
ENSG00000099250	8430.55	1.07277	0.0303837	4.41252e-272	2.2916e-269	NRP1
ENSG00000155893	391.557	1.07183	0.0711393	3.82345e-52	1.36442e-50	PXYLP1
ENSG00000117143	1327.03	1.07072	0.0470414	1.50862e-115	1.82296e-113	UAP1
ENSG00000101230	7.12983	1.07027	0.541672	0.00449604	0.0121277	ISM1
ENSG00000072832	375.595	1.06969	0.0732368	4.04715e-49	1.32245e-47	CRMP1
ENSG00000050344	854.337	1.06864	0.0699386	1.77782e-53	6.63528e-52	NFE2L3
ENSG00000064763	241.692	1.06658	0.0923862	1.1424e-31	2.09032e-30	FAR2
ENSG00000155438	607.587	1.06648	0.0573188	1.99612e-78	1.324e-76	NIFK
ENSG00000230479	58.9003	1.06646	0.171635	7.4829e-11	4.82308e-10
ENSG00000259207	2209.11	1.06604	0.0543824	1.80275e-86	1.41037e-84	ITGB3
ENSG00000175505	343.935	1.06545	0.0809898	2.45581e-40	6.09806e-39	CLCF1
ENSG00000164163	1452.24	1.06326	0.0495355	3.74306e-103	3.87137e-101	ABCE1
ENSG00000214407	6.40605	1.06138	0.623411	0.00754606	0.0194398	LINC02085
ENSG00000173166	864.499	1.05954	0.0615931	1.86767e-67	1.01532e-65	RAPH1
ENSG00000138411	83.7231	1.05912	0.150284	2.75131e-13	2.08756e-12	HECW2
ENSG00000158710	4986.25	1.05655	0.0383496	5.46779e-168	1.20237e-165	TAGLN2
ENSG00000197461	678.979	1.05629	0.0686236	2.53238e-54	9.71901e-53	PDGFA
ENSG00000184984	14.9637	1.05616	0.322439	0.000135355	0.000469035	CHRM5
ENSG00000170873	156.364	1.05571	0.109847	1.22961e-22	1.57304e-21	MTSS1
ENSG00000105011	37.3775	1.05553	0.239245	1.468e-06	6.49961e-06	ASF1B
ENSG00000188064	100.493	1.0534	0.161753	1.12676e-11	7.70827e-11	WNT7B
ENSG00000125740	252.826	1.05325	0.134315	9.40075e-16	8.35626e-15	FOSB
ENSG00000213891	2.99667	1.05316	1.15904	0.017306	0.0409362	RPL3P6
ENSG00000249565	12.1587	1.05289	0.434725	0.00173253	0.00504755	SERBP1P5
ENSG00000225131	14.4989	1.05207	0.39902	0.000992332	0.00301679	PSME2P2
ENSG00000235636	25.724	1.04946	0.273961	1.72314e-05	6.69001e-05	NUS1P1
ENSG00000207145	17.1629	1.04922	0.3407	0.000260379	0.000865059	SNORA18
ENSG00000159167	69.7024	1.04727	0.170079	1.04708e-10	6.68537e-10	STC1
ENSG00000151067	23.3024	1.04705	0.275072	2.10824e-05	8.11418e-05	CACNA1C
ENSG00000158089	546.152	1.04585	0.0693845	4.77475e-52	1.69646e-50	GALNT14
ENSG00000019549	2093.2	1.04579	0.0512825	2.33472e-93	2.00663e-91	SNAI2
ENSG00000238578	10.1449	1.04402	0.461988	0.00252976	0.00715016	SNORD4A
ENSG00000198805	516.532	1.04322	0.061291	9.31679e-66	4.91174e-64	PNP
ENSG00000186642	6.83518	1.04225	0.621406	0.00786493	0.0201973	PDE2A
ENSG00000146072	667.092	1.04178	0.0552568	5.25307e-80	3.60174e-78	TNFRSF21
ENSG00000104435	4.84746	1.04102	0.721265	0.0116906	0.0288092	STMN2
ENSG00000164338	307.488	1.04088	0.0783542	4.07688e-41	1.03443e-39	UTP15
ENSG00000274072	2.26608	1.04056	1.21935	0.0201204	0.0467778
ENSG00000135521	477.713	1.03843	0.0658423	7.68265e-57	3.157e-55	LTV1
ENSG00000127561	18.3088	1.03705	0.332099	0.000234657	0.000785719	SYNGR3
ENSG00000142178	25.1795	1.03699	0.295881	6.14674e-05	0.000223301	SIK1
ENSG00000128692	10.6973	1.03676	0.460747	0.00265398	0.00747443	EIF2S2P4
ENSG00000206811	11.4095	1.03659	0.396908	0.00106089	0.00320763	SNORA10
ENSG00000139269	30.6644	1.03638	0.717649	0.0135869	0.0329631	INHBE
ENSG00000148408	13.2437	1.03598	0.379493	0.000787419	0.0024357	CACNA1B
ENSG00000166016	191.953	1.03554	0.101595	3.45468e-25	4.91119e-24	ABTB2
ENSG00000244128	14.5658	1.03357	0.385144	0.000908399	0.00278277	LINC01322
ENSG00000181790	7.2077	1.03346	0.537387	0.00552585	0.014645	ADGRB1
ENSG00000164683	40.1625	1.03279	0.323344	0.000189036	0.000641838	HEY1
ENSG00000131094	8.5103	1.03225	0.513422	0.00464106	0.0124775	C1QL1
ENSG00000091127	270.993	1.03099	0.0836601	9.95071e-36	2.1011e-34	PUS7
ENSG00000187534	9.64665	1.03091	0.503074	0.00431669	0.011684	PRR13P5
ENSG00000244165	121.714	1.0299	0.13217	9.72037e-16	8.63094e-15	P2RY11
ENSG00000198889	8.9999	1.02871	0.486597	0.00369503	0.0101648	DCAF12L1
ENSG00000240036	6.30028	1.02596	0.568536	0.00680923	0.0176985
ENSG00000212123	18.9584	1.02551	0.324169	0.000213093	0.000717581	PRR22
ENSG00000154447	803.771	1.02478	0.0484649	4.81069e-100	4.71583e-98	SH3RF1
ENSG00000233328	17.2014	1.02378	0.345793	0.000400987	0.0012957	PFN1P1
ENSG00000123505	1004.72	1.02334	0.0610293	5.30782e-64	2.66034e-62	AMD1
ENSG00000221887	85.2441	1.02326	0.152495	3.12387e-12	2.2076e-11	HMSD
ENSG00000196449	244.714	1.02299	0.0866009	5.33436e-33	1.01883e-31	YRDC
ENSG00000129195	48.2452	1.02285	0.253304	7.88393e-06	3.19613e-05	PIMREG
ENSG00000135363	5.49782	1.02271	0.702167	0.0117377	0.0289079	LMO2
ENSG00000085415	572.962	1.02221	0.0616698	1.90564e-62	9.13846e-61	SEH1L
ENSG00000106305	382.344	1.02211	0.0796033	1.3587e-38	3.15552e-37	AIMP2
ENSG00000067533	283.763	1.02192	0.0825921	3.3271e-36	7.1363e-35	RRP15
ENSG00000141682	217.828	1.02127	0.11949	2.17788e-18	2.24304e-17	PMAIP1
ENSG00000251191	3.62494	1.02126	0.932903	0.017771	0.0419105	LINC00589
ENSG00000166197	1896.13	1.02063	0.0406935	1.08439e-139	1.82544e-137	NOLC1
ENSG00000065183	846.458	1.01897	0.0533972	5.51641e-82	3.93714e-80	WDR3
ENSG00000136720	1401.17	1.01769	0.0564528	2.88326e-73	1.73771e-71	HS6ST1
ENSG00000134013	10782.7	1.01768	0.0443801	4.57956e-117	5.67424e-115	LOXL2
ENSG00000196460	4.0074	1.01728	0.780817	0.0136909	0.0331892	RFX8
ENSG00000221955	3334.19	1.01565	0.0358611	4.00182e-177	9.57652e-175	SLC12A8
ENSG00000107815	317.739	1.01328	0.0761655	3.2536e-41	8.27262e-40	TWNK
ENSG00000171223	850.022	1.01315	0.0801223	1.85803e-37	4.16079e-36	JUNB
ENSG00000179046	3.41457	1.01243	0.848488	0.015042	0.0361022	TRIML2
ENSG00000117877	254.708	1.01176	0.0844027	6.93937e-34	1.37486e-32	POLR1G
ENSG00000174600	48.7924	1.00963	0.207221	1.65583e-07	8.10612e-07	CMKLR1
ENSG00000163811	1027.45	1.00938	0.0574975	1.09898e-69	6.22387e-68	WDR43
ENSG00000236060	11.0435	1.00874	0.412304	0.00168953	0.00492946	HSPB1P1
ENSG00000250742	103.247	1.00791	0.138949	6.2682e-14	4.97077e-13	LINC02381
ENSG00000104856	301.021	1.00662	0.0892868	3.18216e-30	5.52442e-29	RELB
ENSG00000225972	23.1491	1.00627	0.308959	0.000147114	0.000507263	MTND1P23
ENSG00000123576	2.46504	1.00579	1.3039	0.0204571	0.0474926	ESX1
ENSG00000167157	5.24986	1.00507	0.590795	0.00830457	0.0212347	PRRX2
ENSG00000273348	2.31228	1.00501	1.46325	0.0216404	0.0499784
ENSG00000256268	22.1101	1.00388	0.300334	0.000112591	0.000394182	LINC02454
ENSG00000176907	252.725	1.00338	0.107294	1.41617e-21	1.71125e-20	TCIM
ENSG00000272841	70.7137	1.00298	0.174778	1.45387e-09	8.49999e-09	MAP3K4-AS1
ENSG00000130300	23.0467	1.00196	0.331823	0.000335485	0.00109565	PLVAP
ENSG00000280148	177.281	0.999507	0.106687	1.28395e-21	1.55379e-20
ENSG00000114738	620.777	0.999059	0.0618456	2.8953e-59	1.28727e-57	MAPKAPK3
ENSG00000150394	140.268	0.99658	0.107804	3.91255e-21	4.60915e-20	CDH8
ENSG00000160200	152.439	0.994522	0.123364	1.26455e-16	1.18353e-15	CBS
ENSG00000198668	4391.23	0.992505	0.0335366	3.09063e-193	8.29002e-191	CALM1
ENSG00000109193	182.978	0.99167	0.109642	2.66429e-20	3.01356e-19	SULT1E1
ENSG00000249287	4.56677	0.990745	0.770854	0.014797	0.0355772
ENSG00000110218	975.743	0.990352	0.0542815	2.73472e-75	1.72041e-73	PANX1
ENSG00000239797	3.48669	0.990177	1.34426	0.0177637	0.0418971	RPL21P39
ENSG00000028839	254.918	0.98999	0.0878694	3.11531e-30	5.41222e-29	TBPL1
ENSG00000164933	435.488	0.989576	0.0679548	8.80207e-49	2.83817e-47	SLC25A32
ENSG00000159166	161.221	0.987764	0.124414	3.55768e-16	3.24149e-15	LAD1
ENSG00000186283	1058.93	0.986064	0.0513062	3.00049e-83	2.19278e-81	TOR3A
ENSG00000132603	523.493	0.98572	0.0729425	2.28337e-42	5.96095e-41	NIP7
ENSG00000116717	897.812	0.985532	0.0532011	2.13432e-77	1.39669e-75	GADD45A
ENSG00000278274	21.8439	0.984612	0.298175	0.000134696	0.000467151	SNORA61
ENSG00000171793	983.925	0.984255	0.0510388	8.3179e-84	6.1968e-82	CTPS1
ENSG00000259753	1385.17	0.983783	0.054895	1.60011e-72	9.47989e-71
ENSG00000254893	34.5872	0.9836	0.240322	6.20142e-06	2.55478e-05	RAP1BL
ENSG00000163110	7631.43	0.982792	0.0319978	6.28406e-208	1.87058e-205	PDLIM5
ENSG00000176678	169.97	0.982273	0.106283	3.62628e-21	4.28431e-20	FOXL1
ENSG00000236739	5.05744	0.982088	0.671932	0.0122082	0.0299307	CLIC4P1
ENSG00000214114	171.14	0.98179	0.113161	6.25403e-19	6.61989e-18	MYCBP
ENSG00000126778	378.202	0.980762	0.0814896	4.14176e-34	8.27979e-33	SIX1
ENSG00000110104	396.907	0.980509	0.0817179	6.75124e-34	1.33868e-32	CCDC86
ENSG00000124216	232.564	0.979197	0.10971	6.5114e-20	7.25077e-19	SNAI1
ENSG00000177494	139.254	0.977623	0.122711	2.72505e-16	2.50247e-15	ZBED2
ENSG00000171346	25.2151	0.977417	0.263339	3.07692e-05	0.000115991	KRT15
ENSG00000176160	4.94387	0.977025	0.646267	0.0115872	0.0285863	HSF5
ENSG00000198523	77.1776	0.976397	0.176493	4.81203e-09	2.69211e-08	PLN
ENSG00000197442	1024.49	0.975228	0.0515958	2.45764e-80	1.70422e-78	MAP3K5
ENSG00000174059	9.3384	0.973065	0.477686	0.00462911	0.0124514	CD34
ENSG00000143549	5528.54	0.972856	0.0340123	9.37769e-181	2.35979e-178	TPM3
ENSG00000139278	2686.41	0.972599	0.0534324	9.84544e-75	6.09943e-73	GLIPR1
ENSG00000124143	20.6278	0.972097	0.325579	0.000414079	0.00133552	ARHGAP40
ENSG00000225422	12.3014	0.96953	0.402063	0.00197397	0.00568795	RBMS1P1
ENSG00000253626	59.08	0.966806	0.172774	3.59546e-09	2.03859e-08	EIF5AL1
ENSG00000239672	1294.28	0.966725	0.0440865	3.9397e-108	4.37109e-106	NME1
ENSG00000241472	13.6396	0.964827	0.376177	0.00135723	0.0040322	PTPRG-AS1
ENSG00000219470	12.7999	0.96445	0.403251	0.00206881	0.00594228
ENSG00000237399	5.87161	0.963904	0.610834	0.0109305	0.0271142	PITRM1-AS1
ENSG00000214376	11.4407	0.961864	0.408097	0.00232986	0.00662585	VSTM5
ENSG00000226054	6.5584	0.960649	0.653729	0.0130185	0.0317387	MEMO1P1
ENSG00000136114	161.29	0.959225	0.114623	9.26309e-18	9.27791e-17	THSD1
ENSG00000104381	122.834	0.958877	0.127429	8.61331e-15	7.20996e-14	GDAP1
ENSG00000071127	11752.2	0.95864	0.0318239	2.4944e-200	7.16305e-198	WDR1
ENSG00000111859	1311.47	0.958347	0.0618462	6.837e-55	2.65739e-53	NEDD9
ENSG00000250424	40.1427	0.957928	0.225944	3.47283e-06	1.47577e-05
ENSG00000138798	130.695	0.957861	0.131429	5.21955e-14	4.16762e-13	EGF
ENSG00000102755	66.9456	0.957738	0.201479	3.04554e-07	1.44853e-06	FLT1
ENSG00000088053	2.89671	0.957721	1.08018	0.021257	0.0491673	GP6
ENSG00000109519	477.344	0.956969	0.0711068	3.93335e-42	1.01921e-40	GRPEL1
ENSG00000163874	417.557	0.956785	0.0883564	3.77471e-28	6.0378e-27	ZC3H12A
ENSG00000134686	4561.54	0.956767	0.0352533	2.39188e-163	5.03306e-161	PHC2
ENSG00000119121	14.0935	0.95631	0.350898	0.000895109	0.00274654	TRPM6
ENSG00000272589	15.295	0.95599	0.369069	0.00127209	0.00379962	ZSWIM8-AS1
ENSG00000111641	789.123	0.955027	0.0525753	5.23433e-75	3.2593e-73	NOP2
ENSG00000167995	63.7821	0.954869	0.174361	7.24389e-09	3.99675e-08	BEST1
ENSG00000278619	73.6121	0.953189	0.156424	1.92647e-10	1.20851e-09	MRM1
ENSG00000106089	229.304	0.951957	0.101375	1.01031e-21	1.23057e-20	STX1A
ENSG00000092853	61.533	0.95191	0.188763	7.5859e-08	3.83363e-07	CLSPN
ENSG00000183876	252.899	0.951542	0.0904901	1.27368e-26	1.91437e-25	ARSI
ENSG00000214269	3.84753	0.951027	0.885802	0.0195294	0.0455685	LGMNP1
ENSG00000144681	117.533	0.950558	0.131648	8.89311e-14	6.97756e-13	STAC
ENSG00000229097	7.21606	0.949902	0.580794	0.0100185	0.0251224	CALM2P2
ENSG00000169991	1040.54	0.948177	0.0588659	3.19891e-59	1.41968e-57	IFFO2
ENSG00000130487	12.2806	0.947893	0.713673	0.0163888	0.0389858	KLHDC7B
ENSG00000142627	3471.33	0.945676	0.0457577	2.11388e-95	1.89003e-93	EPHA2
ENSG00000171208	382.005	0.945391	0.0839405	3.22449e-30	5.59392e-29	NETO2
ENSG00000138771	452.795	0.941995	0.070554	2.2098e-41	5.63627e-40	SHROOM3
ENSG00000138623	869.681	0.941179	0.0575016	4.6185e-61	2.13915e-59	SEMA7A
ENSG00000117226	828.1	0.941057	0.0556171	7.14777e-65	3.68858e-63	GBP3
ENSG00000120833	40.001	0.939955	0.257832	4.2358e-05	0.000156844	SOCS2
ENSG00000243960	243.827	0.939451	0.0898748	2.57224e-26	3.81909e-25
ENSG00000253414	11.1457	0.939024	0.470051	0.00553823	0.0146746
ENSG00000186076	8.52232	0.937834	0.469055	0.00542596	0.0144053
ENSG00000004776	488.088	0.937195	0.0748578	5.55553e-37	1.22719e-35	HSPB6
ENSG00000053372	603.148	0.937027	0.0576333	3.45169e-60	1.55161e-58	MRTO4
ENSG00000241506	18.5047	0.936347	0.324626	0.000564738	0.00178512	PSMC1P1
ENSG00000258773	6.04186	0.935018	0.719773	0.0167561	0.0397665
ENSG00000257411	599.076	0.934518	0.063326	4.92805e-50	1.64779e-48
ENSG00000114767	332.52	0.934457	0.0755632	7.19502e-36	1.52583e-34	RRP9
ENSG00000225695	2.56794	0.93425	1.03252	0.0206085	0.0478078	HNRNPA1P35
ENSG00000187801	92.683	0.932762	0.151187	1.18435e-10	7.54407e-10	ZFP69B
ENSG00000196756	541.219	0.932746	0.0615186	1.19934e-52	4.34987e-51	SNHG17
ENSG00000155090	2907.26	0.932705	0.0390389	6.85981e-127	1.00264e-124	KLF10
ENSG00000141384	91.7649	0.931432	0.137857	2.51291e-12	1.78567e-11	TAF4B
ENSG00000257341	104.412	0.930274	0.136384	1.70086e-12	1.21964e-11
ENSG00000261061	25.3813	0.92983	0.275543	0.000117072	0.000409048
ENSG00000151952	29.5249	0.929709	0.234255	1.20081e-05	4.75976e-05	TMEM132D
ENSG00000172348	210.659	0.928943	0.114325	8.35044e-17	7.90942e-16	RCAN2
ENSG00000214391	30.5049	0.928721	0.25469	4.19636e-05	0.000155431	TUBAP2
ENSG00000228218	8.09454	0.927946	0.55886	0.0100558	0.0252004	ATF4P3
ENSG00000277370	16.8509	0.926617	0.3258	0.000666996	0.00208834	SNORD49A
ENSG00000232177	3.67874	0.926343	0.909154	0.0215775	0.0498425	MTND4P24
ENSG00000125089	237.716	0.924891	0.0989297	1.59911e-21	1.92849e-20	SH3TC1
ENSG00000150753	3323.42	0.924484	0.0338695	9.0507e-165	1.97249e-162	CCT5
ENSG00000163347	1902.48	0.924192	0.103601	8.67896e-20	9.5814e-19	CLDN1
ENSG00000120800	706.63	0.923531	0.06565	1.08971e-45	3.18166e-44	UTP20
ENSG00000149054	76.0241	0.919932	0.161577	2.24227e-09	1.2945e-08	ZNF215
ENSG00000082153	3020.83	0.918794	0.0455942	4.9673e-91	4.13811e-89	BZW1
ENSG00000120526	474.33	0.917731	0.0664148	3.69281e-44	1.02663e-42	NUDCD1
ENSG00000091129	269.747	0.917292	0.0995719	5.39344e-21	6.31711e-20	NRCAM
ENSG00000205744	9.39603	0.916541	0.506004	0.00823981	0.0210907	DENND1C
ENSG00000117395	708.676	0.916067	0.0557945	2.86019e-61	1.33744e-59	EBNA1BP2
ENSG00000107554	1407.69	0.914516	0.0467613	3.0306e-86	2.35586e-84	DNMBP
ENSG00000125848	326.954	0.913489	0.0868152	1.33794e-26	2.00724e-25	FLRT3
ENSG00000183098	7922.81	0.913144	0.0355722	1.69367e-145	3.08513e-143	GPC6
ENSG00000105976	2699.1	0.912767	0.0556194	4.2344e-61	1.96871e-59	MET
ENSG00000116455	684.319	0.911534	0.0556181	3.80536e-61	1.77262e-59	WDR77
ENSG00000109971	31618.3	0.909826	0.0394766	3.12218e-118	4.03224e-116	HSPA8
ENSG00000274944	55.4376	0.909329	0.189648	2.7818e-07	1.32775e-06
ENSG00000278570	7.85951	0.909018	0.486744	0.0074007	0.0190975	NR2E3
ENSG00000268996	24.4538	0.908968	0.257682	6.89616e-05	0.000248455	MAN1B1-DT
ENSG00000125775	24.0102	0.908739	0.280632	0.000197317	0.000667728	SDCBP2
ENSG00000253368	601.025	0.908419	0.0598758	1.07419e-52	3.90178e-51	TRNP1
ENSG00000147872	1501.15	0.908111	0.0481097	2.83839e-80	1.95713e-78	PLIN2
ENSG00000170006	392.735	0.907586	0.0864041	1.61495e-26	2.41392e-25	TMEM154
ENSG00000278727	11.4502	0.906976	0.460107	0.00599623	0.0157548
ENSG00000173599	367.002	0.906819	0.0829538	1.64926e-28	2.67132e-27	PC
ENSG00000243243	6.16949	0.906791	0.558171	0.0115654	0.028544
ENSG00000101447	58.5595	0.906281	0.195143	6.11322e-07	2.81224e-06	FAM83D
ENSG00000135312	213.964	0.905285	0.101584	9.74388e-20	1.07183e-18	HTR1B
ENSG00000166949	1158.69	0.905155	0.0438102	1.40846e-95	1.26393e-93	SMAD3
ENSG00000224520	10.5346	0.904845	0.453257	0.00576611	0.0152107	KRT8P45
ENSG00000180817	1242.69	0.904811	0.0513275	2.49206e-70	1.42123e-68	PPA1
ENSG00000057019	21806	0.904618	0.0482421	8.68047e-79	5.80497e-77	DCBLD2
ENSG00000206630	9.62084	0.904522	0.407544	0.00362303	0.00998134	SNORD60
ENSG00000197451	2150.45	0.903601	0.038744	3.23187e-121	4.48219e-119	HNRNPAB
ENSG00000117308	561.477	0.903505	0.0662887	6.36164e-43	1.68784e-41	GALE
ENSG00000171310	388.138	0.902921	0.070691	3.92188e-38	9.00556e-37	CHST11
ENSG00000101361	2170.28	0.902453	0.0388527	5.65995e-120	7.67521e-118	NOP56
ENSG00000281010	9.57129	0.90238	0.408689	0.00370418	0.0101865
ENSG00000211772	90.7713	0.902361	0.156858	1.58745e-09	9.25661e-09	TRBC2
ENSG00000179097	19.1302	0.901787	0.308894	0.000534899	0.00169717	HTR1F
ENSG00000127124	568.991	0.901611	0.081213	2.46604e-29	4.1144e-28	HIVEP3
ENSG00000165060	127.331	0.901478	0.12091	1.65664e-14	1.36381e-13	FXN
ENSG00000196584	26.5183	0.900673	0.26123	9.41678e-05	0.000333605	XRCC2
ENSG00000232727	1.97383	0.899802	2.8295	0.0104476	0.0260592	YWHAEP1
ENSG00000185269	13.5011	0.899786	0.445147	0.00553966	0.0146768	NOTUM
ENSG00000132507	5268.98	0.899634	0.0362492	2.09628e-135	3.34431e-133	EIF5A
ENSG00000167088	561.855	0.898862	0.0710776	2.442e-37	5.43857e-36	SNRPD1
ENSG00000163002	101.119	0.898288	0.129312	6.90152e-13	5.09094e-12	NUP35
ENSG00000105281	2127.99	0.89823	0.0523802	1.22955e-66	6.58162e-65	SLC1A5
ENSG00000113578	238.283	0.897983	0.10087	1.12744e-19	1.23796e-18	FGF1
ENSG00000203930	23.2645	0.896274	0.273026	0.000167542	0.000573648	LINC00632
ENSG00000134107	4452.7	0.896208	0.0387586	1.07824e-118	1.43037e-116	BHLHE40
ENSG00000227507	22.5074	0.895579	0.310319	0.000616204	0.00193802	LTB
ENSG00000143878	1864.17	0.895079	0.0532582	3.72723e-64	1.87583e-62	RHOB
ENSG00000102359	613.482	0.894445	0.0806848	1.7685e-29	2.96683e-28	SRPX2
ENSG00000168481	15.2498	0.894053	0.375078	0.00253369	0.00715963	LGI3
ENSG00000229605	4.17099	0.893878	0.72645	0.0189419	0.0443377	RPL21P93
ENSG00000170515	2017.97	0.893514	0.0445005	1.85398e-91	1.56048e-89	PA2G4
ENSG00000213145	99.8288	0.893379	0.138107	1.91643e-11	1.2915e-10	CRIP1
ENSG00000124191	139.654	0.893132	0.133661	4.57959e-12	3.20204e-11	TOX2
ENSG00000132688	3276.69	0.891986	0.0426221	6.21717e-98	5.85926e-96	NES
ENSG00000257178	15.7014	0.891018	0.362829	0.00208941	0.00599439
ENSG00000115758	1597.92	0.889285	0.0521145	7.03424e-66	3.71643e-64	ODC1
ENSG00000111252	891.914	0.88844	0.0489192	1.2943e-74	7.93782e-73	SH2B3
ENSG00000270299	763.485	0.886852	0.0577056	5.53852e-54	2.10248e-52
ENSG00000271303	769.812	0.88651	0.0582665	5.75549e-53	2.1094e-51	SRXN1
ENSG00000281162	1.34627	0.886506	2.29343	0.0188732	0.044202	LINC01127
ENSG00000182324	22.5192	0.88642	0.271531	0.000182967	0.00062253	KCNJ14
ENSG00000113460	326.622	0.88567	0.0763726	8.2364e-32	1.52074e-30	BRIX1
ENSG00000183336	66.3431	0.885456	0.160032	5.82163e-09	3.23322e-08	BOLA2
ENSG00000102390	455.371	0.884437	0.0739132	1.58341e-33	3.0994e-32	PBDC1
ENSG00000281357	12.0107	0.883891	0.411684	0.00481944	0.0129145	ARRDC3-AS1
ENSG00000141378	355.095	0.882186	0.0746467	6.29478e-33	1.20038e-31	PTRH2
ENSG00000197780	549.228	0.881962	0.0707397	2.40759e-36	5.19143e-35	TAF13
ENSG00000148426	251.438	0.880488	0.0878643	2.48028e-24	3.42041e-23	PROSER2
ENSG00000103381	690.629	0.880466	0.062317	5.74463e-46	1.70378e-44	CPPED1
ENSG00000240087	30.664	0.880314	0.309113	0.00067764	0.00211895	RPSAP12
ENSG00000126749	410.878	0.879317	0.0682272	9.36979e-39	2.19699e-37	EMG1
ENSG00000161960	13745.1	0.879104	0.0274276	9.63681e-226	3.45919e-223	EIF4A1
ENSG00000117318	1851.24	0.878425	0.0656517	1.69262e-41	4.33073e-40	ID3
ENSG00000134775	1445.69	0.877987	0.0522467	3.69263e-64	1.86226e-62	FHOD3
ENSG00000264772	13631.2	0.877385	0.0283421	3.00732e-211	9.78741e-209
ENSG00000111845	363.26	0.877304	0.0815815	1.12682e-27	1.77107e-26	PAK1IP1
ENSG00000130038	75.2158	0.874441	0.154138	2.94813e-09	1.68015e-08	CRACR2A
ENSG00000101412	48.6544	0.874333	0.226412	2.02526e-05	7.80586e-05	E2F1
ENSG00000261295	34.0839	0.873523	0.277356	0.000285476	0.000941009	NA
ENSG00000265579	8.26153	0.873515	0.511137	0.0105917	0.0263701
ENSG00000163975	406.091	0.873069	0.0743888	1.68655e-32	3.16183e-31	MELTF
ENSG00000123178	190.565	0.872401	0.0986818	1.89317e-19	2.05836e-18	SPRYD7
ENSG00000261740	73.5773	0.87218	0.152745	1.99161e-09	1.15334e-08	BOLA2-SMG1P6
ENSG00000109794	137.407	0.871547	0.11419	4.37256e-15	3.73442e-14	FAM149A
ENSG00000173145	499.545	0.871311	0.0656607	6.28922e-41	1.58425e-39	NOC3L
ENSG00000130429	2598.04	0.870739	0.0461998	7.01578e-80	4.79687e-78	ARPC1B
ENSG00000104756	967.997	0.869666	0.0475296	1.4438e-75	9.10638e-74	KCTD9
ENSG00000164761	426.142	0.867893	0.0948379	1.1638e-20	1.34313e-19	TNFRSF11B
ENSG00000109917	687.845	0.867705	0.0541365	1.69068e-58	7.33e-57	ZPR1
ENSG00000162851	237.048	0.867349	0.0848343	3.03961e-25	4.33628e-24	TFB2M
ENSG00000137573	21944.8	0.867054	0.0362425	2.40955e-126	3.48016e-124	SULF1
ENSG00000074800	13414.6	0.866553	0.0344131	2.54704e-140	4.34761e-138	ENO1
ENSG00000150990	567.406	0.866532	0.0623319	1.42755e-44	4.02367e-43	DHX37
ENSG00000228232	88.0995	0.86645	0.165165	2.87123e-08	1.50783e-07	GAPDHP1
ENSG00000100889	668.446	0.864232	0.0678618	8.47703e-38	1.92122e-36	PCK2
ENSG00000156697	519.537	0.863697	0.0614545	1.59788e-45	4.64872e-44	UTP14A
ENSG00000151576	404.735	0.862155	0.0668953	1.42951e-38	3.31366e-37	QTRT2
ENSG00000124225	1726.75	0.862108	0.04705	9.12804e-76	5.78717e-74	PMEPA1
ENSG00000166226	2655.83	0.862105	0.0377028	3.95068e-117	4.92001e-115	CCT2
ENSG00000144655	515.32	0.860918	0.0661483	1.86096e-39	4.46209e-38	CSRNP1
ENSG00000135269	2663.77	0.860772	0.037214	4.78951e-119	6.38837e-117	TES
ENSG00000230979	18.0561	0.860723	0.365686	0.00276058	0.00774961
ENSG00000146674	10678.4	0.86055	0.0389916	1.1036e-108	1.24137e-106	IGFBP3
ENSG00000242114	168.757	0.860314	0.105226	6.42864e-17	6.11523e-16	MTFP1
ENSG00000150630	971.408	0.859882	0.0532535	1.45311e-59	6.49617e-58	VEGFC
ENSG00000095587	73.8306	0.859578	0.162541	2.46379e-08	1.30114e-07	TLL2
ENSG00000261652	34.8976	0.858625	0.251911	0.000115463	0.000403946	C15orf65
ENSG00000125753	2064.44	0.857437	0.0492292	1.14898e-68	6.40305e-67	VASP
ENSG00000176697	738.106	0.857434	0.0623693	9.96388e-44	2.72045e-42	BDNF
ENSG00000111981	86.4991	0.856218	0.17001	9.24427e-08	4.63048e-07	ULBP1
ENSG00000189362	266.009	0.856198	0.0863643	7.52052e-24	1.01475e-22	NEMP2
ENSG00000207118	8.02166	0.855307	0.508945	0.0116047	0.0286235	SNORD14D
ENSG00000050405	8770.54	0.853803	0.0351148	3.44385e-131	5.22117e-129	LIMA1
ENSG00000140534	48.165	0.853129	0.204816	5.96038e-06	2.46421e-05	TICRR
ENSG00000132341	3820.73	0.852224	0.0347215	4.94026e-134	7.68069e-132	RAN
ENSG00000179059	120.963	0.851177	0.129692	1.06319e-11	7.28564e-11	ZFP42
ENSG00000165105	56.7978	0.850378	0.190309	1.53307e-06	6.78157e-06	RASEF
ENSG00000213949	1796.88	0.850166	0.0512084	1.40428e-62	6.78756e-61	ITGA1
ENSG00000168917	65.7868	0.849486	0.182327	6.19319e-07	2.84796e-06	SLC35G2
ENSG00000157557	360.804	0.849111	0.0806988	1.40308e-26	2.10109e-25	ETS2
ENSG00000132382	1469.13	0.84829	0.0439536	1.08856e-83	8.07619e-82	MYBBP1A
ENSG00000137309	3118.4	0.848069	0.0852179	5.18028e-24	7.06005e-23	HMGA1
ENSG00000179456	445.08	0.846538	0.0641922	2.1324e-40	5.30039e-39	ZBTB18
ENSG00000240809	24.7375	0.846356	0.292064	0.000641693	0.00201506	CAP1P1
ENSG00000256546	90.4617	0.846355	0.150528	3.65261e-09	2.06812e-08
ENSG00000269900	18.1888	0.845681	0.334908	0.0018438	0.00534187	RMRP
ENSG00000277027	18.1888	0.845681	0.334908	0.0018438	0.00534187	RMRP
ENSG00000196218	18.5031	0.845239	0.343496	0.00222185	0.00634009	RYR1
ENSG00000134697	1225.48	0.84516	0.0501404	1.8604e-64	9.46052e-63	GNL2
ENSG00000142669	3933.28	0.844882	0.0387416	4.84888e-106	5.26028e-104	SH3BGRL3
ENSG00000148798	57.1921	0.844058	0.191676	2.08773e-06	9.10638e-06	INA
ENSG00000237350	24.3149	0.843338	0.320819	0.00134284	0.00399285	CDC42P6
ENSG00000215895	5.43426	0.841789	0.612568	0.0181999	0.0427731	HSPA5P1
ENSG00000234902	8.79049	0.841409	0.523927	0.0134063	0.0325931
ENSG00000213757	14.7084	0.841119	0.377813	0.00397251	0.0108414	RPS3AP20
ENSG00000139146	1035.45	0.8411	0.0550971	2.10808e-53	7.83198e-52	SINHCAF
ENSG00000108829	4056.63	0.840751	0.0368739	1.05122e-115	1.27658e-113	LRRC59
ENSG00000164543	1244.28	0.839582	0.0446893	1.7622e-79	1.19482e-77	STK17A
ENSG00000225764	5.59617	0.839312	0.673062	0.0211256	0.048891	P3H2-AS1
ENSG00000277586	140.245	0.839236	0.115277	7.42715e-14	5.85371e-13	NEFL
ENSG00000204179	14.744	0.838997	0.381298	0.00430013	0.0116469	PTPN20
ENSG00000198483	18.4826	0.838958	0.338736	0.00244306	0.00692518	ANKRD35
ENSG00000213085	7.92494	0.838734	0.534611	0.0142971	0.0345009	CFAP45
ENSG00000277957	13222.5	0.838675	0.0279055	2.97992e-199	8.36055e-197	SENP3-EIF4A1
ENSG00000184809	37.0459	0.838037	0.23431	6.42968e-05	0.000233059	B3GALT5-AS1
ENSG00000120158	215.972	0.837891	0.0887702	8.21067e-22	1.00458e-20	RCL1
ENSG00000186871	20.2216	0.837292	0.322734	0.00161311	0.00472341	ERCC6L
ENSG00000188624	32.8566	0.837156	0.261126	0.000245376	0.000818892	IGFL3
ENSG00000275902	73.7845	0.835837	0.19343	3.0387e-06	1.30078e-05
ENSG00000268439	221.273	0.835322	0.0938712	1.17573e-19	1.28924e-18	NA
ENSG00000132467	881.407	0.83485	0.049504	1.59947e-64	8.16768e-63	UTP3
ENSG00000132329	209.278	0.83468	0.12906	2.03078e-11	1.3663e-10	RAMP1
ENSG00000267279	25.0218	0.834411	0.276512	0.000459386	0.00147077
ENSG00000145632	8156.29	0.834161	0.0432365	1.22269e-83	9.04387e-82	PLK2
ENSG00000272599	9.64163	0.833808	0.454687	0.00921983	0.0233233
ENSG00000145244	45.6625	0.832834	0.223908	3.60365e-05	0.00013458	CORIN
ENSG00000186523	12.853	0.83283	0.372497	0.00399449	0.0108928	FAM86B1
ENSG00000134684	2209.71	0.832538	0.0436992	1.05402e-81	7.4357e-80	YARS1
ENSG00000144452	33.409	0.831969	0.260091	0.000257866	0.000857644	ABCA12
ENSG00000160888	770.628	0.830303	0.0649941	3.98485e-38	9.14155e-37	IER2
ENSG00000180921	462.041	0.829681	0.066109	8.49182e-37	1.86233e-35	FAM83H
ENSG00000118894	184.447	0.829426	0.103919	3.29297e-16	3.00929e-15	EEF2KMT
ENSG00000122877	61.2274	0.828017	0.24419	0.000133554	0.000463585	EGR2
ENSG00000125266	2282.35	0.827484	0.0448022	9.56538e-77	6.19314e-75	EFNB2
ENSG00000154839	26.3858	0.827434	0.288775	0.000759709	0.00235656	SKA1
ENSG00000255330	366.721	0.826209	0.0793659	5.17411e-26	7.60354e-25
ENSG00000196110	216.042	0.826041	0.100856	5.29601e-17	5.06743e-16	ZNF699
ENSG00000258976	8.80676	0.824689	0.474253	0.0109201	0.0270938
ENSG00000073756	55.8557	0.824313	0.191355	3.29245e-06	1.40229e-05	PTGS2
ENSG00000183779	931.38	0.823444	0.0649103	1.52247e-37	3.42191e-36	ZNF703
ENSG00000145817	2033.87	0.82325	0.0472008	6.80191e-69	3.81673e-67	YIPF5
ENSG00000188643	3809.85	0.823115	0.0435627	2.28033e-80	1.58577e-78	S100A16
ENSG00000275464	72.466	0.822859	0.160935	6.55124e-08	3.33631e-07
ENSG00000136404	27.7285	0.822082	0.304006	0.00121462	0.00364223	TM6SF1
ENSG00000141433	126.291	0.821998	0.131734	9.29195e-11	5.95138e-10	ADCYAP1
ENSG00000101017	181.752	0.821991	0.114897	1.89262e-13	1.45365e-12	CD40
ENSG00000167721	1376.21	0.820588	0.0455969	2.85788e-73	1.72668e-71	TSR1
ENSG00000044574	11096.5	0.820569	0.0421274	4.30716e-85	3.27519e-83	HSPA5
ENSG00000159200	709.563	0.819945	0.0656905	2.34006e-36	5.05027e-35	RCAN1
ENSG00000105699	157.208	0.818165	0.107916	7.24634e-15	6.09917e-14	LSR
ENSG00000266066	19.6002	0.817797	0.31591	0.00166975	0.00487698	POLRMTP1
ENSG00000134001	1460.06	0.817721	0.0491646	6.13639e-63	2.98969e-61	EIF2S1
ENSG00000100522	857.95	0.816792	0.0576988	4.6036e-46	1.36702e-44	GNPNAT1
ENSG00000136826	126.054	0.816751	0.13679	5.20012e-10	3.15982e-09	KLF4
ENSG00000179862	86.0906	0.816746	0.148457	8.07749e-09	4.43363e-08	CITED4
ENSG00000137960	15.1699	0.816499	0.38205	0.00490941	0.013121	GIPC2
ENSG00000228305	8.52702	0.815947	0.55678	0.0165806	0.0393922	PRELID1P6
ENSG00000160193	190.484	0.81569	0.106867	5.08772e-15	4.32856e-14	WDR4
ENSG00000260650	5.52022	0.81522	0.623056	0.0209396	0.0485159
ENSG00000172115	966.085	0.814986	0.0587213	1.37996e-44	3.89405e-43	CYCS
ENSG00000233818	56.3448	0.814794	0.187077	2.78352e-06	1.19576e-05
ENSG00000183444	80.9741	0.814379	0.154353	2.8018e-08	1.47264e-07	OR7E38P
ENSG00000034152	716.582	0.814206	0.0653296	3.095e-36	6.64432e-35	MAP2K3
ENSG00000135763	333.893	0.813227	0.0870566	2.11254e-21	2.52398e-20	URB2
ENSG00000101938	231.775	0.812075	0.0983825	3.44449e-17	3.34168e-16	CHRDL1
ENSG00000214338	128.045	0.811559	0.126975	3.92873e-11	2.58342e-10	SOGA3
ENSG00000214960	59.9499	0.811079	0.180184	1.40738e-06	6.24254e-06	CRPPA
ENSG00000157064	8.52548	0.811012	0.493442	0.0132779	0.0323132	NMNAT2
ENSG00000254959	84.3333	0.810721	0.151105	1.68994e-08	9.04999e-08	INMT-MINDY4
ENSG00000105894	232.973	0.810388	0.0916654	2.11645e-19	2.295e-18	PTN
ENSG00000141076	741.92	0.809226	0.0585745	4.34957e-44	1.20784e-42	UTP4
ENSG00000189367	240.939	0.809131	0.0934019	1.10451e-18	1.15857e-17	KIAA0408
ENSG00000169607	50.3115	0.808986	0.219526	4.70066e-05	0.000172981	CKAP2L
ENSG00000137462	142.286	0.808807	0.116217	6.93165e-13	5.11162e-12	TLR2
ENSG00000047936	78.7075	0.806787	0.152671	2.70968e-08	1.42606e-07	ROS1
ENSG00000108561	954.566	0.806522	0.0486123	1.40874e-62	6.79562e-61	C1QBP
ENSG00000152463	15.7858	0.806295	0.352747	0.0037565	0.0103153	OLAH
ENSG00000244459	12.0225	0.806164	0.426045	0.00896742	0.0227508
ENSG00000151012	298.752	0.806021	0.131645	1.52981e-10	9.67135e-10	SLC7A11
ENSG00000235408	10.419	0.805134	0.443631	0.0104349	0.0260377	SNORA71B
ENSG00000091490	1375.39	0.804837	0.0444366	5.78981e-74	3.52428e-72	SEL1L3
ENSG00000110799	9.00242	0.804785	0.41586	0.008067	0.0206727	VWF
ENSG00000029153	275.854	0.804472	0.0942477	3.16403e-18	3.23007e-17	ARNTL2
ENSG00000139132	525.131	0.803306	0.0720413	1.81807e-29	3.04788e-28	FGD4
ENSG00000276043	242.758	0.80325	0.100231	2.46395e-16	2.26526e-15	UHRF1
ENSG00000128655	26.2268	0.80068	0.276234	0.000720345	0.00224214	PDE11A
ENSG00000118985	1748.09	0.800151	0.046357	4.20683e-67	2.27682e-65	ELL2
ENSG00000167470	1534.53	0.799149	0.0607116	5.01698e-40	1.23199e-38	MIDN
ENSG00000206053	2596.15	0.799092	0.0389778	4.49181e-94	3.9018e-92	JPT2
ENSG00000126953	131.815	0.798002	0.113744	5.43133e-13	4.03572e-12	TIMM8A
ENSG00000175063	74.9832	0.797033	0.182211	2.65332e-06	1.14183e-05	UBE2C
ENSG00000100558	135.539	0.796231	0.114001	6.29489e-13	4.65753e-12	PLEK2
ENSG00000037965	140.869	0.795115	0.118198	3.91594e-12	2.74667e-11	HOXC8
ENSG00000177542	324.255	0.794969	0.0881858	4.54674e-20	5.10025e-19	SLC25A22
ENSG00000126803	2108.86	0.79481	0.0531792	3.41678e-51	1.17797e-49	HSPA2
ENSG00000132326	212.921	0.793568	0.105519	1.2082e-14	1.00241e-13	PER2
ENSG00000164134	1098.36	0.793296	0.0529663	2.24394e-51	7.80233e-50	NAA15
ENSG00000152422	173.946	0.792783	0.116536	2.28324e-12	1.62672e-11	XRCC4
ENSG00000130204	670.877	0.792469	0.0554722	6.97423e-47	2.11208e-45	TOMM40
ENSG00000139044	23.2213	0.791922	0.274981	0.000755382	0.00234462	B4GALNT3
ENSG00000153214	758.54	0.791918	0.057047	1.67976e-44	4.7291e-43	TMEM87B
ENSG00000149798	545.275	0.791869	0.0686543	2.7502e-31	4.95056e-30	CDC42EP2
ENSG00000254614	36.9599	0.79166	0.220854	6.93413e-05	0.000249681
ENSG00000072110	23492.9	0.790741	0.0386436	1.4838e-93	1.28433e-91	ACTN1
ENSG00000179604	802.69	0.78971	0.0612532	1.21003e-38	2.81292e-37	CDC42EP4
ENSG00000181031	60.2539	0.789246	0.174814	1.39905e-06	6.20672e-06	RPH3AL
ENSG00000184661	66.4798	0.789183	0.179707	2.50041e-06	1.07946e-05	CDCA2
ENSG00000138735	627.808	0.788609	0.0614993	2.85281e-38	6.56308e-37	PDE5A
ENSG00000154655	9.2462	0.786891	0.439409	0.0112458	0.0278228	L3MBTL4
ENSG00000173597	58.2244	0.785915	0.187669	6.07844e-06	2.50835e-05	SULT1B1
ENSG00000167173	617.684	0.785863	0.073181	1.88897e-27	2.93681e-26	C15orf39
ENSG00000241945	62.3031	0.78554	0.174631	1.46745e-06	6.49835e-06	PWP2
ENSG00000174840	484.643	0.785444	0.0678174	1.22758e-31	2.24449e-30	PDE12
ENSG00000243746	10.8764	0.784487	0.449514	0.0122168	0.0299487	EEF1A1P10
ENSG00000128245	2151.83	0.784453	0.0381818	1.66255e-94	1.46794e-92	YWHAH
ENSG00000160588	61.0533	0.784394	0.173732	1.40986e-06	6.25242e-06	MPZL3
ENSG00000105447	620.124	0.783402	0.0653814	1.01858e-33	2.00505e-32	GRWD1
ENSG00000087263	1080.92	0.783309	0.0546641	3.25375e-47	9.99003e-46	OGFOD1
ENSG00000078269	2034.55	0.782577	0.048906	2.9376e-58	1.26239e-56	SYNJ2
ENSG00000177192	303.409	0.781987	0.0857305	1.61438e-20	1.84915e-19	PUS1
ENSG00000136982	35.7398	0.781855	0.235731	0.000194884	0.000659949	DSCC1
ENSG00000136010	2056.26	0.781523	0.0616468	1.63751e-37	3.67372e-36	ALDH1L2
ENSG00000085840	31.4529	0.7809	0.253946	0.000427247	0.00137454	ORC1
ENSG00000122359	2945.18	0.780884	0.0366412	7.04372e-101	6.98903e-99	ANXA11
ENSG00000127314	1927.05	0.780451	0.0490793	1.18835e-57	5.03582e-56	RAP1B
ENSG00000164796	24.7385	0.779973	0.289688	0.00139373	0.0041291	CSMD3
ENSG00000230359	17.2895	0.779495	0.331996	0.00344878	0.00952923	TPI1P2
ENSG00000196183	26.2767	0.778767	0.322058	0.00277957	0.00779846	RPS2P4
ENSG00000171865	509.269	0.777832	0.0595402	1.33194e-39	3.20626e-38	RNASEH1
ENSG00000225648	350.831	0.776546	0.079168	2.48639e-23	3.29122e-22	SBDSP1
ENSG00000174791	186.319	0.775618	0.102778	1.06244e-14	8.84487e-14	RIN1
ENSG00000082126	13.187	0.775599	0.451263	0.012964	0.0316155	MPP4
ENSG00000142002	1952.55	0.775499	0.0499669	6.69872e-55	2.6078e-53	DPP9
ENSG00000106125	97.7626	0.775252	0.140365	6.99745e-09	3.86427e-08	MINDY4
ENSG00000160161	49.0709	0.774759	0.247017	0.000344233	0.00112256	CILP2
ENSG00000160201	21.586	0.774698	0.279434	0.00108884	0.00328847	U2AF1
ENSG00000115539	335.662	0.774057	0.0842819	9.40406e-21	1.09099e-19	PDCL3
ENSG00000198211	1895.99	0.773552	0.0536191	7.81749e-48	2.44637e-46
ENSG00000196497	909.639	0.77305	0.0544126	2.22184e-46	6.66251e-45	IPO4
ENSG00000231298	12.8535	0.772974	0.416621	0.0104069	0.0259841	MANCR
ENSG00000165480	33.0173	0.772654	0.270043	0.000839284	0.00258402	SKA3
ENSG00000105821	447.184	0.772439	0.0665934	1.08937e-31	1.99478e-30	DNAJC2
ENSG00000125872	442.359	0.772371	0.103016	1.63873e-14	1.34952e-13	LRRN4
ENSG00000221116	11.7555	0.77187	0.391709	0.0082405	0.0210907	SNORD110
ENSG00000174173	289.573	0.771853	0.0845735	1.61165e-20	1.84689e-19	TRMT10C
ENSG00000234494	22.7501	0.771709	0.296298	0.00176651	0.00513654	SP2-AS1
ENSG00000115875	1400.03	0.771566	0.0468357	1.21905e-61	5.76664e-60	SRSF7
ENSG00000188916	22.8116	0.771156	0.297513	0.00183206	0.00531166	INSYN2A
ENSG00000223612	15.1112	0.77102	0.339979	0.00434391	0.0117524
ENSG00000159840	10703.2	0.770341	0.0403406	7.51874e-82	5.33503e-80	ZYX
ENSG00000138035	641.282	0.770246	0.0878289	4.10144e-19	4.37171e-18	PNPT1
ENSG00000149218	2195.77	0.77011	0.0464028	1.8031e-62	8.68082e-61	ENDOD1
ENSG00000134070	116.158	0.769909	0.131341	1.13435e-09	6.70743e-09	IRAK2
ENSG00000258947	1960.05	0.769514	0.0541826	2.27056e-46	6.80025e-45	TUBB3
ENSG00000153879	486.086	0.768399	0.0713943	1.43009e-27	2.23619e-26	CEBPG
ENSG00000066923	14.3944	0.767924	0.355763	0.00545604	0.0144804	STAG3
ENSG00000214706	559.674	0.766935	0.0647335	6.48201e-33	1.23512e-31	IFRD2
ENSG00000115761	532.709	0.76674	0.0653244	2.06403e-32	3.85765e-31	NOL10
ENSG00000204267	1489.52	0.765858	0.0560079	5.00523e-43	1.33815e-41	TAP2
ENSG00000088826	563.943	0.765563	0.0644143	2.85913e-33	5.54143e-32	SMOX
ENSG00000128626	328.819	0.765314	0.0795478	1.6472e-22	2.09191e-21	MRPS12
ENSG00000118939	398.586	0.764813	0.0766029	5.39128e-24	7.31494e-23	UCHL3
ENSG00000274266	14.9051	0.764547	0.340054	0.00450204	0.0121426	SNORA73A
ENSG00000213236	11.4048	0.763708	0.405096	0.00987665	0.0248024	YWHAZP2
ENSG00000205534	23.5933	0.763441	0.309713	0.00269367	0.00758186	SMG1P2
ENSG00000106211	3833.28	0.762975	0.0550076	5.25185e-44	1.45178e-42	HSPB1
ENSG00000074410	267.4	0.762935	0.0880826	1.16301e-18	1.21732e-17	CA12
ENSG00000163938	1218.76	0.762559	0.0549761	2.36816e-44	6.62896e-43	GNL3
ENSG00000100664	3887.95	0.762173	0.0360769	1.37593e-99	1.3434e-97	EIF5
ENSG00000185686	25.6666	0.761912	0.274332	0.00110257	0.00332789	PRAME
ENSG00000188112	567.068	0.761331	0.062119	3.9819e-35	8.20898e-34	C6orf132
ENSG00000132952	598.458	0.761182	0.068042	1.25246e-29	2.11419e-28	USPL1
ENSG00000169299	857.464	0.760341	0.0521932	1.19937e-48	3.85711e-47	PGM2
ENSG00000171453	327.979	0.759847	0.0909408	1.59203e-17	1.5771e-16	POLR1C
ENSG00000224189	141.736	0.75976	0.119262	4.8466e-11	3.16481e-10	HAGLR
ENSG00000168237	105.911	0.758745	0.126858	5.49913e-10	3.33569e-09	GLYCTK
ENSG00000197183	1537.86	0.758523	0.0425383	1.33259e-71	7.81906e-70	NOL4L
ENSG00000260276	502.011	0.758419	0.0606273	1.45537e-36	3.17463e-35	NA
ENSG00000105643	297.248	0.758215	0.0861239	3.36747e-19	3.61304e-18	ARRDC2
ENSG00000112149	55.3623	0.757717	0.196283	2.4852e-05	9.47094e-05	CD83
ENSG00000037474	1136.05	0.756852	0.0448707	1.79885e-64	9.1666e-63	NSUN2
ENSG00000244405	1097.55	0.756762	0.0458368	7.81399e-62	3.71797e-60	ETV5
ENSG00000260920	69.1738	0.756735	0.158899	4.482e-07	2.08781e-06
ENSG00000010818	1050.95	0.756643	0.0519869	1.51772e-48	4.86167e-47	HIVEP2
ENSG00000145107	14.8563	0.756045	0.350074	0.005693	0.0150341	TM4SF19
ENSG00000129116	10376.7	0.755943	0.0513516	1.60302e-49	5.28044e-48	PALLD
ENSG00000241429	9.29196	0.755719	0.470723	0.0159707	0.0381064	EEF1A1P25
ENSG00000206712	27.739	0.755019	0.257656	0.000705201	0.00219809	RNU6-26P
ENSG00000164934	903.369	0.754847	0.0506973	9.78016e-51	3.30643e-49	DCAF13
ENSG00000131019	68.5864	0.75402	0.169126	2.02027e-06	8.82319e-06	ULBP3
ENSG00000143507	129.521	0.753758	0.129071	1.32082e-09	7.75558e-09	DUSP10
ENSG00000131871	993.73	0.753594	0.0509991	2.88238e-50	9.67758e-49	SELENOS
ENSG00000018699	370.915	0.753244	0.0749613	2.342e-24	3.23337e-23	TTC27
ENSG00000105738	1143.8	0.752947	0.06531	2.1181e-31	3.82968e-30	SIPA1L3
ENSG00000163584	891.029	0.75284	0.0678541	3.11155e-29	5.15964e-28	RPL22L1
ENSG00000013619	114.741	0.752681	0.131058	2.2638e-09	1.30662e-08	MAMLD1
ENSG00000040275	311.399	0.752364	0.0852218	3.00054e-19	3.22644e-18	SPDL1
ENSG00000249406	34.553	0.75226	0.254088	0.000643593	0.00202063
ENSG00000131435	1008.54	0.751286	0.0679446	4.59381e-29	7.57126e-28	PDLIM4
ENSG00000167778	819.377	0.751072	0.0554981	1.77375e-42	4.64545e-41	SPRYD3
ENSG00000154262	168.783	0.751043	0.116019	2.38421e-11	1.5966e-10	ABCA6
ENSG00000146054	26.9585	0.75092	0.270963	0.00118335	0.00355544	TRIM7
ENSG00000226479	591.63	0.750698	0.065176	2.57029e-31	4.63697e-30	TMEM185B
ENSG00000229132	29.3503	0.75029	0.251029	0.000606834	0.00191051	EIF4A1P10
ENSG00000095637	240.208	0.750131	0.0973058	3.41289e-15	2.93432e-14	SORBS1
ENSG00000006062	476.955	0.749225	0.0802664	2.58037e-21	3.0754e-20	MAP3K14
ENSG00000117399	201.911	0.749211	0.134693	6.85399e-09	3.78676e-08	CDC20
ENSG00000196305	4595.27	0.748713	0.0403923	2.52048e-77	1.64498e-75	IARS1
ENSG00000271643	74.2984	0.748688	0.154745	3.19959e-07	1.51678e-06	PDCD6IP-DT
ENSG00000092607	62.5857	0.74866	0.179268	7.124e-06	2.90688e-05	TBX15
ENSG00000113356	58.5341	0.747755	0.186457	1.43936e-05	5.64302e-05	POLR3G
ENSG00000135698	193.441	0.746857	0.0974185	4.57375e-15	3.90352e-14	MPHOSPH6
ENSG00000161547	2224.92	0.746699	0.0387672	2.99878e-83	2.19278e-81	SRSF2
ENSG00000174792	11.8	0.745665	0.390823	0.010013	0.0251137	ODAPH
ENSG00000235288	668.406	0.745627	0.0571763	1.99376e-39	4.77115e-38
ENSG00000155100	201.82	0.745198	0.106641	7.00437e-13	5.16369e-12	OTUD6B
ENSG00000153976	264.495	0.745156	0.0965073	2.82127e-15	2.43768e-14	HS3ST3A1
ENSG00000189007	199.576	0.745084	0.102528	9.27546e-14	7.26821e-13	ADAT2
ENSG00000132773	155.747	0.744915	0.114275	1.83241e-11	1.23693e-10	TOE1
ENSG00000184697	12.0745	0.744684	0.385982	0.00969162	0.0243879	CLDN6
ENSG00000280202	13.7337	0.742132	0.378157	0.00905243	0.0229355
ENSG00000065911	1598.22	0.741986	0.0545371	1.2959e-42	3.40858e-41	MTHFD2
ENSG00000253676	8.95509	0.7417	0.475164	0.0180612	0.0424828	TAGLN2P1
ENSG00000197580	54.8135	0.741681	0.187279	1.71507e-05	6.66291e-05	BCO2
ENSG00000181061	1054.24	0.741536	0.0503462	8.11202e-50	2.68301e-48	HIGD1A
ENSG00000267060	24.1012	0.741524	0.284925	0.00187922	0.00543869	PTGES3L
ENSG00000165983	94.0931	0.741456	0.140279	2.90333e-08	1.52403e-07	PTER
ENSG00000163739	217.402	0.74112	0.125276	8.28108e-10	4.94454e-09	CXCL1
ENSG00000273026	9.63608	0.741029	0.451511	0.0160599	0.038278
ENSG00000250896	8.55637	0.739998	0.454068	0.0165409	0.0393068	RNPS1P1
ENSG00000128050	1933.49	0.738646	0.0418009	1.92558e-70	1.10074e-68	PAICS
ENSG00000166398	1925.97	0.738556	0.0407587	5.32253e-74	3.24794e-72	GARRE1
ENSG00000180611	361.933	0.738414	0.0764637	1.11328e-22	1.42946e-21	MB21D2
ENSG00000156299	488.914	0.73822	0.0658715	9.86637e-30	1.67126e-28	TIAM1
ENSG00000162711	9.22778	0.737468	0.495754	0.0203293	0.047223	NLRP3
ENSG00000111300	597.997	0.737183	0.0541689	1.09707e-42	2.89809e-41	NAA25
ENSG00000280402	9.98776	0.736993	0.45385	0.0165228	0.0392741
ENSG00000185483	1446.83	0.736802	0.0409217	5.6987e-73	3.40931e-71	ROR1
ENSG00000236546	11.945	0.736524	0.431398	0.0148434	0.0356782	MYCL-AS1
ENSG00000224411	25.5611	0.736434	0.260874	0.00104212	0.00315831	HSP90AA2P
ENSG00000225067	21.7096	0.736147	0.320012	0.00424864	0.0115202	RPL23AP2
ENSG00000152518	509.943	0.735229	0.0632721	7.88101e-32	1.45623e-30	ZFP36L2
ENSG00000204856	120.312	0.73506	0.124197	8.22e-10	4.90927e-09	FAM216A
ENSG00000120278	100.085	0.735022	0.139347	3.38364e-08	1.76628e-07	PLEKHG1
ENSG00000157542	39.2796	0.734608	0.218625	0.000175762	0.000599438	KCNJ6
ENSG00000132640	431.213	0.734548	0.0678111	7.48701e-28	1.18362e-26	BTBD3
ENSG00000015475	294.962	0.734115	0.0813155	4.39917e-20	4.93745e-19	BID
ENSG00000090339	2754.8	0.734075	0.0452219	7.68257e-60	3.4408e-58	ICAM1
ENSG00000197261	95.2	0.733744	0.149747	2.34991e-07	1.12978e-06	C6orf141
ENSG00000164182	227.838	0.733657	0.0918698	3.52998e-16	3.21745e-15	NDUFAF2
ENSG00000123095	392.526	0.73316	0.078317	1.96155e-21	2.35103e-20	BHLHE41
ENSG00000185442	89.1845	0.732708	0.13541	1.59265e-08	8.54961e-08	FAM174B
ENSG00000124787	91.5781	0.732415	0.147411	1.69458e-07	8.29082e-07	RPP40
ENSG00000278206	19.8108	0.731186	0.305856	0.00341312	0.00943497
ENSG00000085721	737.957	0.730904	0.0500254	6.65992e-49	2.15886e-47	RRN3
ENSG00000212664	26.5296	0.730388	0.277627	0.00182017	0.00528093
ENSG00000280571	399.434	0.73003	0.0783417	3.01449e-21	3.57883e-20
ENSG00000275880	10.6123	0.729936	0.404218	0.0125828	0.030778
ENSG00000111880	415.95	0.729796	0.0675145	1.08892e-27	1.7137e-26	RNGTT
ENSG00000178896	162.586	0.72892	0.111627	1.76835e-11	1.19468e-10	EXOSC4
ENSG00000261582	616.983	0.728416	0.0614009	3.60685e-33	6.93225e-32
ENSG00000180957	1259.53	0.727695	0.0476885	2.25155e-53	8.35231e-52	PITPNB
ENSG00000107833	317.05	0.727542	0.07932	1.2567e-20	1.44761e-19	NPM3
ENSG00000205609	57.7208	0.727349	0.213377	0.000154686	0.000532244	EIF3CL
ENSG00000214820	7.71524	0.726865	0.491021	0.0209422	0.0485173	MPRIPP1
ENSG00000240489	19.5914	0.726795	0.315522	0.00438317	0.0118473	SETP14
ENSG00000137692	481.521	0.726734	0.0638498	1.32103e-30	2.3248e-29	DCUN1D5
ENSG00000179958	326.905	0.726465	0.0889809	8.68745e-17	8.20635e-16	DCTPP1
ENSG00000222038	10.9392	0.725273	0.425126	0.0147363	0.0354556	POTEJ
ENSG00000103342	2656.32	0.724889	0.037839	3.60977e-82	2.60683e-80	GSPT1
ENSG00000254093	128.659	0.723986	0.121181	6.17094e-10	3.72746e-09	PINX1
ENSG00000169258	211.654	0.7238	0.0965683	1.74546e-14	1.43451e-13	GPRIN1
ENSG00000114098	859.561	0.723682	0.0541618	5.72507e-41	1.44464e-39	ARMC8
ENSG00000198142	229.746	0.723146	0.0942191	4.16798e-15	3.56469e-14	SOWAHC
ENSG00000146757	243.565	0.723015	0.0959319	1.26793e-14	1.05054e-13	ZNF92
ENSG00000177889	1132.05	0.722647	0.0526814	2.74099e-43	7.35217e-42	UBE2N
ENSG00000121350	196.013	0.722615	0.0975358	3.32434e-14	2.69044e-13	PYROXD1
ENSG00000135338	294.256	0.722047	0.0842345	2.6473e-18	2.7139e-17	LCA5
ENSG00000162073	84.1592	0.721749	0.146787	2.26392e-07	1.09188e-06	PAQR4
ENSG00000161921	110.372	0.721664	0.130224	7.97475e-09	4.38118e-08	CXCL16
ENSG00000242125	575.357	0.721638	0.0876637	4.97317e-17	4.76788e-16	SNHG3
ENSG00000140406	184.038	0.721602	0.109839	1.35e-11	9.17886e-11	TLNRD1
ENSG00000171067	1466.64	0.720058	0.0438291	3.26403e-61	1.52336e-59	C11orf24
ENSG00000026103	508.395	0.719849	0.071628	2.66797e-24	3.67508e-23	FAS
ENSG00000255561	66.9589	0.719661	0.161596	2.12647e-06	9.26214e-06	FDXACB1
ENSG00000261662	45.9477	0.717675	0.188818	3.63731e-05	0.000135754	NA
ENSG00000150907	484.97	0.717522	0.0677022	7.71383e-27	1.17313e-25	FOXO1
ENSG00000148843	1344.57	0.717259	0.0431218	6.68679e-63	3.25135e-61	PDCD11
ENSG00000114790	195.82	0.717219	0.0996349	1.6525e-13	1.27283e-12	ARHGEF26
ENSG00000226380	79.8397	0.716981	0.147989	3.18986e-07	1.51275e-06
ENSG00000224631	75.6797	0.716302	0.163298	2.92294e-06	1.25278e-05	RPS27AP16
ENSG00000183688	2469.5	0.716097	0.0337209	1.16044e-100	1.14676e-98	RFLNB
ENSG00000068366	1814.61	0.715916	0.0485629	6.30374e-50	2.10202e-48	ACSL4
ENSG00000113643	1744.45	0.715567	0.0410949	1.6876e-68	9.36194e-67	RARS1
ENSG00000235162	1333.84	0.715385	0.0509534	1.85197e-45	5.3815e-44	C12orf75
ENSG00000196466	39.1792	0.715231	0.217342	0.000242663	0.000810394	ZNF799
ENSG00000224086	130.817	0.714941	0.115849	1.81886e-10	1.14247e-09	PPM1F-AS1
ENSG00000118855	1529.36	0.713914	0.0415729	1.02687e-66	5.50874e-65	MFSD1
ENSG00000101935	580.311	0.713846	0.0653177	2.26617e-28	3.64874e-27	AMMECR1
ENSG00000135316	3870.98	0.713357	0.0373791	9.61172e-82	6.80036e-80	SYNCRIP
ENSG00000119714	58.4287	0.712659	0.175955	1.31251e-05	5.1798e-05	GPR68
ENSG00000117479	241.36	0.712459	0.0893836	4.35477e-16	3.94564e-15	SLC19A2
ENSG00000178031	395.21	0.709935	0.078768	5.68565e-20	6.35735e-19	ADAMTSL1
ENSG00000126391	1075.91	0.709589	0.0489285	2.3142e-48	7.36469e-47	FRMD8
ENSG00000182993	25.6603	0.709384	0.275152	0.00218864	0.00625045	C12orf60
ENSG00000088832	3563.66	0.709289	0.0329232	3.06654e-103	3.19877e-101	FKBP1A
ENSG00000089159	4784.34	0.709264	0.0441062	9.53057e-59	4.17651e-57	PXN
ENSG00000104635	2102.21	0.708677	0.0490296	7.21403e-48	2.26916e-46	SLC39A14
ENSG00000091704	21.3412	0.708673	0.307893	0.00461136	0.01241	CPA1
ENSG00000164466	917.516	0.708636	0.0538795	4.71589e-40	1.15922e-38	SFXN1
ENSG00000239306	822.221	0.708342	0.0637048	2.92653e-29	4.86275e-28	RBM14
ENSG00000197170	900.177	0.708116	0.0539527	7.76745e-40	1.89217e-38	PSMD12
ENSG00000106105	4928.2	0.707982	0.0443345	6.72163e-58	2.86833e-56	GARS1
ENSG00000168439	2219.68	0.70792	0.0416291	1.97351e-65	1.0293e-63	STIP1
ENSG00000152684	635.016	0.707647	0.0634125	1.73718e-29	2.91628e-28	PELO
ENSG00000086189	405.739	0.706981	0.0692002	4.68507e-25	6.62944e-24	DIMT1
ENSG00000115604	97.2514	0.70655	0.152054	8.95232e-07	4.04737e-06	IL18R1
ENSG00000124784	362.922	0.706336	0.0741123	4.28317e-22	5.35046e-21	RIOK1
ENSG00000117475	563.328	0.706125	0.0651377	6.0666e-28	9.63433e-27	BLZF1
ENSG00000173621	389.564	0.705514	0.0937605	1.40395e-14	1.16048e-13	LRFN4
ENSG00000066056	12.1791	0.705276	0.37163	0.0112709	0.0278762	TIE1
ENSG00000129009	684.429	0.705107	0.0897684	9.99503e-16	8.86836e-15	ISLR
ENSG00000124212	848.977	0.705107	0.052552	1.31636e-41	3.37867e-40	PTGIS
ENSG00000142867	456.071	0.704753	0.0781881	5.43091e-20	6.0753e-19	BCL10
ENSG00000207870	14.4084	0.704553	0.407802	0.0150753	0.036168	MIR221
ENSG00000152229	147.799	0.703359	0.125675	6.00345e-09	3.33193e-08	PSTPIP2
ENSG00000119326	1208.23	0.703119	0.0564683	4.88874e-36	1.044e-34	CTNNAL1
ENSG00000149201	52.204	0.702968	0.167235	6.8847e-06	2.81441e-05	CCDC81
ENSG00000269352	91.9544	0.70277	0.142884	2.39105e-07	1.14843e-06	PTOV1-AS2
ENSG00000250264	932.424	0.70263	0.062419	3.59024e-30	6.21079e-29
ENSG00000258967	26.6618	0.702377	0.261236	0.00165428	0.00483585	HMGN1P3
ENSG00000253669	30.4719	0.702105	0.26563	0.00185211	0.00536277	GASAL1
ENSG00000067334	1005.93	0.702003	0.0582399	4.71255e-34	9.40546e-33	DNTTIP2
ENSG00000184205	902.959	0.701748	0.0649917	6.65949e-28	1.05553e-26	TSPYL2
ENSG00000174306	1925.69	0.701651	0.0445934	1.86705e-56	7.55767e-55	ZHX3
ENSG00000131236	13293.3	0.700646	0.038814	2.987e-73	1.7958e-71	CAP1
ENSG00000269378	99.552	0.700533	0.158686	2.68923e-06	1.15668e-05	ITGB1P1
ENSG00000162616	1202.64	0.699313	0.0689585	1.03669e-24	1.45261e-23	DNAJB4
ENSG00000134709	140.758	0.698974	0.114662	3.09389e-10	1.91283e-09	HOOK1
ENSG00000167977	656.379	0.698254	0.0548648	1.38661e-37	3.11943e-36	KCTD5
ENSG00000113070	391.123	0.698234	0.0914929	8.22192e-15	6.88942e-14	HBEGF
ENSG00000279227	23.5044	0.697926	0.26014	0.00174056	0.00506743
ENSG00000154122	2731.98	0.697775	0.0440099	3.51215e-57	1.45549e-55	ANKH
ENSG00000131873	1479.91	0.697765	0.0417585	3.36155e-63	1.65095e-61	CHSY1
ENSG00000058866	46.386	0.697604	0.213501	0.000272687	0.000902836	DGKG
ENSG00000280143	1851.69	0.697476	0.0673523	1.12283e-25	1.6343e-24
ENSG00000213235	12.971	0.696844	0.423306	0.0177291	0.04184	EEF1A1P16
ENSG00000151247	513.418	0.696442	0.0749904	4.63615e-21	5.44057e-20	EIF4E
ENSG00000261490	106.482	0.696107	0.133661	5.19643e-08	2.67087e-07
ENSG00000148840	1556.62	0.695767	0.0440236	5.28742e-57	2.18377e-55	PPRC1
ENSG00000163170	130.848	0.695625	0.120434	2.14994e-09	1.24296e-08	BOLA3
ENSG00000171241	70.1328	0.695623	0.181522	3.4245e-05	0.00012842	SHCBP1
ENSG00000140950	914.79	0.695049	0.0536665	6.5208e-39	1.53339e-37	MEAK7
ENSG00000273893	9.59135	0.694691	0.43141	0.0193933	0.0452942
ENSG00000106484	13522.4	0.693996	0.0409798	9.37166e-65	4.81585e-63	MEST
ENSG00000128059	353.193	0.693951	0.0746331	4.2256e-21	4.96595e-20	PPAT
ENSG00000226415	23.2253	0.69391	0.275051	0.00268905	0.00756973	TPI1P1
ENSG00000203805	200.686	0.693801	0.0947859	6.65343e-14	5.26259e-13	PLPP4
ENSG00000166068	1098.64	0.69341	0.0542617	6.22491e-38	1.41739e-36	SPRED1
ENSG00000140650	958.587	0.693121	0.0457075	1.75786e-52	6.3661e-51	PMM2
ENSG00000196917	72.4972	0.692309	0.162095	5.17091e-06	2.15497e-05	HCAR1
ENSG00000171552	2356.4	0.69208	0.0532327	3.87879e-39	9.16528e-38	BCL2L1
ENSG00000054967	73.6771	0.691771	0.181836	3.57351e-05	0.000133557	RELT
ENSG00000147650	1070.9	0.691658	0.0485033	8.74165e-47	2.64078e-45	LRP12
ENSG00000203772	32.438	0.690758	0.24174	0.0010557	0.00319472	SPRN
ENSG00000278177	18.4899	0.690706	0.321242	0.00673614	0.0175272
ENSG00000166411	433.096	0.689883	0.069373	7.65188e-24	1.0319e-22	IDH3A
ENSG00000124831	2457.15	0.689836	0.0365057	7.51575e-81	5.25651e-79	LRRFIP1
ENSG00000214300	1.49584	0.68973	1.53411	0.0117368	0.0289079	SPDYE3
ENSG00000230076	11.5572	0.689365	0.404462	0.016796	0.0398504	RPL10P6
ENSG00000163577	236.82	0.689232	0.108278	5.65974e-11	3.67808e-10	EIF5A2
ENSG00000136490	570.755	0.689214	0.0738136	3.43982e-21	4.06796e-20	LIMD2
ENSG00000105185	724.764	0.689166	0.0546134	5.48886e-37	1.21357e-35	PDCD5
ENSG00000109814	1630.72	0.689087	0.0452351	5.02792e-53	1.84829e-51	UGDH
ENSG00000160326	329.657	0.688966	0.0971862	4.17843e-13	3.13241e-12	SLC2A6
ENSG00000161980	111.187	0.688959	0.127358	1.69945e-08	9.09889e-08	POLR3K
ENSG00000159251	11.6509	0.688954	0.441166	0.0211852	0.0490105	ACTC1
ENSG00000257605	24.2227	0.688562	0.268606	0.00250496	0.00708828	MYG1-AS1
ENSG00000265794	619.31	0.688083	0.0581015	4.27685e-33	8.19417e-32
ENSG00000120705	2722.01	0.68791	0.0391006	6.74081e-70	3.82643e-68	ETF1
ENSG00000215417	27.1445	0.687251	0.27051	0.00262705	0.0074063	MIR17HG
ENSG00000275807	63.6405	0.686899	0.232294	0.000752104	0.00233534
ENSG00000215835	11.2142	0.686807	0.422433	0.018947	0.0443453
ENSG00000134987	829.886	0.686713	0.0506747	2.47327e-42	6.4429e-41	WDR36
ENSG00000077150	743.035	0.686655	0.0565152	1.82054e-34	3.6786e-33	NFKB2
ENSG00000129667	939.605	0.686624	0.0553256	4.48192e-36	9.588e-35	RHBDF2
ENSG00000229638	167.308	0.686431	0.14299	4.28447e-07	1.99999e-06	RPL4P4
ENSG00000127080	270.035	0.686285	0.0827284	3.0461e-17	2.96461e-16	IPPK
ENSG00000170191	190.347	0.68609	0.0941158	8.79682e-14	6.90645e-13	NANP
ENSG00000113013	3671.88	0.685718	0.0448399	2.02563e-53	7.53715e-52	HSPA9
ENSG00000187024	90.5029	0.685617	0.143416	4.13711e-07	1.93667e-06	PTRH1
ENSG00000151136	360.576	0.685	0.082437	3.05592e-17	2.97297e-16	BTBD11
ENSG00000158234	155.907	0.684956	0.114833	7.2011e-10	4.32296e-09	FAIM
ENSG00000188522	551.588	0.684486	0.0657217	6.28128e-26	9.20287e-25	FAM83G
ENSG00000244462	1926.7	0.684126	0.0400005	3.96486e-66	2.10388e-64	RBM12
ENSG00000158747	1951.15	0.683672	0.0515538	1.25696e-40	3.14033e-39	NBL1
ENSG00000134375	991.404	0.683526	0.0520802	5.24531e-40	1.28676e-38	TIMM17A
ENSG00000205413	776.907	0.682818	0.195229	0.00012017	0.000419511	SAMD9
ENSG00000048707	1805.61	0.682677	0.0962183	3.17947e-13	2.40048e-12	VPS13D
ENSG00000132661	174.287	0.682642	0.101121	4.2043e-12	2.94554e-11	NXT1
ENSG00000157514	2028.78	0.68257	0.0604202	1.3559e-30	2.38446e-29	TSC22D3
ENSG00000079337	376.456	0.681964	0.0867571	1.10413e-15	9.76476e-15	RAPGEF3
ENSG00000269113	153.753	0.68146	0.116725	1.52468e-09	8.90549e-09	TRABD2B
ENSG00000125977	2006.93	0.681386	0.0473105	1.50836e-47	4.68417e-46	EIF2S2
ENSG00000130433	23.6559	0.6808	0.309399	0.00624094	0.0163467	CACNG6
ENSG00000104059	61.5494	0.680702	0.162079	7.1716e-06	2.92435e-05	FAM189A1
ENSG00000118246	626.726	0.680595	0.0551825	1.86892e-35	3.90569e-34	FASTKD2
ENSG00000115233	1098.33	0.680434	0.0501513	1.26059e-42	3.32287e-41	PSMD14
ENSG00000235001	11.861	0.680101	0.386521	0.0155078	0.0371108	EIF4A1P2
ENSG00000246082	38.3265	0.679434	0.241845	0.00127132	0.00379778	NUDT16L2P
ENSG00000268222	13.8049	0.678968	0.344367	0.0105474	0.0262706	EEF1A1P7
ENSG00000110660	493.185	0.678711	0.0690034	2.31044e-23	3.06497e-22	SLC35F2
ENSG00000259518	27.8074	0.678499	0.271332	0.00294621	0.00822721	LINC01583
ENSG00000279095	189.491	0.678225	0.11132	3.28134e-10	2.02411e-09
ENSG00000182199	2256.49	0.678125	0.0400759	1.36318e-64	6.97567e-63	SHMT2
ENSG00000117152	9608.91	0.677886	0.0531418	1.27588e-37	2.87296e-36	RGS4
ENSG00000123545	136.437	0.676873	0.112166	4.67962e-10	2.85562e-09	NDUFAF4
ENSG00000107438	2633.02	0.67665	0.0402478	6.00086e-64	3.00154e-62	PDLIM1
ENSG00000102387	19.3522	0.676585	0.312215	0.00689784	0.017904	TAF7L
ENSG00000220842	33.5464	0.676435	0.254444	0.00193162	0.00557776	RPL21P16
ENSG00000154548	32.9444	0.676269	0.257894	0.00214414	0.00613699	SRSF12
ENSG00000116649	1280.63	0.676152	0.055831	2.26715e-34	4.5509e-33	SRM
ENSG00000170027	5686.27	0.676065	0.0352701	5.97549e-82	4.25235e-80	YWHAG
ENSG00000204394	1805.79	0.676009	0.0509728	1.32305e-40	3.30208e-39	VARS1
ENSG00000139629	739.727	0.675304	0.0588669	5.77455e-31	1.02959e-29	GALNT6
ENSG00000135540	202.745	0.6752	0.102634	1.39672e-11	9.48334e-11	NHSL1
ENSG00000148834	1204.32	0.674667	0.0597007	2.34322e-30	4.09285e-29	GSTO1
ENSG00000148680	80.365	0.674284	0.158879	6.12715e-06	2.52631e-05	HTR7
ENSG00000107949	594.253	0.673985	0.0588798	7.61286e-31	1.35242e-29	BCCIP
ENSG00000257122	91.7684	0.673201	0.14696	1.3256e-06	5.90019e-06	RRN3P3
ENSG00000115368	892.756	0.673157	0.0505142	2.05315e-41	5.24769e-40	WDR75
ENSG00000155115	758.045	0.67252	0.0611966	1.3304e-28	2.16204e-27	GTF3C6
ENSG00000167981	137.165	0.672272	0.121848	1.01523e-08	5.53886e-08	ZNF597
ENSG00000269343	215.806	0.672259	0.0909562	4.31211e-14	3.46118e-13	ZNF587B
ENSG00000183696	177.23	0.671851	0.110035	2.65036e-10	1.64612e-09	UPP1
ENSG00000090776	921.814	0.671718	0.0516033	2.92849e-39	6.98061e-38	EFNB1
ENSG00000145912	603.849	0.671449	0.0624471	1.72169e-27	2.68186e-26	NHP2
ENSG00000105974	3622.62	0.671138	0.0454377	7.05135e-50	2.33854e-48	CAV1
ENSG00000144381	3513.87	0.67107	0.0409519	6.76224e-61	3.12022e-59	HSPD1
ENSG00000269439	25.0177	0.670432	0.272691	0.00346821	0.00957858	PGLS-DT
ENSG00000270069	146.849	0.669977	0.143837	9.03132e-07	4.0793e-06	MIR222HG
ENSG00000104320	1930.51	0.669241	0.0439417	1.9188e-53	7.15055e-52	NBN
ENSG00000262655	190.933	0.668964	0.115291	2.27982e-09	1.31494e-08	SPON1
ENSG00000105849	406.199	0.668887	0.0718874	4.06862e-21	4.78607e-20	POLR1F
ENSG00000066629	36.744	0.668836	0.222055	0.000692277	0.00216112	EML1
ENSG00000052749	908.008	0.668436	0.0501824	5.11656e-41	1.2942e-39	RRP12
ENSG00000261167	35.6079	0.66821	0.221682	0.00067494	0.00211159
ENSG00000129657	2656.5	0.667828	0.0434509	7.59789e-54	2.8753e-52	SEC14L1
ENSG00000124134	54.071	0.667793	0.200932	0.000258254	0.000858818	KCNS1
ENSG00000185737	186.099	0.667644	0.112919	1.00611e-09	5.97815e-09	NRG3
ENSG00000196155	247.701	0.667511	0.10094	1.13438e-11	7.75385e-11	PLEKHG4
ENSG00000172974	23.4534	0.667263	0.283963	0.00451816	0.012182	VDAC2P5
ENSG00000226360	67.5673	0.666881	0.175582	3.98157e-05	0.000147767	RPL10AP6
ENSG00000164924	10755	0.666761	0.0337778	2.96604e-87	2.35059e-85	YWHAZ
ENSG00000166833	1614.65	0.666749	0.06357	2.97882e-26	4.4147e-25	NAV2
ENSG00000212498	16.8486	0.666742	0.312931	0.00770762	0.0198246	SNORD86
ENSG00000051180	49.7505	0.666196	0.193133	0.000157282	0.000540565	RAD51
ENSG00000068878	2801.82	0.665795	0.0364718	6.88101e-75	4.27376e-73	PSME4
ENSG00000115091	5831.91	0.665728	0.0375693	1.25256e-70	7.17691e-69	ACTR3
ENSG00000173210	108.526	0.665591	0.142663	8.81879e-07	3.98995e-06	ABLIM3
ENSG00000251537	294.019	0.665201	0.0889185	2.39312e-14	1.94777e-13
ENSG00000242735	13.8339	0.664296	0.382319	0.0169569	0.0401768	RPSAP26
ENSG00000161544	169.837	0.664116	0.105544	9.88435e-11	6.3192e-10	CYGB
ENSG00000236296	18.1348	0.663826	0.320617	0.00909925	0.0230374	GUSBP5
ENSG00000137267	1331.2	0.663813	0.0466831	1.92987e-46	5.80126e-45	TUBB2A
ENSG00000120093	891.849	0.663564	0.0686863	1.19967e-22	1.53634e-21	HOXB3
ENSG00000213585	2987.29	0.66336	0.0346239	1.62786e-82	1.17906e-80	VDAC1
ENSG00000186073	328.864	0.663335	0.0804308	4.97152e-17	4.76788e-16	CDIN1
ENSG00000136875	666.096	0.663229	0.0555359	2.41394e-33	4.68749e-32	PRPF4
ENSG00000225968	24.217	0.663196	0.251883	0.00216141	0.00618064	ELFN1
ENSG00000213221	71.3483	0.662751	0.166305	1.97801e-05	7.63341e-05	DNLZ
ENSG00000163376	28.4223	0.66202	0.244286	0.00176107	0.0051227	KBTBD8
ENSG00000082516	504.936	0.661772	0.0667784	1.17886e-23	1.58017e-22	GEMIN5
ENSG00000131467	2236.49	0.661516	0.0364004	2.01999e-74	1.23574e-72	PSME3
ENSG00000166979	47.6057	0.661403	0.209087	0.000418944	0.00135015	EVA1C
ENSG00000280755	453.151	0.661203	0.148251	2.40458e-06	1.04103e-05	NA
ENSG00000174718	1567.86	0.660903	0.0518705	1.05385e-37	2.38181e-36	RESF1
ENSG00000100749	128.334	0.660893	0.115202	3.08368e-09	1.75536e-08	VRK1
ENSG00000175792	744.891	0.660692	0.0550915	9.5427e-34	1.87997e-32	RUVBL1
ENSG00000020577	889.062	0.659915	0.0637493	1.14393e-25	1.66203e-24	SAMD4A
ENSG00000104611	476.383	0.659822	0.0664788	9.48258e-24	1.27386e-22	SH2D4A
ENSG00000087586	107.947	0.659527	0.140622	8.33688e-07	3.78173e-06	AURKA
ENSG00000256061	49.4434	0.659449	0.213234	0.000533691	0.00169378	DNAAF4
ENSG00000103942	262.653	0.659335	0.084049	1.34549e-15	1.1835e-14	HOMER2
ENSG00000259781	78.6831	0.659333	0.151407	3.87044e-06	1.63818e-05	HMGB1P6
ENSG00000111247	26.5287	0.659121	0.270608	0.00374521	0.0102877	RAD51AP1
ENSG00000253187	69.2332	0.65889	0.154553	5.91756e-06	2.44734e-05	HOXA10-AS
ENSG00000177706	970.394	0.658432	0.0651266	1.15815e-24	1.61908e-23	FAM20C
ENSG00000140931	2276.53	0.658352	0.0494136	4.88645e-41	1.23728e-39	CMTM3
ENSG00000108021	1795.66	0.658145	0.0524952	1.52611e-36	3.32597e-35	TASOR2
ENSG00000168003	1865.43	0.658039	0.0454308	4.58584e-48	1.4462e-46	SLC3A2
ENSG00000115520	534.034	0.657668	0.0698088	1.80507e-21	2.17045e-20	COQ10B
ENSG00000023608	381.809	0.65764	0.0757245	1.18866e-18	1.24364e-17	SNAPC1
ENSG00000143382	177.484	0.657612	0.101515	3.03783e-11	2.01496e-10	ADAMTSL4
ENSG00000035403	16251.8	0.657121	0.0297093	7.77884e-108	8.59157e-106	VCL
ENSG00000137168	539.627	0.657008	0.0587844	1.66373e-29	2.79491e-28	PPIL1
ENSG00000256894	16.0831	0.656747	0.344095	0.0128189	0.0313022
ENSG00000103966	1134.39	0.65673	0.0532874	1.70156e-35	3.55898e-34	EHD4
ENSG00000165195	116.775	0.65659	0.121768	2.15569e-08	1.14338e-07	PIGA
[truncated: 3,830 more rows]

## Sheet: DEGs_6h_down
Gene ID	baseMean	log2FoldChange	lfcSE	pvalue	padj	Gene symbol
[truncated: 5,238 more rows]

[truncated: 2 more sheets: DEGs_24h_up, DEGs_24h_down]
