# Supplementary material for: Targeting endogenous kidney regeneration using anti-IL11 therapy in acute and chronic models of kidney disease
Source: Nat Commun. 2022 Dec 5;13:7497. doi: 10.1038/s41467-022-35306-1 (PMC9723120; doi:10.1038/s41467-022-35306-1)
Supplement: Supplementary file 3 — Supplementary Dataset 2 [file 41467_2022_35306_MOESM3_ESM.xlsx]

## Sheet: Main Figures
Supplementary Table 3: Supporting Statistical information
Figure	Experimental description	Pairwise comparison	Statistical Test	P-value	Multiple Comparison	Corrected P-value
1c	IL11 ELISA	Bsl vs TGFβ1	Two-tailed t-test	3.14e-08
1g	qPCR	Bsl vs IL11+DMSO	One-way ANOVA		Tukey's	1.81e-09
		Bsl vs IL11+iSTAT3				6.54e-06
		IL11+DMSO vs IL11+iSTAT3				7.09e-10
2e	Kidney weight	WT-NaHCO3 vs WT-FA	Two-way ANOVA		Sidak's	1.42e-07
		WT-NaHCO3 vs Il11 KO-NaHCO3				0.758
		WT:FA vs Il11 KO:FA				0.0001
		Il11 KO:NaHCO3 vs Il11 KO:FA				0.104
2f	Collagen (HPA)	WT-NaHCO3 vs WT-FA	Two-way ANOVA		Sidak's	2.42e-10
		WT-NaHCO3 vs Il11 KO-NaHCO3				>0.9999
		WT:FA vs Il11 KO:FA				2.97e-08
		Il11 KO:NaHCO3 vs Il11 KO:FA				0.00137
2g	BUN	WT-NaHCO3 vs WT-FA	Two-way ANOVA		Sidak's	2.15e-06
		WT-NaHCO3 vs Il11 KO-NaHCO3				0.879
		WT:FA vs Il11 KO:FA				0.0023
		Il11 KO:NaHCO3 vs Il11 KO:FA				0.000562
2h	Urine ACR	WT-NaHCO3 vs WT-FA	Two-way ANOVA		Sidak's	2.03e-06
		WT-NaHCO3 vs Il11 KO-NaHCO3				>0.9999
		WT:FA vs Il11 KO:FA				0.00079
		Il11 KO:NaHCO3 vs Il11 KO:FA				0.0121
2i	qPCR (Tnfα)	WT-NaHCO3 vs WT-FA	Two-way ANOVA		Sidak's	2.91e-11
		WT-NaHCO3 vs Il11 KO-NaHCO3				>0.9999
		WT:FA vs Il11 KO:FA				2.85e-11
		Il11 KO:NaHCO3 vs Il11 KO:FA				0.546
2i	qPCR (Il6)	WT-NaHCO3 vs WT-FA	Two-way ANOVA		Sidak's	5.96e-11
		WT-NaHCO3 vs Il11 KO-NaHCO3				0.99
		WT:FA vs Il11 KO:FA				4e-11
		Il11 KO:NaHCO3 vs Il11 KO:FA				0.563
2i	qPCR (Ccl2)	WT-NaHCO3 vs WT-FA	Two-way ANOVA		Sidak's	4.23e-12
		WT-NaHCO3 vs Il11 KO-NaHCO3				>0.9999
		WT:FA vs Il11 KO:FA				4.1e-12
		Il11 KO:NaHCO3 vs Il11 KO:FA				0.492
2i	qPCR (Ccl5)	WT-NaHCO3 vs WT-FA	Two-way ANOVA		Sidak's	3.26e-07
		WT-NaHCO3 vs Il11 KO-NaHCO3				>9.99E-01
		WT:FA vs Il11 KO:FA				3.53e-07
		Il11 KO:NaHCO3 vs Il11 KO:FA				0.95
2i	qPCR (Il1β)	WT-NaHCO3 vs WT-FA	Two-way ANOVA		Sidak's	1.11e-07
		WT-NaHCO3 vs Il11 KO-NaHCO3				>0.9999
		WT:FA vs Il11 KO:FA				6.27e-08
		Il11 KO:NaHCO3 vs Il11 KO:FA				0.996
2i	qPCR (Ngal)	WT-NaHCO3 vs WT-FA	Two-way ANOVA		Sidak's	6.14e-13
		WT-NaHCO3 vs Il11 KO-NaHCO3				>9.99E-01
		WT:FA vs Il11 KO:FA				5.16e-13
		Il11 KO:NaHCO3 vs Il11 KO:FA				0.707
2i	qPCR (Kim1)	WT-NaHCO3 vs WT-FA	Two-way ANOVA		Sidak's	9.14e-10
		WT-NaHCO3 vs Il11 KO-NaHCO3				>0.9999
		WT:FA vs Il11 KO:FA				5.43e-10
		Il11 KO:NaHCO3 vs Il11 KO:FA				0.975
3b	Collagen (HPA)	IgG vs X203 1 mg/kg	One-way ANOVA		Dunnett's	0.105
		IgG vs X203 5 mg/kg				<1E-4
		IgG vs X203 10 mg/kg				<1E-4
3c	BUN	IgG vs X203 1 mg/kg	One-way ANOVA		Dunnett's	0.129
		IgG vs X203 5 mg/kg				<1E-4
		IgG vs X203 10 mg/kg				<1E-4
3h	Collagen Area	NaHC03 vs FA+IgG	One-way ANOVA		Tukey's	3.35e-09
		NaHC03 vs FA+X203				0.0843
		NaHC03 vs FA+1D11				3.25e-05
		FA+IgG vs FA+X203				7.9e-08
		FA+IgG vs FA+1D11				4.26e-05
		FA+X203 vs FA+1D11				0.00487
3i	Collagen (HPA)	NaHC03 vs FA+IgG	One-way ANOVA		Tukey's	2.89e-08
		NaHC03 vs FA+X203				0.372
		NaHC03 vs FA+1D11				2.33e-05
		FA+IgG vs FA+X203				3.36e-07
		FA+IgG vs FA+1D11				0.0162
		FA+X203 vs FA+1D11				0.000608
3j	BUN	NaHC03 vs FA+IgG	One-way ANOVA		Tukey's	2.48e-06
		NaHC03 vs FA+X203				0.053
		NaHC03 vs FA+1D11				0.000342
		FA+IgG vs FA+X203				9.29e-05
		FA+IgG vs FA+1D11				0.0802
		FA+X203 vs FA+1D11				0.0425
3k	Urine ACR	NaHC03 vs FA+IgG	Kruskal-Wallis		Dunn's	0.0542
		NaHC03 vs FA+X203				>0.9999
		NaHC03 vs FA+1D11				0.0175
		FA+IgG vs FA+X203				0.0283
		FA+IgG vs FA+1D11				>0.9999
		FA+X203 vs FA+1D11				0.0066
4c	Kidney weight	NaHC03 vs FA+IgG	Kruskal-Wallis		Dunn's	0.0002
		NaHC03 vs FA+X203				0.4064
		FA+IgG vs FA+X203				0.0147
4d	Collagen Area	NaHC03 vs FA+IgG	One-way ANOVA		Tukey's	2.98e-07
		NaHC03 vs FA+X203				0.000318
		FA+IgG vs FA+X203				0.000326
4g	Collagen (HPA)	NaHC03 vs FA+IgG	One-way ANOVA		Tukey's	2e-06
		NaHC03 vs FA+X203				0.0111
		FA+IgG vs FA+X203				0.000672
4h	BUN	NaHC03 vs FA+IgG	One-way ANOVA		Tukey's	6.77e-06
		NaHC03 vs FA+X203				0.0244
		FA+IgG vs FA+X203				0.00123
4i	Creatinine	NaHC03 vs FA+IgG	One-way ANOVA		Tukey's	3.94e-05
		NaHC03 vs FA+X203				0.0515
		FA+IgG vs FA+X203				0.0042
4j	Urine ACR	NaHC03 vs FA+IgG	One-way ANOVA		Tukey's	5.81e-06
		NaHC03 vs FA+X203				0.0219
		FA+IgG vs FA+X203				0.00116
4k	qPCR (Ngal)	NaHC03 vs FA+IgG	One-way ANOVA		Tukey's	7.97e-07
		NaHC03 vs FA+X203				0.00114
		FA+IgG vs FA+X203				0.00286
4k	qPCR (Kim1)	NaHC03 vs FA+IgG	One-way ANOVA		Tukey's	3.26e-08
		NaHC03 vs FA+X203				0.00709
		FA+IgG vs FA+X203				4.09e-06
4k	qPCR (Snai1)	NaHC03 vs FA+IgG	One-way ANOVA		Tukey's	0.00021
		NaHC03 vs FA+X203				0.067
		FA+IgG vs FA+X203				0.0206
4k	qPCR (Zeb)	NaHC03 vs FA+IgG	One-way ANOVA		Tukey's	6.49e-05
		NaHC03 vs FA+X203				0.0216
		FA+IgG vs FA+X203				0.0221
5e	Collagen (HPA)	Control vs UUO+IgG	One-way ANOVA		Tukey's	5.9e-09
		Control vs UUO+X203				0.000478
		UUO+IgG vs UUO+X203				7.94e-06
5g	Collagen Area	Control vs UUO+IgG	One-way ANOVA		Tukey's	1.84e-07
		Control vs UUO+X203				0.000114
		UUO+IgG vs UUO+X203				0.000429
5h	qPCR (Col1a1)	Control vs UUO+IgG	One-way ANOVA		Tukey's	9.96e-11
		Control vs UUO+X203				1.26e-08
		UUO+IgG vs UUO+X203				0.00458
5h	qPCR (Col1a2)	Control vs UUO+IgG	One-way ANOVA		Tukey's	4.87e-13
		Control vs UUO+X203				5.22e-11
		UUO+IgG vs UUO+X203				0.000585
5h	qPCR (Col3a1)	Control vs UUO+IgG	One-way ANOVA		Tukey's	7.26e-10
		Control vs UUO+X203				1.18e-07
		UUO+IgG vs UUO+X203				0.00701
5h	qPCR (Fn1)	Control vs UUO+IgG	One-way ANOVA		Tukey's	6.02e-10
		Control vs UUO+X203				6.58e-08
		UUO+IgG vs UUO+X203				0.0112
5h	qPCR (Acta2)	Control vs UUO+IgG	One-way ANOVA		Tukey's	3.97e-10
		Control vs UUO+X203				1.38e-07
		UUO+IgG vs UUO+X203				0.00201
5h	qPCR (Ngal)	Control vs UUO+IgG	One-way ANOVA		Tukey's	3.98e-11
		Control vs UUO+X203				1.05e-08
		UUO+IgG vs UUO+X203				0.00105
5h	qPCR (Kim1)	Control vs UUO+IgG	One-way ANOVA		Tukey's	6.91e-11
		Control vs UUO+X203				3.79e-08
		UUO+IgG vs UUO+X203				0.000477
5h	qPCR (Tnfα)	Control vs UUO+IgG	One-way ANOVA		Tukey's	4.61e-08
		Control vs UUO+X203				7.33e-05
		UUO+IgG vs UUO+X203				0.00215
5h	qPCR (Il6)	Control vs UUO+IgG	One-way ANOVA		Tukey's	0.0001
		Control vs UUO+X203				0.0885
		UUO+IgG vs UUO+X203				0.015
5h	qPCR (Ccl2)	Control vs UUO+IgG	Kruskal-Wallis		Dunn's	0.0001
		Control vs UUO+X203				0.0753
		UUO+IgG vs UUO+X203				0.192
5h	qPCR (Ccl5)	Control vs UUO+IgG	Kruskal-Wallis		Dunn's	7.29e-05
		Control vs UUO+X203				0.1044
		UUO+IgG vs UUO+X203				0.1044
5h	qPCR (Il1β)	Control vs UUO+IgG	One-way ANOVA		Tukey's	3.79e-10
		Control vs UUO+X203				1.8e-08
		UUO+IgG vs UUO+X203				0.0298
5h	qPCR (Snai1)	Control vs UUO+IgG	One-way ANOVA		Tukey's	3.15e-08
		Control vs UUO+X203				4.16e-05
		UUO+IgG vs UUO+X203				0.0023
5h	qPCR (Zeb)	Control vs UUO+IgG	One-way ANOVA		Tukey's	1.15e-10
		Control vs UUO+X203				1.19e-07
		UUO+IgG vs UUO+X203				0.000263
6e	αSMA+ve cells	Baseline vs TGFβ1+siNT	One-way ANOVA		Tukey's	1.46e-12
		Baseline vs TGFβ1+siSNA1				3.4e-07
		Baseline vs IL11+siNT				1.46e-12
		Baseline vs IL11+siSNA1				0.00166
		TGFβ1+siNT vs. TGFβ1+siSNA1				1.46e-12
		IL11+siNT vs. IL11+siSNA1				1.46e-12
6e	Collagen (I/A)	Baseline vs TGFβ1+siNT	One-way ANOVA		Tukey's	1.46e-12
		Baseline vs TGFβ1+siSNA1				0.922
		Baseline vs IL11+siNT				1.46e-12
		Baseline vs IL11+siSNA1				0.769
		TGFβ1+siNT vs. TGFβ1+siSNA1				1.46e-12
		IL11+siNT vs. IL11+siSNA1				1.46e-12
6e	SNAI1+ve cells	Baseline vs TGFβ1+siNT	One-way ANOVA		Tukey's	1.46e-12
		Baseline vs TGFβ1+siSNA1				0.43
		Baseline vs IL11+siNT				1.46e-12
		Baseline vs IL11+siSNA1				1.12e-06
		TGFβ1+siNT vs. TGFβ1+siSNA1				1.46e-12
		IL11+siNT vs. IL11+siSNA1				1.46e-12
6h	αSMA+ve cells	Condition 1 vs Condition 2	Kruskal-Wallis		Dunn's	>0.9999
		Condition 2 vs Condition 3				1.63e-06
		Condition 2 vs Condition 4				8.85e-07
		Condition 2 vs Condition 5				0.375
		Condition 3 vs Condition 4				>0.9999
		Condition 3 vs Condition 5				0.0159
		Condition 4 vs Condition 5				0.0108
6h	Collagen (I/A)	Condition 1 vs Condition 2	One-way ANOVA		Tukey's	0.0106
		Condition 2 vs Condition 3				1.46e-12
		Condition 2 vs Condition 4				1.46e-12
		Condition 2 vs Condition 5				>0.9999
		Condition 3 vs Condition 4				0.133
		Condition 3 vs Condition 5				1.46e-12
		Condition 4 vs Condition 5				1.46e-12
7c	Kidney weight	WT-NaHCO3 vs CKO-NaHCO3	Two-way ANOVA		Sidak's	>0.9999
		WT-NaHCO3 vs WT-FA				4.69e-07
		CKO:NaHCO3 vs CKO:FA				0.499
		WT:FA vs Il11 CKO:FA				5.41e-07
7d	Collagen (HPA)	WT-NaHCO3 vs CKO-NaHCO3	Two-way ANOVA		Sidak's	>0.9999
		WT-NaHCO3 vs WT-FA				6.48e-06
		CKO:NaHCO3 vs CKO:FA				0.965
		WT:FA vs Il11 CKO:FA				4.14e-06
7f	Collagen (Area)	WT-NaHCO3 vs CKO-NaHCO3	Two-way ANOVA		Sidak's	>0.9999
		WT-NaHCO3 vs WT-FA				1.25e-08
		CKO:NaHCO3 vs CKO:FA				0.0755
		WT:FA vs Il11 CKO:FA				1.33e-07
7g	BUN	WT-NaHCO3 vs CKO-NaHCO3	Two-way ANOVA		Sidak's	0.955
		WT-NaHCO3 vs WT-FA				1.38e-07
		CKO:NaHCO3 vs CKO:FA				0.0401
		WT:FA vs Il11 CKO:FA				4.91e-07
7h	Creatinine	WT-NaHCO3 vs CKO-NaHCO3	Two-way ANOVA		Sidak's	>0.9999
		WT-NaHCO3 vs WT-FA				0.000652
		CKO:NaHCO3 vs CKO:FA				0.655
		WT:FA vs Il11 CKO:FA				0.00613
7i	Urine ACR	WT-NaHCO3 vs CKO-NaHCO3	Two-way ANOVA		Sidak's	0.998
		WT-NaHCO3 vs WT-FA				0.0162
		CKO:NaHCO3 vs CKO:FA				0.976
		WT:FA vs Il11 CKO:FA				0.00703
8c	EdU+ve cells	Baseline vs TGFβ1 72h	Kruskal-Wallis		Dunn's	1e-07
		Baseline vs TGFβ1+IgG 96h				2.03e-05
		Baseline vs TGFβ1+X203 96h				>0.9999
		TGFβ1 72h vs TGFβ1+IgG 96h				>0.9999
		TGFβ1 72h vs TGFβ1+X203 96h				5.45e-05
		TGFβ1+IgG 96h vs TGFβ1+X203 96h				0.00347
9c	Kidney weight	W6	Two-way ANOVA		Sidak's	0.953
		W9				0.0218
		W12				1.05e-05
		W15				2.69e-15
9c	Collagen (HPA)	W6	Two-way ANOVA		Sidak's	0.104
		W9				0.00318
		W12				1.64e-05
		W15				1.55e-10
9g	BUN	W6	Two-way ANOVA		Sidak's	0.587
		W9				0.0598
		W12				0.00145
		W15				1.75e-09
9h	Creatinine	W6	Two-way ANOVA		Sidak's	0.984
		W9				0.415
		W12				0.0414
		W15				8.34e-07
9i	Urine ACR	W15	Two-tailed t-test	0.0410176
9k	EdU+ve/E-Cadherin+ve cells	NaHC03 vs FA+IgG	One-way ANOVA		Tukey's	0.0454
		NaHC03 vs FA+X203				4.66e-11
		FA+IgG vs FA+X203				1.98e-08

## Sheet: Supplementary Figures
Supplementary Table 3: Supporting Statistical information
Figure	Experimental description	Pairwise comparison	Statistical Test	P-value	Multiple Comparison	Corrected P-value
S2a	qPCR (Il11)	WT-NaHCO3 vs WT-FA	Two-way ANOVA		Sidak's	4.12e-06
		WT-NaHCO3 vs Il11 KO-NaHCO3				0.774
		WT:FA vs Il11 KO:FA				9.31e-08
		Il11 KO:NaHCO3 vs Il11 KO:FA				>0.9999
S2d	Collagen Area	WT-NaHCO3 vs WT-FA	Two-way ANOVA		Sidak's	8.03e-10
		WT-NaHCO3 vs Il11 KO-NaHCO3				>0.9999
		WT:FA vs Il11 KO:FA				1.76e-07
		Il11 KO:NaHCO3 vs Il11 KO:FA				0.00196
S2e	qPCR (Col1a1)	WT-NaHCO3 vs WT-FA	Two-way ANOVA		Sidak's	4.5e-14
		WT-NaHCO3 vs Il11 KO-NaHCO3				>0.9999
		WT:FA vs Il11 KO:FA				4.73e-14
		Il11 KO:NaHCO3 vs Il11 KO:FA				0.305
S2e	qPCR (Col1a2)	WT-NaHCO3 vs WT-FA	Two-way ANOVA		Sidak's	3.99e-11
		WT-NaHCO3 vs Il11 KO-NaHCO3				0.997
		WT:FA vs Il11 KO:FA				1.78e-11
		Il11 KO:NaHCO3 vs Il11 KO:FA				0.846
S2e	qPCR (Col3a1)	WT-NaHCO3 vs WT-FA	Two-way ANOVA		Sidak's	1.66e-10
		WT-NaHCO3 vs Il11 KO-NaHCO3				>0.9999
		WT:FA vs Il11 KO:FA				7.46e-11
		Il11 KO:NaHCO3 vs Il11 KO:FA				0.926
S2e	qPCR (Fn1)	WT-NaHCO3 vs WT-FA	Two-way ANOVA		Sidak's	3.67e-12
		WT-NaHCO3 vs Il11 KO-NaHCO3				>0.9999
		WT:FA vs Il11 KO:FA				4.54e-12
		Il11 KO:NaHCO3 vs Il11 KO:FA				0.494
S2e	qPCR (Acta2)	WT-NaHCO3 vs WT-FA	Two-way ANOVA		Sidak's	0.00176
		WT-NaHCO3 vs Il11 KO-NaHCO3				0.95
		WT:FA vs Il11 KO:FA				0.021
		Il11 KO:NaHCO3 vs Il11 KO:FA				0.164
S2e	qPCR (Snai1)	WT-NaHCO3 vs WT-FA	Two-way ANOVA		Sidak's	9.15e-08
		WT-NaHCO3 vs Il11 KO-NaHCO3				>0.9999
		WT:FA vs Il11 KO:FA				1.34e-07
		Il11 KO:NaHCO3 vs Il11 KO:FA				0.891
S2e	qPCR (Zeb)	WT-NaHCO3 vs WT-FA	Two-way ANOVA		Sidak's	1.26e-07
		WT-NaHCO3 vs Il11 KO-NaHCO3				>0.9999
		WT:FA vs Il11 KO:FA				2.46e-07
		Il11 KO:NaHCO3 vs Il11 KO:FA				0.925
S3b	Collagen Area	IgG vs X203 1 mg/kg	One-way ANOVA		Dunnett's	0.0628
		IgG vs X203 5 mg/kg				<1E-4
		IgG vs X203 10 mg/kg				<1E-4
S3c	Creatinine	IgG vs X203 1 mg/kg	One-way ANOVA		Dunnett's	>0.9999
		IgG vs X203 5 mg/kg				0.0738
		IgG vs X203 10 mg/kg				0.000176
S4a	Kidney weight	NaHC03 vs FA	One-way ANOVA		Tukey's	3.88e-07
		NaHC03 vs FA+IgG (10 mg/kg)				3.14e-08
		NaHC03 vs FA+IgG (50 mg/kg)				1.91e-07
		NaHC03 vs FA+MAB218 (10 mg/kg)				2.96e-05
		NaHC03 vs FA+MAB218 (50 mg/kg)				0.0543
		NaHC03 vs FA+X203 (10 mg/kg)				0.676
		FA vs FA+IgG (10 mg/kg)				>0.9999
		FA vs FA+IgG (50 mg/kg)				>0.9999
		FA+IgG (10 mg/kg) vs FA+IgG (50 mg/kg)				>0.9999
		FA+IgG (10 mg/kg) vs FA+MAB218 (10 mg/kg)				0.189
		FA+IgG (10 mg/kg) vs FA+X203 (10 mg/kg)				6.05e-07
		FA+IgG (50 mg/kg) vs FA+MAB218 (50 mg/kg)				0.0011
		FA+MAB218 (10 mg/kg) vs FA+MAB218 (50 mg/kg)				0.131
		FA+MAB218 (10 mg/kg) vs FA+X203 (10 mg/kg)				0.00114
		FA+MAB218 (50 mg/kg) vs FA+X203 (10 mg/kg)				0.644
S4b	Collagen (HPA)	NaHC03 vs FA	One-way ANOVA		Tukey's	6.09e-06
		NaHC03 vs FA+IgG (10 mg/kg)				5.26e-07
		NaHC03 vs FA+IgG (50 mg/kg)				2.25e-06
		NaHC03 vs FA+MAB218 (10 mg/kg)				0.00308
		NaHC03 vs FA+MAB218 (50 mg/kg)				0.504
		NaHC03 vs FA+X203 (10 mg/kg)				0.768
		FA vs FA+IgG (10 mg/kg)				>0.9999
		FA vs FA+IgG (50 mg/kg)				>0.9999
		FA+IgG (10 mg/kg) vs FA+IgG (50 mg/kg)				>0.9999
		FA+IgG (10 mg/kg) vs FA+MAB218 (10 mg/kg)				0.0445
		FA+IgG (10 mg/kg) vs FA+X203 (10 mg/kg)				8.48e-06
		FA+IgG (50 mg/kg) vs FA+MAB218 (50 mg/kg)				0.000338
		FA+MAB218 (10 mg/kg) vs FA+MAB218 (50 mg/kg)				0.249
		FA+MAB218 (10 mg/kg) vs FA+X203 (10 mg/kg)				0.0685
		FA+MAB218 (50 mg/kg) vs FA+X203 (10 mg/kg)				0.998
S4d	Collagen Area	NaHC03 vs FA	One-way ANOVA		Tukey's	6.38e-11
		NaHC03 vs FA+IgG (10 mg/kg)				5.77e-11
		NaHC03 vs FA+IgG (50 mg/kg)				8.13e-11
		NaHC03 vs FA+MAB218 (10 mg/kg)				4.15e-07
		NaHC03 vs FA+MAB218 (50 mg/kg)				0.0122
		NaHC03 vs FA+X203 (10 mg/kg)				0.31
		FA vs FA+IgG (10 mg/kg)				>0.9999
		FA vs FA+IgG (50 mg/kg)				>0.9999
		FA+IgG (10 mg/kg) vs FA+IgG (50 mg/kg)				>0.9999
		FA+IgG (10 mg/kg) vs FA+MAB218 (10 mg/kg)				0.00753
		FA+IgG (10 mg/kg) vs FA+X203 (10 mg/kg)				6.81e-09
		FA+IgG (50 mg/kg) vs FA+MAB218 (50 mg/kg)				3.93e-07
		FA+MAB218 (10 mg/kg) vs FA+MAB218 (50 mg/kg)				0.00782
		FA+MAB218 (10 mg/kg) vs FA+X203 (10 mg/kg)				0.000139
		FA+MAB218 (50 mg/kg) vs FA+X203 (10 mg/kg)				0.724
S4e	BUN	NaHC03 vs FA	One-way ANOVA		Tukey's	1.81e-08
		NaHC03 vs FA+IgG (10 mg/kg)				4.58e-09
		NaHC03 vs FA+IgG (50 mg/kg)				7.25e-08
		NaHC03 vs FA+MAB218 (10 mg/kg)				3.21e-06
		NaHC03 vs FA+MAB218 (50 mg/kg)				0.0515
		NaHC03 vs FA+X203 (10 mg/kg)				0.361
		FA vs FA+IgG (10 mg/kg)				>0.9999
		FA vs FA+IgG (50 mg/kg)				0.979
		FA+IgG (10 mg/kg) vs FA+IgG (50 mg/kg)				0.99
		FA+IgG (10 mg/kg) vs FA+MAB218 (10 mg/kg)				0.213
		FA+IgG (10 mg/kg) vs FA+X203 (10 mg/kg)				3.59e-07
		FA+IgG (50 mg/kg) vs FA+MAB218 (50 mg/kg)				0.000427
		FA+MAB218 (10 mg/kg) vs FA+MAB218 (50 mg/kg)				0.0233
		FA+MAB218 (10 mg/kg) vs FA+X203 (10 mg/kg)				0.000565
		FA+MAB218 (50 mg/kg) vs FA+X203 (10 mg/kg)				0.909
S4f	qPCR (Col1a1)	NaHC03 vs FA	One-way ANOVA		Tukey's	1.18e-07
		NaHC03 vs FA+IgG (10 mg/kg)				1.75e-08
		NaHC03 vs FA+IgG (50 mg/kg)				1.41e-07
		NaHC03 vs FA+MAB218 (10 mg/kg)				2.41e-05
		NaHC03 vs FA+MAB218 (50 mg/kg)				0.139
		NaHC03 vs FA+X203 (10 mg/kg)				0.471
		FA vs FA+IgG (10 mg/kg)				>0.9999
		FA vs FA+IgG (50 mg/kg)				>0.9999
		FA+IgG (10 mg/kg) vs FA+IgG (50 mg/kg)				0.999
		FA+IgG (10 mg/kg) vs FA+MAB218 (10 mg/kg)				0.141
		FA+IgG (10 mg/kg) vs FA+X203 (10 mg/kg)				9.01e-07
		FA+IgG (50 mg/kg) vs FA+MAB218 (50 mg/kg)				0.000211
		FA+MAB218 (10 mg/kg) vs FA+MAB218 (50 mg/kg)				0.0389
		FA+MAB218 (10 mg/kg) vs FA+X203 (10 mg/kg)				0.00256
		FA+MAB218 (50 mg/kg) vs FA+X203 (10 mg/kg)				0.977
S4f	qPCR (Col1a2)	NaHC03 vs FA	One-way ANOVA		Tukey's	6.68e-09
		NaHC03 vs FA+IgG (10 mg/kg)				4.8e-10
		NaHC03 vs FA+IgG (50 mg/kg)				4.43e-09
		NaHC03 vs FA+MAB218 (10 mg/kg)				1.43e-05
		NaHC03 vs FA+MAB218 (50 mg/kg)				0.0223
		NaHC03 vs FA+X203 (10 mg/kg)				0.102
		FA vs FA+IgG (10 mg/kg)				>0.9999
		FA vs FA+IgG (50 mg/kg)				>0.9999
		FA+IgG (10 mg/kg) vs FA+IgG (50 mg/kg)				0.998
		FA+IgG (10 mg/kg) vs FA+MAB218 (10 mg/kg)				0.00747
		FA+IgG (10 mg/kg) vs FA+X203 (10 mg/kg)				2.35e-07
		FA+IgG (50 mg/kg) vs FA+MAB218 (50 mg/kg)				5.88e-05
		FA+MAB218 (10 mg/kg) vs FA+MAB218 (50 mg/kg)				0.174
		FA+MAB218 (10 mg/kg) vs FA+X203 (10 mg/kg)				0.0204
		FA+MAB218 (50 mg/kg) vs FA+X203 (10 mg/kg)				0.983
S4f	qPCR (Col3a1)	NaHC03 vs FA	One-way ANOVA		Tukey's	3.7e-10
		NaHC03 vs FA+IgG (10 mg/kg)				2.39e-11
		NaHC03 vs FA+IgG (50 mg/kg)				1.15e-10
		NaHC03 vs FA+MAB218 (10 mg/kg)				2.97e-06
		NaHC03 vs FA+MAB218 (50 mg/kg)				0.0138
		NaHC03 vs FA+X203 (10 mg/kg)				0.174
		FA vs FA+IgG (10 mg/kg)				>0.9999
		FA vs FA+IgG (50 mg/kg)				>0.9999
		FA+IgG (10 mg/kg) vs FA+IgG (50 mg/kg)				>0.9999
		FA+IgG (10 mg/kg) vs FA+MAB218 (10 mg/kg)				0.00113
		FA+IgG (10 mg/kg) vs FA+X203 (10 mg/kg)				2.9e-09
		FA+IgG (50 mg/kg) vs FA+MAB218 (50 mg/kg)				1.54e-06
		FA+MAB218 (10 mg/kg) vs FA+MAB218 (50 mg/kg)				0.0855
		FA+MAB218 (10 mg/kg) vs FA+X203 (10 mg/kg)				0.002
		FA+MAB218 (50 mg/kg) vs FA+X203 (10 mg/kg)				0.858
S4f	qPCR (Fn1)	NaHC03 vs FA	One-way ANOVA		Tukey's	1.46e-10
		NaHC03 vs FA+IgG (10 mg/kg)				7.78e-11
		NaHC03 vs FA+IgG (50 mg/kg)				1.97e-10
		NaHC03 vs FA+MAB218 (10 mg/kg)				3.03e-06
		NaHC03 vs FA+MAB218 (50 mg/kg)				0.0265
		NaHC03 vs FA+X203 (10 mg/kg)				0.0311
		FA vs FA+IgG (10 mg/kg)				0.998
		FA vs FA+IgG (50 mg/kg)				0.998
		FA+IgG (10 mg/kg) vs FA+IgG (50 mg/kg)				>0.9999
		FA+IgG (10 mg/kg) vs FA+MAB218 (10 mg/kg)				0.00451
		FA+IgG (10 mg/kg) vs FA+X203 (10 mg/kg)				1.37e-07
		FA+IgG (50 mg/kg) vs FA+MAB218 (50 mg/kg)				1.31e-06
		FA+MAB218 (10 mg/kg) vs FA+MAB218 (50 mg/kg)				0.0461
		FA+MAB218 (10 mg/kg) vs FA+X203 (10 mg/kg)				0.0205
		FA+MAB218 (50 mg/kg) vs FA+X203 (10 mg/kg)				>0.9999
S4f	qPCR (Acta2)	NaHC03 vs FA	One-way ANOVA		Tukey's	3.98e-06
		NaHC03 vs FA+IgG (10 mg/kg)				1.07e-06
		NaHC03 vs FA+IgG (50 mg/kg)				5.8e-06
		NaHC03 vs FA+MAB218 (10 mg/kg)				0.000528
		NaHC03 vs FA+MAB218 (50 mg/kg)				0.0378
		NaHC03 vs FA+X203 (10 mg/kg)				0.123
		FA vs FA+IgG (10 mg/kg)				>0.9999
		FA vs FA+IgG (50 mg/kg)				>0.9999
		FA+IgG (10 mg/kg) vs FA+IgG (50 mg/kg)				>0.9999
		FA+IgG (10 mg/kg) vs FA+MAB218 (10 mg/kg)				0.298
		FA+IgG (10 mg/kg) vs FA+X203 (10 mg/kg)				0.00119
		FA+IgG (50 mg/kg) vs FA+MAB218 (50 mg/kg)				0.0421
		FA+MAB218 (10 mg/kg) vs FA+MAB218 (50 mg/kg)				0.733
		FA+MAB218 (10 mg/kg) vs FA+X203 (10 mg/kg)				0.287
		FA+MAB218 (50 mg/kg) vs FA+X203 (10 mg/kg)				0.994
S4f	qPCR (Tnfα)	NaHC03 vs FA	One-way ANOVA		Tukey's	7.53e-07
		NaHC03 vs FA+IgG (10 mg/kg)				1.03e-08
		NaHC03 vs FA+IgG (50 mg/kg)				8.7e-08
		NaHC03 vs FA+MAB218 (10 mg/kg)				0.000234
		NaHC03 vs FA+MAB218 (50 mg/kg)				0.443
		NaHC03 vs FA+X203 (10 mg/kg)				0.685
		FA vs FA+IgG (10 mg/kg)				0.97
		FA vs FA+IgG (50 mg/kg)				>0.9999
		FA+IgG (10 mg/kg) vs FA+IgG (50 mg/kg)				0.999
		FA+IgG (10 mg/kg) vs FA+MAB218 (10 mg/kg)				0.0125
		FA+IgG (10 mg/kg) vs FA+X203 (10 mg/kg)				1.64e-07
		FA+IgG (50 mg/kg) vs FA+MAB218 (50 mg/kg)				1.47e-05
		FA+MAB218 (10 mg/kg) vs FA+MAB218 (50 mg/kg)				0.0446
		FA+MAB218 (10 mg/kg) vs FA+X203 (10 mg/kg)				0.009
		FA+MAB218 (50 mg/kg) vs FA+X203 (10 mg/kg)				>0.9999
S4f	qPCR (Il6)	NaHC03 vs FA	One-way ANOVA		Tukey's	7.79e-08
		NaHC03 vs FA+IgG (10 mg/kg)				7.45e-09
		NaHC03 vs FA+IgG (50 mg/kg)				1.43e-07
		NaHC03 vs FA+MAB218 (10 mg/kg)				0.00275
		NaHC03 vs FA+MAB218 (50 mg/kg)				0.294
		NaHC03 vs FA+X203 (10 mg/kg)				0.324
		FA vs FA+IgG (10 mg/kg)				>0.9999
		FA vs FA+IgG (50 mg/kg)				0.998
		FA+IgG (10 mg/kg) vs FA+IgG (50 mg/kg)				0.984
		FA+IgG (10 mg/kg) vs FA+MAB218 (10 mg/kg)				0.000649
		FA+IgG (10 mg/kg) vs FA+X203 (10 mg/kg)				7.93e-07
		FA+IgG (50 mg/kg) vs FA+MAB218 (50 mg/kg)				5.93e-05
		FA+MAB218 (10 mg/kg) vs FA+MAB218 (50 mg/kg)				0.438
		FA+MAB218 (10 mg/kg) vs FA+X203 (10 mg/kg)				0.311
		FA+MAB218 (50 mg/kg) vs FA+X203 (10 mg/kg)				>0.9999
S4f	qPCR (Ccl2)	NaHC03 vs FA	Kruskal-Wallis		Dunn's	0.0024
		NaHC03 vs FA+IgG (10 mg/kg)				0.0009
		NaHC03 vs FA+IgG (50 mg/kg)				0.001
		NaHC03 vs FA+MAB218 (10 mg/kg)				0.108
		NaHC03 vs FA+MAB218 (50 mg/kg)				>0.9999
		NaHC03 vs FA+X203 (10 mg/kg)				>0.9999
		FA vs FA+IgG (10 mg/kg)				>0.9999
		FA vs FA+IgG (50 mg/kg)				>0.9999
		FA+IgG (10 mg/kg) vs FA+IgG (50 mg/kg)				>0.9999
		FA+IgG (10 mg/kg) vs FA+MAB218 (10 mg/kg)				>0.9999
		FA+IgG (10 mg/kg) vs FA+X203 (10 mg/kg)				0.0343
		FA+IgG (50 mg/kg) vs FA+MAB218 (50 mg/kg)				0.0792
		FA+MAB218 (10 mg/kg) vs FA+MAB218 (50 mg/kg)				>0.9999
		FA+MAB218 (10 mg/kg) vs FA+X203 (10 mg/kg)				>0.9999
		FA+MAB218 (50 mg/kg) vs FA+X203 (10 mg/kg)				>0.9999
S4f	qPCR (Ccl5)	NaHC03 vs FA	One-way ANOVA		Tukey's	1.07e-08
		NaHC03 vs FA+IgG (10 mg/kg)				1.96e-09
		NaHC03 vs FA+IgG (50 mg/kg)				1.35e-08
		NaHC03 vs FA+MAB218 (10 mg/kg)				2.57e-05
		NaHC03 vs FA+MAB218 (50 mg/kg)				0.09
		NaHC03 vs FA+X203 (10 mg/kg)				0.162
		FA vs FA+IgG (10 mg/kg)				>0.9999
		FA vs FA+IgG (50 mg/kg)				>0.9999
		FA+IgG (10 mg/kg) vs FA+IgG (50 mg/kg)				>0.9999
		FA+IgG (10 mg/kg) vs FA+MAB218 (10 mg/kg)				0.0187
		FA+IgG (10 mg/kg) vs FA+X203 (10 mg/kg)				5.96e-07
		FA+IgG (50 mg/kg) vs FA+MAB218 (50 mg/kg)				3.15e-05
		FA+MAB218 (10 mg/kg) vs FA+MAB218 (50 mg/kg)				0.0696
		FA+MAB218 (10 mg/kg) vs FA+X203 (10 mg/kg)				0.0187
		FA+MAB218 (50 mg/kg) vs FA+X203 (10 mg/kg)				>0.9999
S4f	qPCR (Il1β)	NaHC03 vs FA	One-way ANOVA		Tukey's	3.93e-06
		NaHC03 vs FA+IgG (10 mg/kg)				6.04e-07
		NaHC03 vs FA+IgG (50 mg/kg)				9.08e-06
		NaHC03 vs FA+MAB218 (10 mg/kg)				0.00157
		NaHC03 vs FA+MAB218 (50 mg/kg)				0.288
		NaHC03 vs FA+X203 (10 mg/kg)				0.339
		FA vs FA+IgG (10 mg/kg)				>0.9999
		FA vs FA+IgG (50 mg/kg)				0.998
		FA+IgG (10 mg/kg) vs FA+IgG (50 mg/kg)				0.99
		FA+IgG (10 mg/kg) vs FA+MAB218 (10 mg/kg)				0.0902
		FA+IgG (10 mg/kg) vs FA+X203 (10 mg/kg)				0.000105
		FA+IgG (50 mg/kg) vs FA+MAB218 (50 mg/kg)				0.00437
		FA+MAB218 (10 mg/kg) vs FA+MAB218 (50 mg/kg)				0.33
		FA+MAB218 (10 mg/kg) vs FA+X203 (10 mg/kg)				0.202
		FA+MAB218 (50 mg/kg) vs FA+X203 (10 mg/kg)				>0.9999
S4f	qPCR (Ngal)	NaHC03 vs FA	One-way ANOVA		Tukey's	1.84e-10
		NaHC03 vs FA+IgG (10 mg/kg)				1.9e-11
		NaHC03 vs FA+IgG (50 mg/kg)				1.89e-11
		NaHC03 vs FA+MAB218 (10 mg/kg)				3.97e-07
		NaHC03 vs FA+MAB218 (50 mg/kg)				0.171
		NaHC03 vs FA+X203 (10 mg/kg)				0.231
		FA vs FA+IgG (10 mg/kg)				>0.9999
		FA vs FA+IgG (50 mg/kg)				>0.9999
		FA+IgG (10 mg/kg) vs FA+IgG (50 mg/kg)				>0.9999
		FA+IgG (10 mg/kg) vs FA+MAB218 (10 mg/kg)				0.00685
		FA+IgG (10 mg/kg) vs FA+X203 (10 mg/kg)				1.39e-09
		FA+IgG (50 mg/kg) vs FA+MAB218 (50 mg/kg)				6.57e-09
		FA+MAB218 (10 mg/kg) vs FA+MAB218 (50 mg/kg)				0.000564
		FA+MAB218 (10 mg/kg) vs FA+X203 (10 mg/kg)				0.000141
		FA+MAB218 (50 mg/kg) vs FA+X203 (10 mg/kg)				>0.9999
S4f	qPCR (Kim1)	NaHC03 vs FA	One-way ANOVA		Tukey's	2.76e-09
		NaHC03 vs FA+IgG (10 mg/kg)				5.9e-10
		NaHC03 vs FA+IgG (50 mg/kg)				3.36e-09
		NaHC03 vs FA+MAB218 (10 mg/kg)				2.33e-05
		NaHC03 vs FA+MAB218 (50 mg/kg)				0.345
		NaHC03 vs FA+X203 (10 mg/kg)				0.333
		FA vs FA+IgG (10 mg/kg)				>0.9999
		FA vs FA+IgG (50 mg/kg)				>0.9999
		FA+IgG (10 mg/kg) vs FA+IgG (50 mg/kg)				>0.9999
		FA+IgG (10 mg/kg) vs FA+MAB218 (10 mg/kg)				0.0058
		FA+IgG (10 mg/kg) vs FA+X203 (10 mg/kg)				3.93e-08
		FA+IgG (50 mg/kg) vs FA+MAB218 (50 mg/kg)				6.98e-07
		FA+MAB218 (10 mg/kg) vs FA+MAB218 (50 mg/kg)				0.00918
		FA+MAB218 (10 mg/kg) vs FA+X203 (10 mg/kg)				0.00516
		FA+MAB218 (50 mg/kg) vs FA+X203 (10 mg/kg)				>0.9999
S5	qPCR (Col1a1)	NaHC03 vs FA+IgG	One-way ANOVA		Tukey's	6.95e-05
		NaHC03 vs FA+1D11				0.0533
		FA+IgG vs FA+1D11				0.0195
S5	qPCR (Col1a2)	NaHC03 vs FA+IgG	One-way ANOVA		Tukey's	0.001
		NaHC03 vs FA+1D11				0.0793
		FA+IgG vs FA+1D11				0.158
S5	qPCR (Col3a1)	NaHC03 vs FA+IgG	One-way ANOVA		Tukey's	5.23e-05
		NaHC03 vs FA+1D11				0.0606
		FA+IgG vs FA+1D11				0.0122
S5	qPCR (Fn1)	NaHC03 vs FA+IgG	One-way ANOVA		Tukey's	0.000261
		NaHC03 vs FA+1D11				0.00107
		FA+IgG vs FA+1D11				0.977
S5	qPCR (Acta2)	NaHC03 vs FA+IgG	One-way ANOVA		Tukey's	0.00735
		NaHC03 vs FA+1D11				0.631
		FA+IgG vs FA+1D11				0.0462
S5	qPCR (Il6)	NaHC03 vs FA+IgG	One-way ANOVA		Tukey's	0.241
		NaHC03 vs FA+1D11				4.05e-08
		FA+IgG vs FA+1D11				4.76e-08
S5	qPCR (Ccl2)	NaHC03 vs FA+IgG	One-way ANOVA		Tukey's	0.00284
		NaHC03 vs FA+1D11				3.79e-09
		FA+IgG vs FA+1D11				1.05e-07
S5	qPCR (Tnfα)	NaHC03 vs FA+IgG	One-way ANOVA		Tukey's	0.00519
		NaHC03 vs FA+1D11				1.41e-05
		FA+IgG vs FA+1D11				0.00478
S5	qPCR (Il1β)	NaHC03 vs FA+IgG	One-way ANOVA		Tukey's	4.31e-05
		NaHC03 vs FA+1D11				4.16e-07
		FA+IgG vs FA+1D11				0.0065
S5	qPCR (Ngal)	NaHC03 vs FA+IgG	One-way ANOVA		Tukey's	0.00357
		NaHC03 vs FA+1D11				7.5e-09
		FA+IgG vs FA+1D11				2.21e-07
S5	qPCR (Kim1)	NaHC03 vs FA+IgG	One-way ANOVA		Tukey's	0.00354
		NaHC03 vs FA+1D11				2.97e-07
		FA+IgG vs FA+1D11				3.71e-05
S6	qPCR (Col1a1)	NaHC03 vs FA+IgG	One-way ANOVA		Tukey's	2.62e-05
		NaHC03 vs FA+X203				0.101
		FA+IgG vs FA+X203				0.00101
S6	qPCR (Col1a2)	NaHC03 vs FA+IgG	One-way ANOVA		Tukey's	3.79e-05
		NaHC03 vs FA+X203				0.0147
		FA+IgG vs FA+X203				0.0188
S6	qPCR (Col3a1)	NaHC03 vs FA+IgG	One-way ANOVA		Tukey's	7.97e-06
		NaHC03 vs FA+X203				0.131
		FA+IgG vs FA+X203				0.000163
S6	qPCR (Fn1)	NaHC03 vs FA+IgG	One-way ANOVA		Tukey's	1.06e-05
		NaHC03 vs FA+X203				0.0265
		FA+IgG vs FA+X203				0.00197
S6	qPCR (Acta2)	NaHC03 vs FA+IgG	One-way ANOVA		Tukey's	5.73e-05
		NaHC03 vs FA+X203				0.0373
		FA+IgG vs FA+X203				0.00988
S6	qPCR (Tnfα)	NaHC03 vs FA+IgG	Kruskal-Wallis		Dunn's	0.0002
		NaHC03 vs FA+X203				0.1899
		FA+IgG vs FA+X203				0.0406
S6	qPCR (Il6)	NaHC03 vs FA+IgG	One-way ANOVA		Tukey's	8.67e-07
		NaHC03 vs FA+X203				0.000482
		FA+IgG vs FA+X203				0.00869
S6	qPCR (Ccl2)	NaHC03 vs FA+IgG	One-way ANOVA		Tukey's	6.19e-06
		NaHC03 vs FA+X203				0.00162
		FA+IgG vs FA+X203				0.0267
S6	qPCR (Ccl5)	NaHC03 vs FA+IgG	Kruskal-Wallis		Dunn's	0.0002
		NaHC03 vs FA+X203				0.1759
		FA+IgG vs FA+X203				0.0499
S6	qPCR (Il1β)	NaHC03 vs FA+IgG	One-way ANOVA		Tukey's	1.81e-05
		NaHC03 vs FA+X203				0.0445
		FA+IgG vs FA+X203				0.00197
S7a	αSMA+ve cells	Baseline vs IL11	One-way ANOVA		Tukey's	0
		Baseline vs TGFβ1+IgG				0
		Baseline vs TGFβ1+X203				0.0133
		TGFβ1+IgG vs TGFβ1+X203				0
S7a	Collagen (I/A)	Baseline vs IL11	One-way ANOVA		Tukey's	0
		Baseline vs TGFβ1+IgG				0
		Baseline vs TGFβ1+X203				5e-07
		TGFβ1+IgG vs TGFβ1+X203				3.68e-09
S7a	SNAI1+ve cells	Baseline vs IL11	One-way ANOVA		Tukey's	0
		Baseline vs TGFβ1+IgG				0
		Baseline vs TGFβ1+X203				0.408
		TGFβ1+IgG vs TGFβ1+X203				0
S7b	Collagen (Sirius red assay)	Baseline vs IL11	One-way ANOVA		Tukey's	1.45e-08
		Baseline vs TGFβ1				6.16e-11
		Baseline vs TGFβ1+IgG				2.31e-10
		Baseline vs TGFβ1+X203				0.0586
		TGFβ1 vs TGFβ1+IgG				0.43
		TGFβ1 vs TGFβ1+X203				6.77e-10
		TGFβ1+IgG vs TGFβ1+X203				3.67e-09
S7f	αSMA+ve cells	Baseline vs IL11	Kruskal-Wallis		Dunn's	2.83e-05
		Baseline vs IL11+DMSO				7.22e-06
		Baseline vs IL11+U0126				>0.9999
		IL11 vs IL11+DMSO				>0.9999
		IL11 vs IL11+U0126				0.000141
		IL11+DMSO vs IL11+U0126				3.94e-05
S7f	Collagen (I/A)	Baseline vs IL11	One-way ANOVA		Tukey's	0
		Baseline vs IL11+DMSO				0
		Baseline vs IL11+U0126				0
		IL11 vs IL11+DMSO				0.284
		IL11 vs IL11+U0126				0
		IL11+DMSO vs IL11+U0126				0
S7f	SNAI1+ve cells	Baseline vs IL11	One-way ANOVA		Tukey's	0
		Baseline vs IL11+DMSO				0
		Baseline vs IL11+U0126				0.011
		IL11 vs IL11+DMSO				0.221
		IL11 vs IL11+U0126				0
		IL11+DMSO vs IL11+U0126				0
S7g	Collagen (Sirius red assay)	Baseline vs IL11	One-way ANOVA		Tukey's	2.35e-06
		Baseline vs IL11+DMSO				2.63e-06
		Baseline vs IL11+U0126				0.0112
		IL11 vs IL11+DMSO				>0.9999
		IL11 vs IL11+U0126				0.00033
		IL11+DMSO vs IL11+U0126				0.000385
S8a	IL11 ELISA	BL vs AngII	One-way ANOVA		Dunnett's	<1E-4
		BL vs bFGF				<1E-4
		BL vs ET1				<1E-4
		BL vs H202				<1E-4
		BL vs PDGF				<1E-4
		BL vs TGFB				<1E-4
S8b	Collagen (Sirius red assay)	BL vs AngII+IgG	One-way ANOVA		Tukey's	1.28e-13
		BL vs AngII+X203				2.47eE-06
		AngII+IgG vs AngII+X203				1.4e-13
		BL vs bFGF+IgG				1.28e-13
		BL vs bFGF+X203				0.000612
		bFGF+IgG vs bFGF+X203				1.28e-13
		BL vs ET1+IgG				2.97e-12
		BL vs ET1+X203				0.925
		ET1+IgG vs ET1+X203				2.08e-10
		BL vs H202+IgG				1.31e-13
		BL vs H202+X203				0.006
		H202+IgG vs H202+X203				3.81e-11
		BL vs PDGF+IgG				1.29e-13
		BL vs PDGF+X203				0.5
		PDGF+IgG vs PDGF+X203				1.29e-13
		BL vs TGFβ1+IgG				1.28e-13
		BL vs TGFβ1+X203				0.198
		TGFβ1+IgG vs TGFβ1+X203				1.28e-13
S8c	αSMA+ve cells	BL vs AngII+IgG	One-way ANOVA		Tukey's	0
		BL vs AngII+X203				0.0353
		AngII+IgG vs AngII+X203				0
		BL vs bFGF+IgG				0
		BL vs bFGF+X203				7.6e-05
		bFGF+IgG vs bFGF+X203				0
		BL vs ET1+IgG				0
		BL vs ET1+X203				>0.9999
		ET1+IgG vs ET1+X203				0
		BL vs H202+IgG				0
		BL vs H202+X203				6.08e-05
		H202+IgG vs H202+X203				0
		BL vs PDGF+IgG				0
		BL vs PDGF+X203				0.0493
		PDGF+IgG vs PDGF+X203				0
		BL vs TGFβ1+IgG				0
		BL vs TGFβ1+X203				1.1e-13
		TGFβ1+IgG vs TGFβ1+X203				0
S8c	Collagen (I/A)	BL vs AngII+IgG	One-way ANOVA		Tukey's	0
		BL vs AngII+X203				0.247
		AngII+IgG vs AngII+X203				0
		BL vs bFGF+IgG				0
		BL vs bFGF+X203				0.664
		bFGF+IgG vs bFGF+X203				0
		BL vs ET1+IgG				0
		BL vs ET1+X203				0.619
		ET1+IgG vs ET1+X203				0
		BL vs H202+IgG				0
		BL vs H202+X203				0.0646
		H202+IgG vs H202+X203				0
		BL vs PDGF+IgG				0
		BL vs PDGF+X203				0.987
		PDGF+IgG vs PDGF+X203				0
		BL vs TGFβ1+IgG				0
		BL vs TGFβ1+X203				0.781
		TGFβ1+IgG vs TGFβ1+X203				0
S8c	SNAI1+ve cells	BL vs AngII+IgG	Kruskal-Wallis		Dunn's	2.2e-09
		BL vs AngII+X203				0.7
		AngII+IgG vs AngII+X203				0.00412
		BL vs bFGF+IgG				4.84e-10
		BL vs bFGF+X203				>0.9999
		bFGF+IgG vs bFGF+X203				0.000182
		BL vs ET1+IgG				1.82e-07
		BL vs ET1+X203				>0.9999
		ET1+IgG vs ET1+X203				0.000576
		BL vs H202+IgG				9.3e-06
		BL vs H202+X203				>0.9999
		H202+IgG vs H202+X203				0.0033
		BL vs PDGF+IgG				1.27e-06
		BL vs PDGF+X203				>0.9999
		PDGF+IgG vs PDGF+X203				0.00841
		BL vs TGFβ1+IgG				7.08e-11
		BL vs TGFβ1+X203				0.66
		TGFβ1+IgG vs TGFβ1+X203				0.000504
S10b	qPCR (Col1a1)	WT-NaHCO3 vs CKO-NaHCO3	Two-way ANOVA		Sidak's	>0.9999
		WT-NaHCO3 vs WT-FA				6.75e-06
		CKO:NaHCO3 vs CKO:FA				0.992
		WT:FA vs Il11 CKO:FA				2.28e-06
S10b	qPCR (Col1a2)	WT-NaHCO3 vs CKO-NaHCO3	Two-way ANOVA		Sidak's	>0.9999
		WT-NaHCO3 vs WT-FA				1.25e-05
		CKO:NaHCO3 vs CKO:FA				0.849
		WT:FA vs Il11 CKO:FA				2.01e-05
S10b	qPCR (Col3a1)	WT-NaHCO3 vs CKO-NaHCO3	Two-way ANOVA		Sidak's	>0.9999
		WT-NaHCO3 vs WT-FA				4.98e-08
		CKO:NaHCO3 vs CKO:FA				>0.9999
		WT:FA vs Il11 CKO:FA				6.46e-09
S10b	qPCR (Fn1)	WT-NaHCO3 vs CKO-NaHCO3	Two-way ANOVA		Sidak's	>0.9999
		WT-NaHCO3 vs WT-FA				1.32e-06
		CKO:NaHCO3 vs CKO:FA				0.979
		WT:FA vs Il11 CKO:FA				4.23e-07
S10b	qPCR (Acta2)	WT-NaHCO3 vs CKO-NaHCO3	Two-way ANOVA		Sidak's	>0.9999
		WT-NaHCO3 vs WT-FA				0.000112
		CKO:NaHCO3 vs CKO:FA				0.793
		WT:FA vs Il11 CKO:FA				0.000487
S10b	qPCR (Tnfα)	WT-NaHCO3 vs CKO-NaHCO3	Two-way ANOVA		Sidak's	>0.9999
		WT-NaHCO3 vs WT-FA				6.85e-07
		CKO:NaHCO3 vs CKO:FA				0.987
		WT:FA vs Il11 CKO:FA				1.75e-07
S10b	qPCR (Il6)	WT-NaHCO3 vs CKO-NaHCO3	Two-way ANOVA		Sidak's	>0.9999
		WT-NaHCO3 vs WT-FA				4.51e-07
		CKO:NaHCO3 vs CKO:FA				0.492
		WT:FA vs Il11 CKO:FA				8.55e-07
S10b	qPCR (Ccl2)	WT-NaHCO3 vs CKO-NaHCO3	Two-way ANOVA		Sidak's	>0.9999
		WT-NaHCO3 vs WT-FA				9.21e-07
		CKO:NaHCO3 vs CKO:FA				0.969
		WT:FA vs Il11 CKO:FA				3.42e-07
S10b	qPCR (Ccl5)	WT-NaHCO3 vs CKO-NaHCO3	Two-way ANOVA		Sidak's	>0.9999
		WT-NaHCO3 vs WT-FA				1.34e-05
		CKO:NaHCO3 vs CKO:FA				>0.9999
		WT:FA vs Il11 CKO:FA				2.73e-06
S10b	qPCR (Il1β)	WT-NaHCO3 vs CKO-NaHCO3	Two-way ANOVA		Sidak's	>0.9999
		WT-NaHCO3 vs WT-FA				1.61e-05
		CKO:NaHCO3 vs CKO:FA				0.902
		WT:FA vs Il11 CKO:FA				1.77e-05
S10b	qPCR (Ngal)	WT-NaHCO3 vs CKO-NaHCO3	Two-way ANOVA		Sidak's	>0.9999
		WT-NaHCO3 vs WT-FA				7.97e-09
		CKO:NaHCO3 vs CKO:FA				0.974
		WT:FA vs Il11 CKO:FA				1.43e-09
S10b	qPCR (Kim1)	WT-NaHCO3 vs CKO-NaHCO3	Two-way ANOVA		Sidak's	>0.9999
		WT-NaHCO3 vs WT-FA				1.16e-06
		CKO:NaHCO3 vs CKO:FA				0.953
		WT:FA vs Il11 CKO:FA				5.61e-07
S10b	qPCR (Snai1)	WT-NaHCO3 vs CKO-NaHCO3	Two-way ANOVA		Sidak's	>0.9999
		WT-NaHCO3 vs WT-FA				2.1e-05
		CKO:NaHCO3 vs CKO:FA				>0.9999
		WT:FA vs Il11 CKO:FA				1.89e-06
S10b	qPCR (Zeb)	WT-NaHCO3 vs CKO-NaHCO3	Two-way ANOVA		Sidak's	>0.9999
		WT-NaHCO3 vs WT-FA				1.01e-06
		CKO:NaHCO3 vs CKO:FA				>0.9999
		WT:FA vs Il11 CKO:FA				7.82e-08
S11a	αSMA+ve cells	Baseline vs TGFβ1 72h	One-way ANOVA		Tukey's	0
		Baseline vs TGFβ1+IgG 96h				0
		Baseline vs TGFβ1+X203 96h				0
		TGFβ1 72h vs TGFβ1+IgG 96h				1.18e-05
		TGFβ1 72h vs TGFβ1+X203 96h				0
		TGFβ1+IgG 96h vs TGFβ1+X203 96h				0
S11a	Collagen (I/A)	Baseline vs TGFβ1 72h	One-way ANOVA		Tukey's	0
		Baseline vs TGFβ1+IgG 96h				0
		Baseline vs TGFβ1+X203 96h				2.81e-11
		TGFβ1 72h vs TGFβ1+IgG 96h				0.261
		TGFβ1 72h vs TGFβ1+X203 96h				0
		TGFβ1+IgG 96h vs TGFβ1+X203 96h				0
S11a	SNAI1+ve cells	Baseline vs TGFβ1 72h	One-way ANOVA		Tukey's	0
		Baseline vs TGFβ1+IgG 96h				0
		Baseline vs TGFβ1+X203 96h				1.66e-08
		TGFβ1 72h vs TGFβ1+IgG 96h				0.0561
		TGFβ1 72h vs TGFβ1+X203 96h				0
		TGFβ1+IgG 96h vs TGFβ1+X203 96h				0
S11b	Collagen (Sirius red assay)	Baseline vs TGFβ1 72h	One-way ANOVA		Tukey's	1.09e-06
		Baseline vs TGFβ1+IgG 96h				9.33e-07
		Baseline vs TGFβ1+X203 96h				0.0056
		TGFβ1 72h vs TGFβ1+IgG 96h				0.999
		TGFβ1 72h vs TGFβ1+X203 96h				0.000202
		TGFβ1+IgG 96h vs TGFβ1+X203 96h				0.000162
S12a	Collagen Area	W6	Two-way ANOVA		Sidak's	0.0713
		W9				0.000447
		W12				1.32e-06
		W15				2.07e-06
S12b	qPCR (Col1a1)	NaHC03 vs FA+IgG	One-way ANOVA		Tukey's	0.000307
		NaHC03 vs FA+X203				0.2
		FA+IgG vs FA+X203				0.00523
S12b	qPCR (Col1a2)	NaHC03 vs FA+IgG	One-way ANOVA		Tukey's	0.00513
		NaHC03 vs FA+X203				0.842
		FA+IgG vs FA+X203				0.00523
S12b	qPCR (Col3a1)	NaHC03 vs FA+IgG	One-way ANOVA		Tukey's	0.00118
		NaHC03 vs FA+X203				0.439
		FA+IgG vs FA+X203				0.00593
S12b	qPCR (Fn1)	NaHC03 vs FA+IgG	One-way ANOVA		Tukey's	0.0038
		NaHC03 vs FA+X203				0.7044
		FA+IgG vs FA+X203				0.007
S12b	qPCR (Acta2)	NaHC03 vs FA+IgG	One-way ANOVA		Tukey's	0.0195
		NaHC03 vs FA+X203				0.9718
		FA+IgG vs FA+X203				0.0031
S12b	qPCR (Ngal)	NaHC03 vs FA+IgG	One-way ANOVA		Tukey's	0.0003
		NaHC03 vs FA+X203				0.1898
		FA+IgG vs FA+X203				0.0056
S12b	qPCR (Kim1)	NaHC03 vs FA+IgG	One-way ANOVA		Tukey's	2.5e-05
		NaHC03 vs FA+X203				0.181
		FA+IgG vs FA+X203				0.000296
S12b	qPCR (Tnfα)	NaHC03 vs FA+IgG	One-way ANOVA		Tukey's	2.65e-06
		NaHC03 vs FA+X203				0.168
		FA+IgG vs FA+X203				2.02e-05
S12b	qPCR (Il6)	NaHC03 vs FA+IgG	One-way ANOVA		Tukey's	0.0028
		NaHC03 vs FA+X203				0.5366
		FA+IgG vs FA+X203				0.0105
S12b	qPCR (Ccl2)	NaHC03 vs FA+IgG	One-way ANOVA		Tukey's	0.0002
		NaHC03 vs FA+X203				0.4749
		FA+IgG vs FA+X203				0.0008
S12b	qPCR (Ccl5)	NaHC03 vs FA+IgG	One-way ANOVA		Tukey's	2.11e-05
		NaHC03 vs FA+X203				0.0871
		FA+IgG vs FA+X203				0.000718
S12b	qPCR (Il1β)	NaHC03 vs FA+IgG	One-way ANOVA		Tukey's	0.0061
		NaHC03 vs FA+X203				0.8638
		FA+IgG vs FA+X203				0.0057
S12b	qPCR (Snai1)	NaHC03 vs FA+IgG	One-way ANOVA		Tukey's	7.38e-05
		NaHC03 vs FA+X203				0.113
		FA+IgG vs FA+X203				0.00231
S12b	qPCR (Zeb)	NaHC03 vs FA+IgG	Kruskal-Wallis		Dunn's	0.0008
		NaHC03 vs FA+X203				0.8315
		FA+IgG vs FA+X203				0.0075
