# Supplementary material for: Targeting endogenous kidney regeneration using anti-IL11 therapy in acute and chronic models of kidney disease
Source: Nat Commun. 2022 Dec 5;13:7497. doi: 10.1038/s41467-022-35306-1 (PMC9723120; doi:10.1038/s41467-022-35306-1)
Supplement: Supplementary file 7 — source data file [file 41467_2022_35306_MOESM7_ESM.zip]

Archive with 3 entries (3 files):
- Source Data file 1.xlsx
- Source Data file 2.pdf
- Source Data file 3.pdf
