# Supplementary material for: Targeting endogenous kidney regeneration using anti-IL11 therapy in acute and chronic models of kidney disease
Source: Nat Commun. 2022 Dec 5;13:7497. doi: 10.1038/s41467-022-35306-1 (PMC9723120; doi:10.1038/s41467-022-35306-1)
Supplement: Supplementary file 7 — source data file [file 41467_2022_35306_MOESM7_ESM.zip › Source Data file 1.xlsx]

## Sheet: Figure 1
Figure 1c	IL11 ELISA (pg/ml)
Bsl	41.1429	78.5714	41.5714	56.8571
TGFβ1	1021	1081.71	1027.14	957.143
Figure 1d	WB Quantification (FC)
	pSTAT3/STAT3				pMEK/MEK				pERK/ERK				pp90RSK/p90RSK				pGSK3β/GSK3β				SNAI1/GAPDH				E-Cadherin/GAPDH
0h	1.0738	0.926199	0.982745	1.01726	0.984445	1.01555	1.03258	0.967421	1.06179	0.938208	0.974873	1.02513	1.03596	0.96404	1.01684	0.983164	1.05964	0.940364	1.00963	0.990373	0.97624	1.02376	1.10028	0.899724	0.981455	1.01855	1.02901	0.97099
15'	2.97704	2.75536	2.52231	2.65089	1.20771	1.30774	1.35238	1.2523	0.63322	0.650171	0.574446	0.461852	0.408244	0.421327	0.373201	0.380287	0.427749	0.395632	0.451566	0.403927	0.975739	0.997118	1.03418	1.01548	0.937747	1.12386	0.901514	1.02527
2h	2.24103	2.399	2.27025	2.31671	1.73272	1.89971	1.73069	1.84133	0.788898	0.806665	0.78842	0.750524	0.510749	0.61601	0.727686	0.80617	0.744406	0.702529	0.650708	0.732686	1.00467	1.03024	0.922596	1.03929	1.10754	0.967222	0.97477	1.02713
4h	2.16072	2.04013	2.35569	2.4112	2.21271	2.47291	2.17811	2.59836	1.31078	1.2353	1.15277	1.23353	1.23125	1.45193	1.3069	1.20919	1.29455	1.42697	1.08533	1.0773	1.30951	1.24834	1.49138	1.37677	0.840484	0.811388	0.898888	0.862103
6h	0.968724	1.05877	1.15107	1.13022	4.48597	4.11296	3.86263	4.27428	2.92301	3.02916	2.92975	2.97554	4.63196	4.79038	4.61515	4.70028	1.7709	2.01124	2.07024	2.14501	3.11727	3.2684	2.82121	2.74923	0.583404	0.554799	0.525824	0.624703
24h	1.08828	1.25122	1.01389	1.09337	6.05509	6.44562	6.23715	5.69128	3.82766	3.48499	3.54324	3.39499	5.00596	5.42184	5.12946	5.20236	2.41417	2.41671	2.51029	2.35661	5.18857	4.8598	4.51718	4.9146	0.336355	0.283866	0.247171	0.346012
Figure 1g	qPCR (Relative expression to GAPDH)
Bsl	0.900283	1.05535	1.03521	1.01671
IL11+DMSO	2.79041	2.50897	2.61262	2.73808
IL11+Stattic	0.35998	0.385326	0.405035	0.341648
Figure 1h	WB Quantification (FC)
	pSTAT3/STAT3				pMEK/MEK				pERK/ERK				DUSP5/GAPDH
Bsl	1.09033	1.03046	0.961923	0.917287	0.846783	0.986453	1.05187	1.11489	1.02765	1.07257	0.955825	0.943958	0.885893	1.02529	0.938958	1.14986
IL11+DMSO	2.17972	2.25459	2.29049	2.12452	3.71199	2.98963	3.37975	2.87641	0.783991	0.733765	0.695544	0.847208	7.4258	7.79028	8.63966	8.10334
IL11+Stattic	0.227419	0.205356	0.182921	0.16653	4.11916	4.03537	4.51066	3.68983	1.49904	1.54091	1.63393	1.62301	0.483807	0.528076	0.470016	0.427927

## Sheet: Figure 2
Figure 2b	WB Quantification (FC)
	IL11/GAPDH					IL11RA/GAPDH					pERK/ERK					pSTAT3/STAT3					pp90RSK/p90RSK					pGSK3β/GSK3β
WT-NaHCO3	0.886304	1.01069	1.103	0.983945	1.01605	1.07399	0.992255	0.933755	0.950013	1.04999	0.958487	1.02354	1.01797	0.925744	1.07426	0.883973	0.957911	1.15812	0.932413	1.06759	0.99593	0.978548	1.02552	1.06798	0.932024	0.970944	1.01765	1.0114	1.05659	0.943412
Il11 KO-NaHCO3	0	0	0	0	0	1.14286	0.936811	0.972681	0.916221	0.838066	0.939567	1.0599	1.00237	0.964322	1.01683	1.1331	0.916007	0.973188	0.839711	1.05785	1.20289	0.828824	0.626801	1.12384	1.03831	1.01201	1.01291	0.960135	0.878879	0.925045
WT-FA	3.03746	3.28346	2.97188	2.40992	2.77256	2.17912	2.46285	2.52614	2.64358	3.12598	2.76208	3.36804	3.00121	2.99042	3.06372	8.24397	10.1025	7.21676	6.34857	8.49404	14.3755	18.3156	22.0517	17.1671	20.2702	4.78364	5.38905	4.25815	6.27588	5.44058
Il11 KO-FA	0	0	0	0	0	1.28124	1.40787	1.34007	1.13909	1.03536	1.33536	1.15817	1.24355	1.49902	1.08277	1.10595	1.46843	1.24316	1.89277	1.67605	4.49092	6.49048	4.00616	6.02282	7.03282	2.49318	1.93011	1.34645	1.47804	2.23317
	SNAI1/GAPDH					ZEB/GAPDH					E-Cadherin/GAPDH					Cyclin D1/GAPDH					αSMA/GAPDH					FN1/GAPDH
WT-NaHCO3	0.98039	0.946482	1.07313	1.00063	0.999371	0.99398	1.04462	0.961402	0.928618	1.07138	0.92952	1.11197	0.958511	0.963088	1.03691	1.01426	1.03256	0.953183	1.00924	0.990765	0.800983	1.0611	1.13791	0.928746	1.07125	0.993169	0.9862	1.02063	0.952151	1.04785
Il11 KO-NaHCO3	1.00512	0.919372	1.01303	1.16261	1.12197	0.990103	1.11922	1.04846	0.965498	1.22514	1.0447	1.16425	1.09205	0.941744	0.876212	1.04379	0.986797	0.956083	0.849589	0.972191	1.18424	1.11165	0.947444	1.04684	0.943038	0.925208	1.01668	1.06729	0.959456	0.989013
WT-FA	2.65456	3.23189	2.85426	2.3058	1.90914	16.6294	17.5562	10.6405	13.6399	12.5044	0.440412	0.372166	0.449241	0.354369	0.295026	3.1557	2.32044	2.76076	1.86764	2.20544	4.71205	4.0398	4.27244	4.96669	4.31392	3.13657	3.41472	2.86271	2.70421	2.29458
Il11 KO-FA	1.38244	1.30152	1.17133	1.21648	1.43606	1.22568	1.5697	1.79657	2.33394	1.93025	0.92006	1.00969	1.09643	0.874944	0.784124	7.05799	6.47994	7.7191	5.21287	5.83579	1.32814	1.25798	1.34489	1.08658	1.15979	1.36932	1.41202	1.58764	1.22028	1.40489
Figure 2e	Kidney weight (mg)
WT-NaHCO3	170	175.5	160.5	169.5	185.5
Il11 KO-NaHCO3	147	156	176	156	177.5
WT-FA	95	116	120.5	111	101	98.5
Il11 KO-FA	157	130	158	125	139	153	150
Figure 2f	Collagen (µg/mg)
WT-NaHCO3	4.56937	4.845	3.69375	3.80625	4.21875
Il11 KO-NaHCO3	4.45875	4.03125	4.29375	4.02937	3.7725
WT-FA	12.21	10.6387	11.3963	11.76	9.98438	8.91
Il11 KO-FA	6.24	6.765	5.68687	7.59	6.6975	5.53125	5.40937
Figure 2g	BUN (mg/dl)
WT-NaHCO3	56.1923	64.8	70.0154	67.4538	57.7385
Il11 KO-NaHCO3	55.3154	52.4539	62.0077	47.9077	47.1692
WT-FA	138.992	110.054	163.246	143.862	116.261	124.385
Il11 KO-FA	75	106.477	111.854	118.708	87.9462	105.392	70.8
Figure 2h	Urine ACR (µg/mg)
WT-NaHCO3	89.1933	84.3861	65.7953	84.9481	94.7906
Il11 KO-NaHCO3	69.6287	82.2399	90.1927	75.9071	83.2445
WT-FA	193.929	159.215	210.571	181.504	235.091	289.237
Il11 KO-FA	124.475	139.217	157.379	176.952	105.925	137.922	124.855
Figure 2i	qPCR (Relative Expression to Gapdh)
	WT-NaHCO3					Il11 KO-NaHCO3					WT-FA						Il11 KO-FA
Tnfα	0.819451	0.562752	0.94034	1.24879	1.84666	0.824182	0.532959	0.807255	0.655254	1.0492	13.1574	17.439	16.7582	15.4872	13.5788	10.627	1.06536	4.18077	1.22039	1.92034	2.8196	1.37317	2.53858
Il6	0.994439	1.7278	1.06356	0.811227	0.674565	0.490792	0.501367	0.750695	0.458964	0.447169	13.2431	16.1864	9.46693	10.5153	13.6215	12.0347	0.694409	2.4647	1.85293	2.11238	2.43181	0.96168	1.68139
Ccl2	0.867476	0.939233	0.69818	1.17051	1.50186	0.395575	0.571654	0.754522	0.382252	0.606045	34.4262	27.0332	31.5571	30.6677	30.3871	20.696	1.58777	7.51331	2.16356	1.59194	4.55032	1.48845	4.01915
Ccl5	1.08315	0.777485	0.685654	1.07502	1.61101	0.66027	1.33253	1.24985	0.55428	0.911003	5.99421	11.8425	9.44132	13.1729	11.8804	6.60416	1.47811	4.25352	1.12512	1.32818	2.20921	0.909922	1.29726
Il1β	0.623101	0.861879	0.7263	1.54802	1.65617	0.884127	0.874595	0.849421	1.19851	1.33905	7.03233	9.32524	10.0742	6.97701	7.52938	4.08636	1.11182	2.39319	0.967748	0.916249	1.77116	1.01525	1.52858
Ngal	1.19415	1.60093	0.847026	0.685547	0.900814	0.630999	1.7791	1.25638	1.29601	0.686537	45.7413	58.0583	59.3099	65.1572	67.797	54.427	1.73891	16.7595	3.1288	2.89792	6.09215	1.17389	4.58189
Kim1	1.06036	1.10603	0.904478	0.855326	1.10217	0.745344	0.694011	0.680171	0.897227	0.888009	48.5129	33.4845	47.6907	35.4437	28.1679	28.0472	2.15484	5.81973	1.28039	1.86214	2.76399	2.09814	4.31809

## Sheet: Figure 3
Figure 3b	BUN (mg/dl)
IgG (10 mg/kg)	181.241	151.945	149.393	185.145	169.2	190.91
X203 (1 mg/kg)	134.579	164.317	169.055	153.3	134.286
X203 (5 mg/kg)	96.8552	118.828	120.248	98.1621	102.724	128.245	154.252	138.228
X203 (10 mg/kg)	75.1724	85.0207	78.7345	78.7448	90.7759	71.2035	93.4448
Figure 3c	Collagen (µg/mg)
IgG (10 mg/kg)	8.28053	7.78112	7.60023	7.48182	8.02091	8.78636
X203 (1 mg/kg)	6.22376	7.95935	6.7725	7.068	7.767
X203 (5 mg/kg)	3.95082	4.99376	5.22406	4.5405	5.79975	6.20175	5.27325	6.0585
X203 (10 mg/kg)	4.01171	4.56582	3.459	4.9935	4.76775	4.73325	4.656
Figure 3h	Collagen area (%)
NaHCO3	3.59469	3.38509	3.58458	3.00452	3.81714
FA+IgG	17.6548	16.7262	16.3768	14.22	13.7299
FA+X203	5.42561	4.57361	5.91412	6.54265	7.0535
FA+1D11	6.57027	8.51199	9.86991	12.1264	11.3198
Figure 3i	Collagen (µg/mg)
NaHCO3	3.21441	3.25941	3.68118	3.57529	3.5955	3.5835
FA+IgG	7.1025	9.20531	9.54375	8.49	10.5084	8.01
FA+X203	3.615	3.59294	4.41265	5.25441	4.63147	5.23588	3.93
FA+1D11	5.58563	8.80875	8.02969	7.41094	5.31375	6.53531
Figure 3j	BUN (mg/dl)
NaHCO3	56.6415	59.7146	46.0317	53.8537
FA+IgG	118.4	115.523	134.077	109.316	138.503	145.729
FA+X203	63.3878	74.3415	110.502	61.8659	81.7683	83.6195	83.7293	82.339
FA+1D11	118.619	104.994	133.329	97.2	94.5548	76.1032
Figure 3k	Urine ACR (µg/mg)
NaHCO3	107.947	78.7767	85.6762	84.9597
FA+IgG	187.399	189.122	298.133	202.241	256.219	327.244
FA+X203	93.645	91.7177	159.974	86.8799	118.266	82.286	80.9462	69.6597
FA+1D11	216.645	247.051	335.781	290.22	277.275	242.859
Figure 3l	WB Quantification (FC)
	pERK/ERK					pSTAT3/STAT3					pSMAD2/SMAD2
NaHCO3	0.934623	1.01384	1.05154	0.989967	1.01003	1.08946	1.0228	0.887745	0.953936	1.04606	1.03921	0.960792	1.16283	1.01216	0.987836
FA+IgG	2.65095	3.441	3.22813	2.80273	3.12831	13.5622	10.5451	7.1188	8.10069	9.70435	7.07698	7.62517	6.07052	5.85847	5.24723
FA+X203	1.09535	0.962376	1.05006	0.906531	1.03942	1.33685	2.63515	1.88434	2.49798	1.56304	1.60867	1.49503	1.34009	2.02626	2.5009
FA+1D11	1.551	1.91627	1.87136	1.99076	1.73054	7.89482	10.4153	11.0045	9.81116	8.52693	0.824311	0.726037	0.601404	0.801198	0.651617

## Sheet: Figure 4
Figure 4C	Kidney weight (mg)
NaHCO3	135.5	163.5	166.5	163	146.5
FA+IgG (D3-D28)	116	117.5	100	107	104	105.5	99	93.5	111
FA+X203 (D3-D28)	133	123	122.5	143	124	141.5	139.5	123
Figure 4d	WB Quantification (FC)
	pERK/ERK					pp90RSK/p90RSK					pGSK3β/GSK3β					SNAI1/GAPDH					ZEB/GAPDH
NaHCO3	1.0254	0.978733	0.995862	0.908092	1.09191	0.988946	1.04785	0.963205	1.02283	0.97717	1.02346	0.913019	1.06352	1.0076	0.992396	1.00416	0.935312	1.06053	1.03647	0.963532	1.03229	1.00129	0.966418	1.00846	0.991545
FA+IgG (D3-D28)	2.6161	3.30943	3.04992	2.38104	3.05618	10.4652	11.563	9.55288	8.58155	9.07708	6.81849	8.76202	7.80099	6.39953	6.05459	3.06335	3.4556	3.55123	3.68305	3.18872	13.9818	14.6913	12.0774	11.9014	10.75
FA+X203 (D3-D28)	1.90762	1.39241	1.39595	1.59849	1.63574	1.30631	1.49219	1.53883	1.7132	2.14003	1.75939	1.19884	1.05122	1.46803	2.33074	1.81624	2.29619	1.06553	1.64451	1.45661	2.83169	2.19747	1.41953	2.42692	1.78484
	E-Cadherin/GAPDH					Cyclin D1/GAPDH					αSMA/GAPDH					FN1/GAPDH
NaHCO3	1.04373	0.955731	1.00054	0.989079	1.01092	1.03856	1.01155	0.949893	1.02563	0.974366	0.913212	1.06331	1.02348	0.864345	1.13566	0.988291	1.05815	0.953559	1.03661	0.96339
FA+IgG (D3-D28)	0.328972	0.299338	0.360845	0.400675	0.384988	1.95323	1.89254	2.13245	1.97885	1.74179	5.06162	4.70766	5.3804	4.6201	4.07088	4.11077	4.35034	3.69822	3.71273	3.50783
FA+X203 (D3-D28)	0.78964	0.968954	0.915769	0.833499	0.75812	4.78649	5.65838	4.20448	3.69481	3.24954	2.34052	2.62715	2.99894	2.28507	1.72567	1.75704	1.3641	1.26756	1.61446	2.17429
Figure 4f	Collagen area (%)
NaHCO3	3.68593	3.90651	3.8383	3.11342	3.50116
FA+IgG (D3-D28)	16.1744	17.4641	18.3948	12.5662	14.128
FA+X203 (D3-D28)	7.31885	10.0856	8.58501	10.7737	11.6682
Figure 4g	Collagen (µg/mg)
NaHCO3	3.3631	3.91448	3.87724	3.8131	3.90414
FA+IgG (D3-D28)	8.5169	8.15586	10.4855	10.26	7.71517	6.56793	10.109	10.0303	8.9369
FA+X203 (D3-D28)	5.08035	8.05759	7.42241	4.85897	8.33276	4.90448	4.68828	5.93276
Figure 4h	BUN (mg/dl)
NaHCO3	81.953	65.7882	55.9941	63.7235	49.6765
FA+IgG (D3-D28)	158.382	144.706	124.818	229.182	193.571	145.818	171.512	138.246	222.6
FA+X203 (D3-D28)	100.835	155.224	121.235	80.6118	108.971	101.329	90.6706	126.759
Figure 4i	Serum creatinine (mg/dl)
NaHCO3	0.845625	0.732875	0.7535	0.60775	0.51425
FA+IgG (D3-D28)	1.70034	1.57589	1.44585	2.50996	2.05691	1.62064	1.80801	1.34098	2.21072
FA+X203 (D3-D28)	1.14801	1.91987	1.52136	0.848771	1.08788	0.830593	0.845975	1.30182
Figure 4j	Urine ACR (µg/mg)
NaHCO3	112.144	105.95	79.5876	64.3827	98.2137
FA+IgG (D3-D28)	201.52	282.334	246.46	280.421	216.119	248.575	160.655	186.44	258.861
FA+X203 (D3-D28)	95.7034	127.818	192.165	165.434	126.634	142.229	211.541	172.931
Figure 4k	qPCR (Relative Expression to Gapdh)
	NaHCO3					FA+IgG (D3-D28)									FA+X203 (D3-D28)
Ngal	0.524492	1.19313	0.828861	1.95433	0.986486	32.7923	35.224	21.1991	34.4154	41.1346	17.3294	38.3134	36.874	51.0039	32.0759	14.8422	11.5509	21.8328	17.0394	22.6824	24.0629	14.5177
Kim1	0.562989	3.06316	0.526253	1.72832	0.637546	20.8485	10.9254	13.5622	11.971	18.8893	11.2126	16.1908	17.6006	18.4245	8.07635	4.566	6.76314	8.91671	5.89706	6.88366	7.68581	3.7526
Snai1	1.15108	0.886601	0.970749	1.17559	0.858632	10.7475	6.41585	6.3914	3.09759	5.67265	3.19614	4.90512	3.49217	8.7505	3.78883	3.75396	2.6812	3.29653	4.25374	2.97044	3.57482	2.58283
Zeb	1.06724	0.864002	0.989147	1.00344	1.09263	10.137	4.40531	5.70428	3.74103	8.27343	3.52457	4.71842	3.96516	6.32878	3.7501	4.19818	3.42811	4.01079	3.28722	3.56928	2.97198	2.88947

## Sheet: Figure 5
Figure 5b	WB Quantification (FC)
	IL11/GAPDH
Control	1.19274	0.942494	0.864761	0.990178	1.00982
UUO (D10)	2.91313	2.87543	3.2438	3.26903	3.56842
Figure 5d	WB Quantification (FC)
	pERK/ERK					pp90RSK/p90RSK					pGSK3β/GSK3β					SNAI1/GAPDH					ZEB/GAPDH
Control	1.01277	0.98444	1.00279	1.05031	0.949695	0.999811	0.886897	1.11329	1.01809	0.981913	0.931131	0.997716	1.07115	1.01144	0.988561	1.00773	0.905479	1.08679	0.951771	1.04823	1.13091	0.961296	0.907793	0.963003	1.037
UUO+IgG	3.5718	3.16747	2.99141	3.30596	3.06308	9.27441	11.9813	10.2748	8.09344	8.73133	4.41417	5.17877	4.28515	4.08046	3.76535	2.64866	2.50221	1.97639	2.21452	1.88298	10.73	12.3571	9.8151	8.48586	7.80326
UUO+X203	1.47587	1.38956	1.28592	1.62821	1.89454	3.78001	3.23561	3.12634	3.23748	2.63439	1.34787	1.29338	1.03694	1.85334	1.44317	1.32258	1.59533	1.39239	1.36179	1.14136	2.36267	1.54453	1.7046	1.96449	2.5087
	E-Cadherin/GAPDH					Cyclin D1/GAPDH					αSMA/GAPDH					FN1/GAPDH
Control	1.08113	0.97461	0.944263	1.03594	0.964055	0.951333	1.05106	0.997607	1.03915	0.960852	0.989499	0.960278	1.05022	0.984875	1.01513	1.04047	0.956203	1.00332	0.994787	1.00521
UUO+IgG	0.371899	0.367764	0.5317	0.402564	0.465798	2.30224	2.87717	2.17884	2.37017	2.65205	3.7104	4.33187	4.76533	3.10883	3.45698	5.45769	5.03591	4.47722	4.0719	4.43331
UUO+X203	0.812558	0.947336	0.891287	0.600149	0.701844	7.04512	6.28404	5.32701	6.65091	5.94461	1.96258	2.61191	2.19397	2.0488	2.3197	2.27706	2.88759	2.54788	2.11006	2.94587
Figure 5e	Collagen (µg/mg)
Control	3.41364	3.41182	3.96	3.49	3.89636	3.64455	3.84364
UUO+IgG	10.5164	8.37727	9.88546	9.03545	9.38364	8.24909
UUO+X203	6.75636	3.98909	6.58273	4.83273	6.84091	7.11818	5.20636
Figure 5g	Collagen area (%)
Control	4.76494	5.08648	4.59314	4.062	4.2602
UUO+IgG	25.1632	27.0904	22.0673	21.009	19.1034
UUO+X203	13.4038	14.369	10.3892	17.9815	15.8296
Figure 5h	qPCR (Relative Expression to Gapdh)
	Control							UUO+IgG							UUO+X203
Col1a1	0.942602	0.870715	1.06881	0.66353	1.80001	0.804591	1.18628	69.1689	58.6884	67.5874	42.5418	47.2391	44.3371	53.9067	35.9802	44.5823	50.3638	34.143	42.2879	35.7857	42.4416
Col1a2	1.21187	1.10336	1.06014	0.774403	1.24645	0.725289	1.00765	35.6188	28.6523	32.8654	27.1557	23.9604	28.1094	32.8512	21.6726	22.6163	24.8016	18.0224	24.07	23.4042	26.3095
Col3a1	1.25253	0.876187	1.16687	0.77159	1.68952	0.603609	0.992396	76.1921	57.0672	78.9462	50.9374	43.8507	52.2918	68.8367	45.071	54.9276	36.3482	46.9875	50.2102	44.4559	32.9856
Fn1	1.38912	0.890494	1.12526	0.905528	0.964797	0.852817	0.964228	46.6772	27.4422	44.2	28.9498	26.8033	37.9428	34.5636	22.6634	26.9886	32.1489	26.384	25.0118	22.7903	28.761
Acta2	0.778735	1.17135	1.39799	1.26236	0.775767	0.873762	0.916463	23.6589	22.6242	31.1136	27.4339	23.5666	16.675	26.1868	17.5032	17.8362	21.2574	13.2176	14.6837	22.3983	13.1522
Ngal	1.06454	0.49684	0.764001	1.54696	1.64234	0.762093	1.27814	389.956	269.381	390.062	422.92	331.943	269.253	297.684	267.131	278.62	281.315	192.579	215.89	200.566	246.395
Kim1	0.923582	0.708673	0.975436	1.72258	1.3706	0.712755	0.930786	587.75	364.646	485.514	577.159	465.776	448.538	378.465	383.089	377.764	307.503	333.531	245.149	235.136	349.428
Tnfα	0.770896	0.883485	0.575783	1.1741	1.17481	0.903767	2.04559	76.4003	77.6416	69.5294	39.7157	40.7398	39.4633	56.6784	33.6695	22.4317	40.816	27.2707	38.6358	41.2987	31.6937
Il6	3.15754	1.07203	0.92858	0.974717	1.73929	0.548259	0.342288	164.457	124.729	63.2066	94.3884	57.1876	38.5584	50.5732	20.6208	23.017	47.949	17.54	66.8891	20.4254	56.7957
Ccl2	2.72718	1.97818	0.693332	0.920023	0.61705	0.603032	0.78094	240.532	243.281	175.555	142.674	154.654	165.306	157.006	161.261	132.186	138.973	134.088	111.409	116.846	133.091
Ccl5	1.00892	1.56808	1.21807	0.850063	0.764569	0.647863	1.2324	54.2318	40.5665	29.6727	33.8615	32.6934	29.5983	30.4158	24.3518	25.1737	24.0698	26.9589	23.3661	24.5915	24.5198
Il1β	0.864475	0.859643	1.27726	1.09432	1.0727	0.948727	0.945996	31.2693	23.9954	30.2733	26.7204	24.6728	22.0992	20.2779	19.0013	24.731	25.8305	18.0417	19.1585	12.5805	22.8896
Snai1	1.14296	1.10462	0.598694	0.621359	1.43951	1.40075	1.05593	14.6568	8.8739	9.3322	7.32063	9.8529	13.2519	11.1881	5.32282	6.20191	10.0107	6.38653	7.44678	7.39844	4.51697
Zeb	0.979377	1.07149	1.13142	1.00058	1.13018	1.00921	0.738003	5.41142	4.7303	6.59663	7.10713	5.3167	4.57118	4.92441	3.46385	3.96311	4.18612	3.77538	3.97701	4.50767	3.5421

## Sheet: Figure 6
Figure 6b	WB Quantification (FC)
	pERK/ERK				pp90RSK/p90RSK				pGSK3β/GSK3β				SNAI1/GAPDH				ZEB/GAPDH
Bsl	1.04171	0.958289	0.972452	1.02755	0.964023	1.03598	0.969091	1.03091	0.964364	1.03564	1.11967	0.880333	0.916397	1.0836	1.19838	0.801622	0.9161	1.0839	1.16551	0.834492
TGFβ1+IgG	3.36979	3.52291	3.71065	3.12812	5.7897	5.30978	6.12436	6.31677	2.43443	2.80327	2.58532	2.74276	5.86009	5.41819	5.50435	5.93563	4.22699	4.72897	4.2663	4.59213
TGFβ1+X203	1.35769	1.27531	1.09753	1.16986	1.44808	1.64531	1.45581	1.33045	1.3088	1.17062	0.932708	0.984229	1.29311	1.16232	0.94512	1.22165	1.63655	1.13515	1.48725	1.27784
TGFβ1	3.363	3.64832	3.36673	3.50801	5.77548	5.35339	6.37122	6.53581	2.81262	2.60409	2.94528	2.77543	5.52619	6.22052	5.5575	5.90671	4.45872	4.01933	4.55955	4.68124
IL11	4.34639	4.09062	3.3915	3.74059	5.31501	5.00429	5.67513	5.755	2.17868	2.41913	2.54636	2.55894	4.20687	4.45447	4.99058	4.4888	3.93799	3.80128	3.99166	3.84164
	E-Cadherin/GAPDH				Cyclin D1/GAPDH				PCNA/GAPDH				αSMA/GAPDH
Bsl	0.928064	1.07194	1.04857	0.951429	1.0114	0.988597	1.00882	0.991183	0.965946	1.03405	0.989365	1.01063	0.995539	1.00446	1.13479	0.865209
TGFβ1+IgG	0.236204	0.240313	0.219329	0.182226	0.248347	0.182346	0.196024	0.135978	0.50204	0.471872	0.431325	0.41196	4.11667	3.52418	3.37969	3.61071
TGFβ1+X203	1.08844	0.871012	0.935955	1.02835	0.783012	0.736821	0.892349	0.91738	1.0272	0.86563	0.857913	0.940483	1.11027	0.970971	1.03619	0.96425
TGFβ1	0.252136	0.217355	0.21456	0.186675	0.207296	0.197375	0.193937	0.16885	0.456724	0.434641	0.399007	0.446046	3.41566	3.83513	3.49254	3.54173
IL11	0.261182	0.350842	0.267498	0.297634	0.268354	0.17212	0.204672	0.193445	0.502014	0.424422	0.424045	0.389943	3.26918	3.69702	3.10026	3.08812
Figure 6d	WB Quantification (FC)
	pERK/ERK				pp90RSK/p90RSK				pGSK3β/GSK3β				SNAI1/GAPDH				ZEB/GAPDH
Bsl	1	1	1	1	1	1	1	1	1	1	1	1	1	1	1	1	1	1	1	1
AngII+IgG	3.42974	3.6103	3.46831	3.52126	5.75969	6.22113	5.59434	6.07365	3.0561	2.50656	2.80117	2.54754	5.62117	5.11697	5.71741	5.95681	4.20676	4.03208	3.4198	3.52205
AngII+X203	1.17512	1.4464	1.28268	1.17283	1.45939	1.55541	1.35892	1.47029	1.13891	1.15013	1.19591	1.06515	1.70963	1.42988	1.54319	1.33334	1.48504	1.2801	1.31866	1.15861
bFGF+IgG	3.62157	4.04731	3.80834	3.40033	6.32889	6.66891	6.15969	6.42399	2.56419	2.83559	2.91933	2.69143	6.2649	5.39641	5.77067	6.68417	4.56488	4.72116	4.18035	4.40155
bFGF+X203	1.25038	1.48325	1.34227	1.30549	1.6948	1.93917	1.11294	1.51233	1.40462	1.46701	1.49633	1.23321	2.03551	1.51841	1.64359	1.38813	2.0888	1.62676	1.53674	1.35113
ET1+IgG	2.85613	3.03858	2.66809	2.63792	5.19452	5.00672	4.70859	4.67067	2.13319	2.19909	2.19232	2.28457	4.75274	3.96826	4.34347	3.94139	3.10363	3.25103	3.16577	3.32917
ET1+X203	1.03207	1.23923	1.06542	0.982507	1.14799	1.05485	1.02978	1.07824	0.991446	1.32337	1.01197	1.09381	1.35302	1.26565	1.02544	1.16523	0.947717	1.103	1.0636	1.00852
H202+IgG	2.85935	2.81879	3.05252	2.48048	4.84589	4.93735	4.68227	4.88374	2.22711	2.06968	1.90764	2.37326	3.82424	3.69259	4.03354	4.08433	2.79186	3.36241	3.33964	3.04109
H202+X203	1.16203	0.961294	1.19412	1.04028	1.21749	1.16611	1.08739	0.99449	0.990506	1.04058	1.0813	1.22591	1.23153	1.13406	0.937725	1.02474	1.10904	0.937568	0.932567	1.01006
PDGF+IgG	3.50848	3.98213	3.9912	3.16719	6.01911	5.99912	5.65127	5.49246	2.79195	2.34893	3.14481	2.63553	4.94095	4.58011	5.95893	5.39045	4.92594	4.29137	5.22576	4.47979
PDGF+X203	1.40953	1.51276	1.21319	1.42516	1.61572	1.48708	1.28399	1.28693	1.33417	1.29153	1.23463	1.19823	1.379	1.58928	1.82589	1.66604	1.58577	1.32781	1.48231	1.10891
TGFβ1+IgG	3.53357	3.60964	3.72254	3.70242	6.59345	6.26096	6.16212	6.11355	2.66836	2.46216	2.84295	2.77058	5.21255	4.97493	5.74642	5.48538	4.83315	4.14131	4.4519	4.5196
TGFβ1+X203	1.08106	1.03442	0.992251	1.07347	1.48806	1.21305	1.1962	1.07347	1.08415	1.23416	1.18006	1.01892	0.895998	1.03843	1.31266	1.29816	1.09497	1.17281	1.02317	1.23714
	E-Cadherin/GAPDH				Cyclin D1/GAPDH				PCNA/GAPDH				αSMA/GAPDH
Bsl	1	1	1	1	1	1	1	1	1	1	1	1	1	1	1	1
AngII+IgG	0.32694	0.311683	0.388221	0.295871	0.221911	0.264987	0.191778	0.317229	0.548388	0.49068	0.44068	0.533379	2.87034	3.37367	2.97253	3.54802
AngII+X203	0.815985	1.04659	0.917133	1.11114	0.865444	0.919638	0.979671	1.0158	0.948876	0.974623	1.02402	0.895033	1.00697	1.12893	1.16715	1.09338
bFGF+IgG	0.138914	0.224442	0.216659	0.24349	0.107385	0.197965	0.170737	0.151403	0.407328	0.413588	0.462695	0.381598	3.74238	3.73221	3.32189	3.57892
bFGF+X203	0.771051	0.815836	0.773419	0.753676	0.731659	0.777555	0.828335	0.854512	0.788683	0.817927	0.849651	0.711543	1.41658	1.427	1.34821	1.52202
ET1+IgG	0.373708	0.325111	0.39281	0.422932	0.426366	0.437342	0.449143	0.460616	0.587736	0.602486	0.636772	0.58887	2.2622	2.52803	2.90564	2.58012
ET1+X203	1.03317	0.997434	0.991528	1.05326	1.0047	0.945547	0.977549	1.00693	1.05011	0.934018	1.02036	1.0997	0.997716	1.03954	1.29034	1.11019
H202+IgG	0.389595	0.319937	0.35579	0.353247	0.420451	0.380126	0.391925	0.442341	0.642394	0.597947	0.581175	0.614324	2.35374	2.58421	2.89814	2.6958
H202+X203	1.06648	1.00877	0.914484	0.966967	1.00255	0.949342	0.957009	0.964228	1.07319	1.02375	0.961236	1.06876	0.906642	0.973054	1.29174	1.08189
PDGF+IgG	0.209859	0.215635	0.180862	0.198591	0.234004	0.132906	0.146344	0.18052	0.501952	0.475475	0.39581	0.530514	3.23511	3.43067	4.1732	3.75527
PDGF+X203	0.879152	0.895398	0.89088	0.908646	0.882445	0.758754	0.847031	0.732155	0.893255	0.862163	0.944229	0.92145	1.24321	1.37526	1.51026	1.57995
TGFβ1+IgG	0.241264	0.260547	0.205807	0.222066	0.170969	0.144429	0.132785	0.17602	0.411383	0.392345	0.41806	0.439101	3.47575	3.65594	3.94337	3.8124
TGFβ1+X203	0.993432	0.93765	1.00125	0.884775	0.939294	0.922752	0.972657	0.908532	0.974653	1.05565	1.05747	1.00715	1.03978	1.15309	1.39942	1.12268
Figure 6e	Immunofluorescence quantification
	αSMA+ve cells (%)
Bsl	13.4831	12.8205	24.3478	17.9487	12.2449	22.2222	23.1405	18.3908	22.0339	17.1053	18.5897	14.6226	19.1667	15.625
TGFβ1+siNT	66.3462	56.7073	62.4339	56.7742	54.1667	60.1942	55.3398	66.2162	59.854	62.7119	64.557	60.4167	55.2	62.6866
TGFβ1+siSNAI1	27.5862	28.9062	28.8344	26.5306	28.9256	24.2236	29.661	29.8013	25.2525	25.4545	29.3706	25.4144	23.8095	26.8966
IL11+siNT	52.1368	55.8824	57.6923	56.0847	45.5128	58.2524	45.8333	62.5	42.953	55.303	58.9286	48.4211	48.855	50.7246
IL11+siSNAI1	23.0769	27.5862	21.1538	21.2121	23.5294	28	24.3902	23.2558	25	22.5806	24.3243	21.1538	24	24.2424
	Collagen I (I/A)
Bsl	249.148	237.831	231.804	231.949	232.884	278.13	205.616	247.446	236.518	251.932	251.766	238.28	251.295	229.452
TGFβ1+siNT	334.038	413.834	367.679	381.469	364.035	378.861	359.576	340.16	363.497	357.968	340.585	336.516	410.906	353.184
TGFβ1+siSNAI1	231.192	221.479	230.076	221.898	228.838	252.166	237.758	245.687	248.246	229.298	229.9	226.045	245.839	233.988
IL11+siNT	322.344	388.463	373.842	376.427	373.423	341.156	300.581	360.852	346.926	399.023	372.255	349.786	419.266	367.291
IL11+siSNAI1	228.166	226.462	235.069	239.821	238.353	272.736	218.452	236.694	229.696	200.7	229.346	225.383	248.497	214.815
	SNAI1+ve cells (%)
Bsl	16.6667	22.1053	15.4321	15.6522	13.1868	18.6274	23.5294	12.2642	14.2857	14.0449	13.7778	18.4049	17.3913	22.0184
TGFβ1+siNT	51.5306	53.9773	60.3659	53.7931	66.6667	57.4257	59.8684	60	42.1687	54.1667	62.1622	57.377	62.3188	60.7843
TGFβ1+siSNAI1	17.4699	19.8198	25	17.4497	19.1083	19.8473	23	23.8095	15.2672	30.4348	18.6046	16.5049	17.037	18.4615
IL11+siNT	63.4409	57.1429	55	59.8591	53.7572	43.6364	56.0694	57.037	57.8231	43.75	59.0244	60.6667	52.7027	61.7647
IL11+siSNAI1	26.8293	30	21.0526	36.3636	31.0345	30.4348	23.4043	26.1905	31.0345	27.5862	26.4706	33.3333	22.7273	25
Figure 6h	Immunofluorescence quantification
	αSMA+ve cells (%)
1	22.2222	22.5	27.2727	22.7273	24	21.7391	20	19.4805	20.9677	20.339	20	25.2252	29.1667	19.0476
2	25	18.1818	25	23	16.129	19.685	25.3521	23.6	30.8696	18.1818	23.0769	24.6305	19.0789	18.4211
3	52.349	57.1429	57.2254	57.554	54.0541	51.3889	51.462	52.3256	58.0645	56.6038	55.144	57.277	56.8182	51.9231
4	54.7264	56.4748	62.1622	60.8939	56.7708	55.7292	53.211	55.0388	62.8571	54.3353	57.4661	51.6854	52.1327	50
5	33.871	32.8859	25.5639	25.6039	22.3744	25.4902	27.907	25.7353	27.5	31.4286	21.5909	25.5319	25.7669	33.3333
	Collagen I (I/A)
1	113.13	103.816	123.222	127.885	112.75	136.229	133.339	104.227	125.289	111.495	102.637	119.348	126.43	117.824
2	170.59	148.08	131.834	156.542	152.969	167.557	140.381	132.009	135.282	122.135	132.712	164.958	126.248	148.005
3	198.055	274.315	233.292	303.651	263.956	289.728	323.4	269.909	297.2	285.844	241.951	270.713	244.586	290.092
4	262.221	247.497	238.387	234.41	255.814	271.36	253.388	268.475	240.26	246.064	258.261	246.231	250.421	251.594
5	116.511	112.476	124.153	135.949	151.436	155.706	153.208	121.014	192.321	125.056	143.353	152.435	162.891	187.808

## Sheet: Figure 7
Figure 7b	WB Quantification (FC)
	IL11RA/GAPDH					pERK/ERK					pp90RSK/p90RSK					pGSK3β/GSK3β					SNAI1/GAPDH
WT-NaHCO3	0.8351	1.09427	1.07063	1		1.07412	0.942104	0.983774	1		1.07644	0.928155	0.995409	1		0.99135	1.03153	0.977125	1		1.09711	0.927686	0.975203	1
CKO-NaHCO3	0.410712	0.325961	0.296089	0.363972	0.347376	0.965584	0.937839	1.02024	0.998145	0.99914	1.12364	0.921031	0.975726	1.05517	0.826327	0.940691	1.14791	1.03815	1.05567	1.09438	0.921134	1.03927	0.999795	0.975148	1.0146
WT-FA	2.4891	2.77079	2.26208	2.05709	2.13263	3.72823	3.59833	3.16814	3.23427	2.92887	7.9956	10.8383	9.50724	7.56733	9.09438	7.73982	8.70842	7.17706	7.13094	6.04853	2.40273	2.86448	2.08346	3.20549	2.93949
CKO-FA	0.499541	0.438807	0.40924	0.442106	0.483623	1.9063	2.16238	1.47692	1.63184	1.41299	1.58889	1.17804	1.24981	2.17439	1.61066	0.805502	0.932358	1.10296	1.16919	1.29803	0.974781	1.17342	1.10242	1.44065	1.20474
	ZEB/GAPDH					E-Cadherin/GAPDH					Cyclin D1/GAPDH					αSMA/GAPDH					FN1/GAPDH
WT-NaHCO3	0.994336	0.992653	1.01301	1		0.931592	1.07684	0.99157	1		0.909308	0.932587	1.1581	1		1.13649	0.942126	0.921383	1		0.832629	1.06513	1.10224	1
CKO-NaHCO3	0.958008	1.00012	0.988914	1.02424	0.978181	0.962907	1.00959	1.0317	1.00167	1.01509	1.09236	0.971456	1.03967	0.9625	0.889913	0.957621	1.17425	0.972091	1.08838	0.88581	1.14817	1.03537	0.781303	1.04418	0.939483
WT-FA	7.25908	7.5946	7.09385	6.28101	8.11495	0.392213	0.443224	0.421146	0.357304	0.367764	1.96277	2.10248	1.6906	2.2166	2.33221	2.59613	2.79898	2.85005	2.16146	2.39943	3.08694	3.39496	3.50778	3.58313	4.04635
CKO-FA	1.10743	1.20238	1.53194	1.57581	1.75095	0.853956	0.826678	0.733397	0.738535	0.673519	5.32294	6.22116	6.80806	4.72399	5.0816	1.85062	1.46376	1.57837	1.29473	1.64105	1.02514	1.2448	1.4531	1.64623	2.17636
Figure 7c	Kidney weight (mg)
WT-NaHCO3	0.152	0.155	0.158	0.162
CKO-NaHCO3	0.1735	0.1565	0.147	0.1565	0.158
WT-FA	0.105	0.1155	0.111	0.114	0.098	0.1165	0.1135	0.106
CKO-FA	0.1405	0.125	0.151	0.1475	0.162	0.1575	0.1605
Figure 7d	Collagen (µg/mg)
WT-NaHCO3	3.915	5.01	4.79357	4.05
CKO-NaHCO3	4.05429	4.00071	4.38	4.74643	5.36143
WT-FA	8.82429	8.92929	8.64214	6.19071	7.85572	10.8043	8.52214	9.35357
CKO-FA	5.82857	6.72214	4.93928	4.34786	4.72714	4.39714	3.90429
Figure 7f	Collagen area (%)
WT-NaHCO3	3.76266	3.90989	3.10752	3.43812
CKO-NaHCO3	3.32845	2.97582	3.4339	4.15077	3.75736
WT-FA	20.5976	18.9598	16.7481	15.883	13.5922
CKO-FA	7.07397	5.23603	4.82555	8.25506	6.53032
Figure 7g	BUN (mg/dl)
WT-NaHCO3	82.7429	65.4286	71.7571	70.9
CKO-NaHCO3	67.5571	66.6429	47.1286	64.1143	58.9714
WT-FA	194.143	174.314	179.314	141.714	220.843	163.486	225.714	179.714
CKO-FA	95.3	138.071	80.9429	92.9714	81.8	109.871	82.7571
Figure 7h	Serum creatinine (mg/dl)
WT-NaHCO3	0.42625	0.656944	0.814305	0.786806
CKO-NaHCO3	0.580556	0.672222	0.785278	0.630972	0.883056
WT-FA	1.93111	1.39028	1.46514	1.37653	2.57583	1.30931	2.73778	1.47583
CKO-FA	0.996111	1.55069	0.831111	0.974722	0.883056	1.17181	0.812778
Figure 7i	Urine ACR (µg/mg)
WT-NaHCO3	83.0514	78.9201	88.8211	96.0128
CKO-NaHCO3	53.4761	60.267	55.6291	93.6964	75.3046
WT-FA	353.863	277.023	150.827	126.706	184.61	106.933	184.749	371.262
CKO-FA	61.4482	162.331	91.8372	79.1097	79.1853	106.003	87.805

## Sheet: Figure 8
Figure 8a	WB Quantification (FC)
	pERK/ERK				pp90RSK/p90RSK				pGSK3β/GSK3β				SNAI1/GAPDH				ZEB/GAPDH
Bsl (72h)	0.937886	1.06211	0.998776	1.00122	0.942212	1.05779	1.1099	0.8901	0.960242	1.03976	1.01785	0.982153	1.11187	0.888131	1.00752	0.99248	1.02967	0.970333	1.11856	0.881437
TGFβ1 (72h)	3.67761	3.18321	3.41128	3.48038	4.88838	5.66514	5.38374	5.82204	2.57737	2.63238	3.02881	2.78286	5.88466	6.76522	6.9843	6.57756	4.59339	4.57531	4.41204	4.64182
TGFβ1+IgG (96h)	3.3149	3.01643	3.69187	3.59439	5.71798	5.82822	5.94058	5.35233	2.84835	2.94081	2.94988	2.98868	6.73779	5.99568	6.98757	6.54008	5.04094	4.9727	4.65754	4.50557
TGFβ1+X203 (96h)	1.04728	1.08211	1.22525	1.16738	1.95128	1.62603	1.13263	1.22434	1.77123	1.56383	1.38028	1.23228	1.32545	1.36719	1.25657	1.13344	1.72059	1.55076	1.28045	1.30498
	E-Cadherin/GAPDH				Cyclin D1/GAPDH				PCNA/GAPDH				αSMA/GAPDH
Bsl (72h)	1.00658	0.993417	1.07202	0.927979	1.07627	0.92373	1.00575	0.994252	1.03269	0.96731	0.934721	1.06528	1.01242	0.987582	1.0019	0.998104
TGFβ1 (72h)	0.164272	0.174292	0.178108	0.1332	0.309212	0.190272	0.163624	0.202603	0.591018	0.552399	0.558897	0.472795	4.69907	5.24076	5.09272	4.86347
TGFβ1+IgG (96h)	0.187637	0.157576	0.151429	0.13135	0.20409	0.232767	0.189115	0.237687	0.439119	0.37932	0.534621	0.562301	7.00611	6.13391	5.82616	6.15695
TGFβ1+X203 (96h)	0.734649	0.880716	0.813077	0.844771	0.610137	0.685751	0.807141	0.85575	0.747437	0.824229	0.831657	1.01214	1.31638	1.53666	1.45859	1.37557
Figure 8c	Immunofluorescence quantification
	EDU+ve cells (%)
Bsl (72h)	68.3051	54.6309	55.0856	60.6015	67.1968	58.8235	58.2649	62.5776	59.634	62.6521	60.521	56.2189	54.6099	66.0377
TGFβ1 (72h)	32.9653	29.1603	25.3846	27.06	29.8305	31	32.4324	25	33.557	29.7045	25.3181	28.3604	24.6225	26.7071
TGFβ1+IgG (96h)	37.0672	28.5094	31.0569	28.0193	33.7229	34.5811	36.1386	29.0268	29.6569	28.3552	28.223	32.9192	29.3925	37.0536
TGFβ1+X203 (96h)	55.1205	64.6809	51.2871	56.422	61.9048	55.3004	57.2207	52.2541	54.0385	52.7295	58.6667	53.4323	52.719	59.7458

## Sheet: Figure 9
Figure 9c	Kidney weight (mg)
NaHCO3 (W3)	149.5	170	161.5	170.5	176	157.5	151	163.5	166.5	156.5	157
FA (W3)	109.5	98.5	104	107	107.5	102	111	119.5	117	105	116.5
FA+IgG (W6)	102	97.5	100.5	110
FA+X203 (W6)	107	106.5	102.5	106.5
FA+IgG (W9)	103.5	93	102.5	98.5
FA+X203 (W9)	106.5	118	119	116	106.5
FA+IgG (W12)	83.5	90.5	108	99.5	111.5
FA+X203 (W12)	123.5	121	129	123
FA+IgG (W15)	109.5	102.5	94.5	98	108.5	113	100.5	107	100	96.5	104.5	110	105.5
FA+X203 (W15)	131	139.5	136.5	132	134	137.5	141.5	152	148	120	138	150	134.5
NaHCO3 (W15)	176.5	160	168.5	175	173.5
Figure 9d	Collagen (µg/mg)
NaHCO3 (W3)	3.43273	3.19455	3.37636	3.51364	3.49091	3.60909	3.55371	4.31143	3.95314	3.82114	3.37371			11
FA (W3)	7.1	9.10818	7.25909	10.3545	8.14	9.18	7.99371	7.74343	7.12114	10.3543	7.59771			11
FA+IgG (W6)	9.44909	7.01546	10.0236	9.07455										4
FA+X203 (W6)	7.33636	6.89182	7.52364	8.24091										4
FA+IgG (W9)	9.462	7.853	9.157	8.702										4
FA+X203 (W9)	7.263	5.978	6.546	6.206	7.585									5
FA+IgG (W12)	9.6975	9.38036	7.62964	9.35036	8.3175									5
FA+X203 (W12)	5.8275	6.01714	6.77143	5.52	5.96464									5
FA+IgG (W15)	7.96457	9.06	10.1717	7.06629	9.06343	9.29314	8.48743	8.39143	9.94114	8.81657	7.91314	7.13486	10.8394	13
FA+X203 (W15)	5.90229	5.54143	5.11543	5.39914	5.87143	7.59429	6.132	5.72057	5.91086	5.59886	5.68114	5.22686	6.42857	13
NaHCO3 (W15)	3.55371	3.78857	3.888	4.35943	4.07657									5
Figure 9f
	pERK/ERK					pp90RSK/p90RSK					pGSK3β/GSK3β					SNAI1/GAPDH					ZEB/GAPDH
NaHCO3 (W15)	1.03304	0.96282	1.00414	1.02051	0.979494	1.16325	1.01221	0.824543	0.985755	1.01425	1.09376	0.766068	1.14017	1.0285	0.971501	0.980651	0.909071	1.11028	0.953637	1.04636	0.886817	1.10015	1.01303	0.948645	1.05136
FA (W3)	3.13145	3.41384	3.23557	3.0462	3.51148	7.63751	9.01842	10.1961	9.8289	11.87	5.81101	6.81756	6.14929	7.13346	6.79423	3.87458	3.3205	3.15406	3.54365	3.37461	7.72858	10.3472	12.18	9.90723	11.6961
FA+IgG (W15)	2.78735	3.09504	2.2777	2.94397	2.68112	9.47271	8.06985	7.42454	9.19863	8.52011	6.95764	6.68796	6.75212	6.54336	7.09618	4.52246	3.80273	4.23859	4.16861	4.29335	12.7425	11.7138	9.75032	10.9576	8.86565
FA+X203 (W15)	1.31433	1.26801	1.10831	1.48026	1.59139	1.849	1.41639	1.98894	1.61203	2.41123	1.97413	2.71805	2.9885	2.30249	2.61127	2.54228	1.85804	1.4421	1.92409	2.0565	2.1427	1.61969	2.70408	3.26794	2.67357
	E-Cadherin/GAPDH					Cyclin D1/GAPDH					αSMA/GAPDH					FN1/GAPDH
NaHCO3 (W15)	0.953644	1.04801	0.998345	0.932693	1.06731	0.769735	0.738649	1.49162	1.10031	0.899688	0.950083	0.98465	1.06527	0.960486	1.03951	0.899558	1.04062	1.05982	1.00009	0.999909
FA (W3)	0.52026	0.347024	0.326412	0.474081	0.404958	2.71307	2.26702	3.40955	3.68469	3.08111	4.04446	4.48229	4.62347	4.13813	4.37621	4.0175	4.92564	4.69142	4.21664	3.82947
FA+IgG (W15)	0.141673	0.201774	0.227498	0.242024	0.292671	2.2685	1.25957	1.87946	2.31678	1.73001	4.9898	4.39879	4.61455	4.58583	4.83282	5.60411	4.70598	4.22731	3.80285	3.70701
FA+X203 (W15)	0.597064	0.830975	0.727391	0.673128	0.570923	6.11466	5.51154	5.23331	6.52759	4.77763	2.78057	2.1475	2.58703	3.32886	2.28004	1.76426	1.46107	1.43142	2.05517	1.83038
Figure 9g	BUN (mg/dl)
NaHCO3 (W3)	57.5591	73.9091	68.4409	69.0273	60.9	60	61.2931	58.5	67.7586	77.3793	55.5345				11
FA (W3)	131.005	146.564	187.745	176.414	171.232	165.069	202.379	132.293	182.793	199.5	179.035				11
FA+IgG (W6)	154.296	172.527	145.255	184.077											4
FA+X203 (W6)	139.841	143.823	152.836	150.15											4
FA+IgG (W9)	165.914	150.968	175.159	192.736											4
FA+X203 (W9)	150.054	125.727	136.977	133.486	150.627										5
FA+IgG (W12)	186.33	188.205	152.602	184.38	144.877										5
FA+X203 (W12)	118.575	119.385	152.377	100.733	135.9										5
FA+IgG (W15)	157.005	150.525	185.738	173.745	167.035	174.776	173.035	144.103	212.862	201.017	185.259	200.621	204.776		13
FA+X203 (W15)	123.84	119.858	104.692	114.638	140.724	108.517	148.19	114.224	160.483	110.345	96.7069	95.6379	132.069		13
NaHCO3 (W15)	73.9828	63.5517	74.7586	71.5517	71.569										5
Figure 9h	Serum creatinine (mg/dl)
NaHCO3 (W3)	0.82775	0.781	0.653125	0.70675	0.671	0.482625	0.7425	0.893517	0.689364	0.72572	0.453051			11
FA (W3)	2.6015	1.61425	1.31862	1.93188	2.19725	1.97021	2.26945	1.53814	1.93945	2.11424	1.58848			11
FA+IgG (W6)	2.26875	1.89613	1.41488	1.79575										4
FA+X203 (W6)	1.80812	1.50975	1.92775	1.793										4
FA+IgG (W9)	1.7215	2.07488	1.8865	1.45063										4
FA+X203 (W9)	1.76963	1.45612	1.40938	1.3255	1.62112									5
FA+IgG (W12)	2.21375	1.89338	1.4355	1.53175	1.859									5
FA+X203 (W12)	1.29388	1.2815	1.50975	1.3145	1.38187									5
FA+IgG (W15)	1.65839	1.58848	2.20653	1.8989	1.56191	1.7311	1.65839	1.36475	2.25966	2.06809	1.87513	2.08208	2.08627	13
FA+X203 (W15)	1.38992	1.21932	0.953644	1.21093	1.45004	1.14102	1.53674	1.17178	1.62203	1.0697	0.89072	0.886525	1.54792	13
NaHCO3 (W15)	0.925678	0.685169	0.794237	0.687966	0.553729									5
Figure 9i	Urine ACR (µg/mg)
NaHCO3 (W3)	105.979	102.728	91.8028	87.9321	98.896							5
FA (W3)	177.121	192.211	369.056	257.165	474.118	280.875						6
FA+IgG (W15)	215.721	401.321	305.066	329.396	152.378	172.323	216.905	191.864	361.572			9
FA+X203 (W15)	149.217	199.693	268.69	154.432	215.093	145.813	176.466	218.029	158.405			9
NaHCO3 (W15)	93.8513	89.9347	84.5822	101.72	90.2376							5
Figure 9k	EDU+ve E-Cadherin+ve cells (%)
NaHCO3 (W9)	0	3	1	4	3	1	2	5	0	4	6	3
FA+IgG (W9)	3	9	12	4	3	8	15	10	14	7	17	12	6	14	13	12
FA+X203 (W9)	23	10	19	11	19	48	29	25	40	52	36	37	33	31	34	29

## Sheet: Supp Figure 2
Supp Figure 2a	qPCR (Relative Expression to Gapdh)
	WT-NaHCO3					Il11 KO-NaHCO3					WT-FA						Il11 KO-FA
Il11	0.974904	1.57141	0.752661	0.714497	1.21381	0	0	0	0	0	4.39272	9.25832	7.65311	6.58107	9.43724	3.31075	0	0	0	0	0	0	0
Supp Figure 2d	Collagen area (%)
WT-NaHCO3	3.75697	3.27619	3.08062	3.39153	3.57913
Il11 KO-NaHCO3	3.08586	3.28772	3.13201	3.71863	3.61742
WT-FA	19.0603	15.3211	12.6376	16.7836	17.4038
Il11 KO-FA	5.77657	7.57547	6.34005	9.14581	8.20453
Supp Figure 2e	qPCR (Relative Expression to Gapdh)
	WT-NaHCO3					Il11 KO-NaHCO3					WT-FA						Il11 KO-FA
Col1a1	1.5417	0.669135	1.0035	0.820012	1.17801	0.758989	0.957728	0.791894	0.828014	1.31563	19.6538	22.1907	21.9532	18.3292	20.1414	15.6715	2.47119	5.00884	1.5613	2.09098	3.02539	2.20624	1.84513
Col1a2	1.2009	0.952662	0.921184	0.786424	1.20657	0.600354	0.767493	0.74052	0.679563	0.769084	9.9587	11.5731	7.69309	7.63777	10.6653	8.5379	0.832894	2.6402	0.730994	1.10351	1.85308	0.970285	1.18755
Col3a1	1.27965	0.793537	0.831205	0.894155	1.32501	0.370932	0.494613	0.593036	0.398271	0.910397	20.8378	20.5033	16.1398	15.2624	17.2395	11.5691	0.716454	3.89085	0.523969	1.08306	2.81057	0.986791	1.37272
Fn1	1.32074	0.710346	1.14128	0.881613	1.05936	0.535676	1.09793	0.946844	0.919391	1.30816	13.9958	15.8456	19.9457	12.4297	17.2396	16.5325	1.89637	4.23251	1.51373	1.70109	2.73152	1.82699	2.92027
Acta2	0.82872	0.823945	1.31585	1.6874	0.659581	0.403181	0.455479	0.598335	0.816307	0.622233	3.51035	3.79566	3.49906	2.33044	5.20155	2.09274	0.869975	1.50202	1.10265	2.68892	3.90988	1.04782	1.37765
Snai1	0.744272	0.757507	1.14576	1.1688	1.3245	0.88457	1.07017	0.859026	0.969295	1.25814	6.72483	5.91675	5.20819	3.86807	5.48331	3.32007	1.47649	1.89174	2.20924	1.2034	1.30519	0.985445	1.05725
Zeb	0.802168	1.00392	0.97769	1.05237	1.20688	0.953987	1.43012	1.01295	0.988844	1.02395	6.04153	5.98345	5.08368	3.15671	5.18578	3.56313	1.13432	2.37185	1.89479	1.13946	1.38706	1.19372	1.15368

[truncated: 9 more sheets: Supp Figure 3, Supp Figure 4, Supp Figure 5, Supp Figure 6, Supp Figure 7, Supp Figure 8, Supp Figure 10, Supp Figure 11, Supp Figure 12]
